# Supplementary material for: Dimeric ethyl­tin(IV)–dibromide–hydroxide–N,N-di­methyl­formamide
Source: Acta Crystallogr E Crystallogr Commun. 2024 Apr 26;80(Pt 5):522–6. doi: 10.1107/S2056989024003268 (PMC11074576; doi:10.1107/S2056989024003268)
Supplement: Supplementary file 1 [file e-80-00522-sup1.cif]

##############################################################################
#                                                                            #
# This CIF contains the data in a paper accepted for publication in          #
# Acta Crystallographica Section E. It conforms to the requirements of       #
# Notes for Authors for Acta Crystallographica Section E, and has been       #
# peer reviewed under the auspices of the IUCr Commission on Journals.       #
#                                                                            #
# Full details of the Crystallographic Information File format               #
# are given in the paper "The Crystallographic Information File (CIF):       #
# a New Standard Archive File for Crystallography" by S. R. Hall, F. H.      #
# Allen and I. D. Brown [Acta Cryst. (1991), A47, 655-685].                  #
#                                                                            #
# The current version of the core CIF dictionary is obtainable from          #
# ftp://ftp.iucr.org/pub/cif_core.dic.                                       #
#                                                                            #
# Software is freely available for graphical display of the structure(s)     #
# in this CIF. For information consult the CIF software page                 #
# http://www.iucr.org/resources/cif/software.                                #
#                                                                            #
# This file may be used for bona fide research purposes within the           #
# scientific community so long as proper attribution is given to the journal # 
# article from which it was obtained.                                        #
#                                                                            #
##############################################################################
data_I
_audit_creation_method     'SHELXL-2014/7'
_chemical_name_systematic
;
Di-\m-hydroxido-bis[dibromido(dimethylformamide-\k<i>O</i>)ethyltin(IV)]
;
_chemical_name_common     ?
_chemical_formula_moiety     'C10 H26 Br4 N2 O4 Sn2'
_chemical_formula_sum     'C10 H26 Br4 N2 O4 Sn2'
_chemical_formula_iupac     '[Sn2 Br4 (C2 H5)2 (O H)2 (C3 H7 N O)2]'
_chemical_formula_weight     795.35
_chemical_melting_point     ?
_space_group_crystal_system     monoclinic
_space_group_name_H-M_alt     'P 21/c'
_space_group_name_Hall     '-P 2ybc'
loop_
    _space_group_symop_operation_xyz
    'x, y, z'
    '-x, y+1/2, -z+1/2'
    '-x, -y, -z'
    'x, -y-1/2, z-1/2'
_cell_length_a     7.0415(3)
_cell_length_b     17.9349(8)
_cell_length_c     9.0148(5)
_cell_angle_alpha     90
_cell_angle_beta     100.812(2)
_cell_angle_gamma     90
_cell_volume     1118.26(9)
_cell_formula_units_Z     2
_cell_measurement_reflns_used     9635
_cell_measurement_theta_min     2.94
_cell_measurement_theta_max     29.08
_cell_measurement_temperature     100(2)
_exptl_crystal_description     plate
_exptl_crystal_colour     colourless
_exptl_crystal_size_max     0.264
_exptl_crystal_size_mid     0.164
_exptl_crystal_size_min     0.118
_exptl_crystal_density_diffrn     2.362
_exptl_crystal_density_meas     ?
_exptl_crystal_density_method     ?
_exptl_crystal_F_000     744
_exptl_absorpt_coefficient_mu     9.393
_exptl_absorpt_correction_type     multi-scan
_exptl_absorpt_process_details
;
(SADABS; Krause <i>et al.</i>,  2015)
;
_exptl_absorpt_correction_T_min     0.514
_exptl_absorpt_correction_T_max     0.723
_diffrn_ambient_temperature     100(2)
_diffrn_source     ?
_diffrn_radiation_type     MoK\a
_diffrn_radiation_wavelength     0.71073
_diffrn_measurement_device_type     'Bruker APEXII CCD'
_diffrn_measurement_method     '\f and \w scans'
_diffrn_detector_area_resol_mean     ?
_diffrn_reflns_number     84799
_diffrn_reflns_av_R_equivalents     0.0366
_diffrn_reflns_av_unetI/netI     0.0125
_diffrn_reflns_theta_min     2.945
_diffrn_reflns_theta_max     27.998
_diffrn_reflns_theta_full     25.242
_diffrn_measured_fraction_theta_max     0.995
_diffrn_measured_fraction_theta_full     0.997
_diffrn_reflns_limit_h_min     -9
_diffrn_reflns_limit_h_max     9
_diffrn_reflns_limit_k_min     -23
_diffrn_reflns_limit_k_max     23
_diffrn_reflns_limit_l_min     -11
_diffrn_reflns_limit_l_max     11
_refine_special_details     ?
_reflns_number_total     2687
_reflns_number_gt     2455
_reflns_threshold_expression     'I > 2\s(I)'
_refine_ls_structure_factor_coef     Fsqd
_refine_ls_matrix_type     full
_refine_ls_R_factor_all     0.0220
_refine_ls_R_factor_gt     0.0181
_refine_ls_wR_factor_gt     0.0448
_refine_ls_wR_factor_ref     0.0461
_refine_ls_goodness_of_fit_ref     1.067
_refine_ls_restrained_S_all     1.067
_refine_ls_number_reflns     2687
_refine_ls_number_parameters     107
_refine_ls_number_restraints     0
_refine_ls_hydrogen_treatment     refU
_refine_ls_weighting_scheme     calc
_refine_ls_weighting_details
              'w=1/[\s^2^(Fo^2^)+(0.0201P)^2^+2.2958P] where P=(Fo^2^+2Fc^2^)/3'
_atom_sites_solution_hydrogens     mixed
_atom_sites_solution_primary     direct
_atom_sites_solution_secondary     ?
_refine_ls_shift/su_max     0.002
_refine_ls_shift/su_mean     0.000
_refine_diff_density_max     1.074
_refine_diff_density_min     -0.499
_refine_ls_extinction_method
;
SHELXL2014 (Sheldrick, 2015)
;
_refine_ls_extinction_coef     0.00097(16)
_refine_ls_extinction_expression
                                  'Fc^*^=kFc[1+0.001xFc^2^\l^3^/sin(2\q)]^-1/4^'
loop_
    _atom_type_symbol
    _atom_type_description
    _atom_type_scat_dispersion_real
    _atom_type_scat_dispersion_imag
    _atom_type_scat_source
    'C' 'C' 0.0033 0.0016
                         'International Tables Vol C Tables 4.2.6.8 and 6.1.1.4'
    'H' 'H' 0.0000 0.0000
                         'International Tables Vol C Tables 4.2.6.8 and 6.1.1.4'
    'N' 'N' 0.0061 0.0033
                         'International Tables Vol C Tables 4.2.6.8 and 6.1.1.4'
    'O' 'O' 0.0106 0.0060
                         'International Tables Vol C Tables 4.2.6.8 and 6.1.1.4'
    'Br' 'Br' -0.2901 2.4595
                         'International Tables Vol C Tables 4.2.6.8 and 6.1.1.4'
    'Sn' 'Sn' -0.6537 1.4246
                         'International Tables Vol C Tables 4.2.6.8 and 6.1.1.4'
_computing_data_collection
;
APEX2 (Bruker, 2009)
;
_computing_cell_refinement
;
SAINT (Bruker, 2009)
;
_computing_data_reduction
;
SAINT (Bruker, 2009)
;
_computing_structure_solution
;
SHELXS97 (Sheldrick 2008)
;
_computing_structure_refinement
;
SHELXL2014 (Sheldrick, 2015)
;
_computing_molecular_graphics
;
DIAMOND (Brandenburg, 2006) and Mercury (Macrae <i>et al.</i>,
2020)
;
_computing_publication_material
;
publCIF (Westrip, 2010)
;
loop_
    _atom_site_type_symbol
    _atom_site_label
    _atom_site_fract_x
    _atom_site_fract_y
    _atom_site_fract_z
    _atom_site_U_iso_or_equiv
    _atom_site_adp_type
    _atom_site_calc_flag
    _atom_site_occupancy
    _atom_site_disorder_assembly
    _atom_site_disorder_group
    Sn Sn1 0.13007(2) 0.55518(2) 0.14030(2) 0.01599(6) Uani d 1 . .
    C C1 0.0660(3) 0.59933(18) 0.3566(3) 0.0203(6) Uani d 1 . .
    H H11 0.0714 0.6534 0.3552 0.078(7) Uiso calc 1 . .
    H H12 -0.0642 0.5850 0.3656 0.078(7) Uiso calc 1 . .
    C C2 0.2042(6) 0.5712(3) 0.4897(4) 0.0549(12) Uani d 1 . .
    H H21 0.2043 0.5177 0.4886 0.078(7) Uiso calc 1 . .
    H H22 0.1660 0.5885 0.5805 0.078(7) Uiso calc 1 . .
    H H23 0.3316 0.5892 0.4861 0.078(7) Uiso calc 1 . .
    Br Br1 0.50184(4) 0.58619(2) 0.17646(3) 0.02061(8) Uani d 1 . .
    Br Br2 0.04385(4) 0.67775(2) -0.00891(4) 0.02626(8) Uani d 1 . .
    O O1 0.1412(2) 0.49890(10) -0.0585(2) 0.0179(4) Uani d 1 . .
    H H1 0.2590 0.4824 -0.0870 0.051(12) Uiso d 1 . .
    O O2 0.2199(3) 0.44926(11) 0.2493(2) 0.0226(4) Uani d 1 . .
    N N1 0.3916(4) 0.34269(14) 0.2843(3) 0.0251(5) Uani d 1 . .
    C C3 0.3503(4) 0.40693(15) 0.2192(3) 0.0204(5) Uani d 1 . .
    H H3 0.4204 0.4223 0.1469 0.056(5) Uiso calc 1 . .
    C C4 0.2812(6) 0.3145(2) 0.3939(5) 0.0461(10) Uani d 1 . .
    H H41 0.3403 0.3310 0.4933 0.056(5) Uiso calc 1 . .
    H H42 0.2795 0.2610 0.3910 0.056(5) Uiso calc 1 . .
    H H43 0.1512 0.3331 0.3697 0.056(5) Uiso calc 1 . .
    C C5 0.5454(5) 0.29569(19) 0.2467(4) 0.0390(8) Uani d 1 . .
    H H51 0.6023 0.3198 0.1705 0.056(5) Uiso calc 1 . .
    H H52 0.4924 0.2485 0.2095 0.056(5) Uiso calc 1 . .
    H H53 0.6425 0.2880 0.3354 0.056(5) Uiso calc 1 . .
loop_
    _atom_site_aniso_label
    _atom_site_aniso_U_11
    _atom_site_aniso_U_22
    _atom_site_aniso_U_33
    _atom_site_aniso_U_12
    _atom_site_aniso_U_13
    _atom_site_aniso_U_23
    Sn1 0.01125(9) 0.01715(10) 0.01884(10) 0.00173(6) 0.00092(7) -0.00585(7)
    C1 0.0071(10) 0.0454(17) 0.0086(12) 0.0054(11) 0.0023(9) -0.0085(11)
    C2 0.039(2) 0.099(4) 0.0262(19) 0.000(2) 0.0046(16) -0.019(2)
    Br1 0.01178(12) 0.02018(14) 0.02940(16) 0.00052(9) 0.00265(10) -0.00779(11)
    Br2 0.02073(14) 0.01634(14) 0.03855(18) 0.00282(10) -0.00257(12)
                                                                    -0.00237(11)
    O1 0.0115(8) 0.0210(10) 0.0212(10) 0.0010(7) 0.0031(7) -0.0074(8)
    O2 0.0190(9) 0.0265(10) 0.0218(10) 0.0020(8) 0.0024(8) 0.0001(8)
    N1 0.0238(12) 0.0240(13) 0.0248(13) -0.0017(10) -0.0028(10) 0.0061(10)
    C3 0.0200(13) 0.0194(13) 0.0195(14) -0.0023(10) -0.0020(11) -0.0005(11)
    C4 0.047(2) 0.046(2) 0.046(2) -0.0021(17) 0.0109(18) 0.0257(18)
    C5 0.0422(19) 0.0231(16) 0.048(2) 0.0112(14) -0.0003(16) 0.0047(15)
_geom_special_details
;
 All esds (except the esd in the dihedral angle between two l.s. planes)
 are estimated using the full covariance matrix.  The cell esds are taken
 into account individually in the estimation of esds in distances, angles
 and torsion angles; correlations between esds in cell parameters are only
 used when they are defined by crystal symmetry.  An approximate (isotropic)
 treatment of cell esds is used for estimating esds involving l.s. planes.
;
loop_
    _geom_bond_atom_site_label_1
    _geom_bond_atom_site_label_2
    _geom_bond_site_symmetry_2
    _geom_bond_distance
    _geom_bond_publ_flag
    Sn1 O1 . 2.071(2) yes
    Sn1 O1 3_565 2.146(2) yes
    Sn1 O2 . 2.177(2) ?
    Sn1 C1 . 2.228(2) ?
    Sn1 Br2 . 2.5893(4) yes
    Sn1 Br1 . 2.6360(3) yes
    C1 C2 . 1.485(5) ?
    C1 H11 . 0.9700 ?
    C1 H12 . 0.9700 ?
    C2 H21 . 0.9600 ?
    C2 H22 . 0.9600 ?
    C2 H23 . 0.9600 ?
    O1 Sn1 3_565 2.146(2) ?
    O1 H1 . 0.9600 ?
    O2 C3 . 1.260(3) ?
    N1 C3 . 1.301(4) ?
    N1 C4 . 1.457(4) ?
    N1 C5 . 1.461(4) ?
    C3 H3 . 0.9300 ?
    C4 H41 . 0.9600 ?
    C4 H42 . 0.9600 ?
    C4 H43 . 0.9600 ?
    C5 H51 . 0.9600 ?
    C5 H52 . 0.9600 ?
    C5 H53 . 0.9600 ?
loop_
    _geom_angle_atom_site_label_1
    _geom_angle_atom_site_label_2
    _geom_angle_atom_site_label_3
    _geom_angle_site_symmetry_1
    _geom_angle_site_symmetry_3
    _geom_angle
    _geom_angle_publ_flag
    O1 Sn1 O1 . 3_565 70.01(8) yes
    O1 Sn1 O2 . . 84.87(8) ?
    O1 Sn1 O2 3_565 . 85.71(7) ?
    O1 Sn1 C1 . . 167.78(9) ?
    O1 Sn1 C1 3_565 . 98.51(8) ?
    O2 Sn1 C1 . . 90.26(10) ?
    O1 Sn1 Br2 . . 90.42(5) ?
    O1 Sn1 Br2 3_565 . 95.65(5) ?
    O2 Sn1 Br2 . . 174.34(5) ?
    C1 Sn1 Br2 . . 94.97(8) ?
    O1 Sn1 Br1 . . 90.69(5) ?
    O1 Sn1 Br1 3_565 . 159.59(5) ?
    O2 Sn1 Br1 . . 86.02(5) ?
    C1 Sn1 Br1 . . 100.16(7) ?
    Br2 Sn1 Br1 . . 90.900(11) ?
    C2 C1 Sn1 . . 112.1(2) ?
    C2 C1 H11 . . 109.2 ?
    Sn1 C1 H11 . . 109.2 ?
    C2 C1 H12 . . 109.2 ?
    Sn1 C1 H12 . . 109.2 ?
    H11 C1 H12 . . 107.9 ?
    C1 C2 H21 . . 109.5 ?
    C1 C2 H22 . . 109.5 ?
    H21 C2 H22 . . 109.5 ?
    C1 C2 H23 . . 109.5 ?
    H21 C2 H23 . . 109.5 ?
    H22 C2 H23 . . 109.5 ?
    Sn1 O1 Sn1 . 3_565 109.99(8) yes
    Sn1 O1 H1 . . 123.8 ?
    Sn1 O1 H1 3_565 . 121.8 ?
    C3 O2 Sn1 . . 126.16(18) ?
    C3 N1 C4 . . 120.7(3) ?
    C3 N1 C5 . . 121.2(3) ?
    C4 N1 C5 . . 118.0(3) ?
    O2 C3 N1 . . 123.1(3) ?
    O2 C3 H3 . . 118.4 ?
    N1 C3 H3 . . 118.4 ?
    N1 C4 H41 . . 109.5 ?
    N1 C4 H42 . . 109.5 ?
    H41 C4 H42 . . 109.5 ?
    N1 C4 H43 . . 109.5 ?
    H41 C4 H43 . . 109.5 ?
    H42 C4 H43 . . 109.5 ?
    N1 C5 H51 . . 109.5 ?
    N1 C5 H52 . . 109.5 ?
    H51 C5 H52 . . 109.5 ?
    N1 C5 H53 . . 109.5 ?
    H51 C5 H53 . . 109.5 ?
    H52 C5 H53 . . 109.5 ?
loop_
    _geom_hbond_atom_site_label_D
    _geom_hbond_atom_site_label_H
    _geom_hbond_atom_site_label_A
    _geom_hbond_site_symmetry_A
    _geom_hbond_distance_DH
    _geom_hbond_distance_HA
    _geom_hbond_distance_DA
    _geom_hbond_angle_DHA
    O1 H1 Br1 3_665 0.96 2.35 3.283(2) 164.8
_shelx_space_group_comment
;
The symmetry employed for this shelxl refinement is uniquely defined
by the following loop, which should always be used as a source of
symmetry information in preference to the above space-group names.
They are only intended as comments.
;
_shelx_estimated_absorpt_T_min     0.191
_shelx_estimated_absorpt_T_max     0.404
_shelx_hkl_file
;
  -1   0   0  163.99    5.04
  -1   0   0  164.61    5.20
   1   0   0  149.65    5.32
  -1   0   0  167.72    5.86
  -1   0   0  160.55    5.65
  -2   0   0  380.67   13.22
  -2   0   0  376.85   12.26
  -2   0   0  373.26   12.57
  -2   0   0  385.72   13.44
  -2   0   0  364.98   13.40
  -2   0   0  370.20   12.11
  -2   0   0  366.74   12.80
  -2   0   0  369.71   12.85
  -2   0   0  369.04   13.32
  -2   0   0  389.77   13.31
  -2   0   0  383.63   11.92
  -2   0   0  382.40   12.67
   2   0   0  368.28   11.94
   2   0   0  365.80   12.29
   2   0   0  369.20   11.68
   2   0   0  392.39   12.34
   2   0   0  361.59   11.73
  -2   0   0  384.16   13.18
  -2   0   0  369.33   12.27
  -2   0   0  374.55   11.71
  -2   0   0  379.63   12.33
  -2   0   0  370.63   12.98
   2   0   0  377.20   13.18
   2   0   0  366.31   12.26
   2   0   0  369.07   12.25
  -2   0   0  371.10   12.31
  -2   0   0  388.74   12.30
   2   0   0  372.87   12.80
   2   0   0  371.60   12.84
   2   0   0  367.59   11.58
   2   0   0  368.02   13.27
   2   0   0  373.44   13.23
   2   0   0  367.08   11.93
   2   0   0  376.83   11.92
   2   0   0  368.32   12.67
   2   0   0  374.44   12.09
   2   0   0  371.65   13.43
   2   0   0  385.13   12.60
   2   0   0  372.99   12.45
   2   0   0  364.56   13.02
   2   0   0  373.09   13.01
   2   0   0  380.57   13.23
  -3   0   0  332.39   11.74
  -3   0   0  338.89   11.00
  -3   0   0  338.00   10.99
  -3   0   0  347.93   11.03
  -3   0   0  337.46   10.44
   3   0   0  320.46   11.23
   3   0   0  331.67   11.59
   3   0   0  346.52   11.87
   3   0   0  343.61   11.80
   3   0   0  337.81   10.99
  -3   0   0  314.62   11.51
  -3   0   0  327.77   11.50
   3   0   0  322.54   11.13
   3   0   0  317.20   11.96
   3   0   0  320.02   10.84
   3   0   0  327.41   11.51
   3   0   0  315.82   10.40
   3   0   0  331.05   10.49
   3   0   0  321.52   11.62
   3   0   0  348.11   11.80
   3   0   0  325.78   10.65
  -3   0   0  338.32   11.21
  -3   0   0  322.89   10.61
  -3   0   0  331.67   11.31
   3   0   0  334.84   10.65
   3   0   0  323.11   10.98
  -3   0   0  320.68   11.89
  -3   0   0  316.15   10.86
   3   0   0  329.56   10.64
   3   0   0  328.46   11.33
   3   0   0  330.50   10.96
  -3   0   0  327.45   11.93
   3   0   0  330.37   10.37
   3   0   0  329.45   11.85
   3   0   0  321.99   11.48
  -3   0   0  346.00   11.83
  -3   0   0  324.05   10.44
  -3   0   0  334.19   11.10
   4   0   0    4.52    0.63
   4   0   0    4.73    0.58
   4   0   0    3.08    0.55
   4   0   0    3.83    0.55
   4   0   0    4.68    0.64
   4   0   0    3.92    0.61
   4   0   0    3.57    0.60
  -4   0   0    3.83    0.61
   4   0   0    4.10    0.54
   4   0   0    3.42    0.56
   4   0   0    3.91    0.54
   4   0   0    4.52    0.68
   4   0   0    3.58    0.53
   4   0   0    3.19    0.50
  -4   0   0    4.07    0.72
  -4   0   0    3.55    0.47
  -4   0   0    4.44    0.49
  -4   0   0    5.00    0.53
  -4   0   0    4.78    0.61
   4   0   0    3.21    0.49
  -4   0   0    3.98    0.52
  -4   0   0    3.98    0.50
  -4   0   0    4.69    0.48
  -4   0   0    4.42    0.65
   4   0   0    4.00    0.62
  -4   0   0    4.49    0.61
  -4   0   0    3.91    0.54
   4   0   0    3.75    0.50
   4   0   0    4.76    0.74
  -4   0   0    4.27    0.66
  -4   0   0    3.80    0.57
  -4   0   0    3.69    0.62
  -4   0   0    4.68    0.63
   4   0   0    3.69    0.55
   4   0   0    3.27    0.58
   4   0   0    3.26    0.59
   4   0   0    4.06    0.51
  -4   0   0    4.49    0.74
   5   0   0  173.98    6.13
   5   0   0  172.84    6.08
  -5   0   0  167.43    6.51
  -5   0   0  168.62    6.38
  -5   0   0  168.11    6.15
  -5   0   0  172.69    6.18
  -5   0   0  174.66    6.09
  -5   0   0  180.29    6.39
  -5   0   0  157.80    6.10
  -5   0   0  168.56    6.62
  -5   0   0  171.05    6.44
  -5   0   0  158.98    6.08
  -5   0   0  167.52    5.67
  -5   0   0  159.59    6.28
  -5   0   0  166.59    5.66
  -5   0   0  178.12    6.18
   5   0   0  188.06    6.20
   5   0   0  161.48    6.17
   5   0   0  165.43    6.53
  -5   0   0  162.56    5.76
   5   0   0  173.96    5.83
  -5   0   0  165.11    5.82
   5   0   0  166.48    6.19
   5   0   0  160.38    6.52
   5   0   0  161.88    6.32
   5   0   0  178.33    6.74
   5   0   0  177.60    6.42
   5   0   0  174.59    5.79
   5   0   0  167.63    6.59
   5   0   0  161.51    5.85
   5   0   0  157.83    6.27
   5   0   0  177.79    6.45
   5   0   0  174.26    5.80
   5   0   0  163.57    5.71
   6   0   0   68.77    3.09
   6   0   0   64.84    3.09
   6   0   0   66.16    2.95
  -6   0   0   70.17    3.50
  -6   0   0   69.21    3.24
  -6   0   0   70.20    2.81
  -6   0   0   76.16    3.23
  -6   0   0   65.77    2.98
  -6   0   0   70.09    2.67
   6   0   0   67.44    2.82
   6   0   0   61.69    2.97
   6   0   0   66.95    2.98
  -6   0   0   66.20    2.69
  -6   0   0   70.90    3.03
  -6   0   0   62.35    3.21
  -6   0   0   67.16    2.79
   6   0   0   63.80    3.08
   6   0   0   68.67    2.87
   6   0   0   61.76    3.06
   6   0   0   75.40    3.24
   6   0   0   68.75    3.28
   6   0   0   67.28    2.81
  -6   0   0   62.99    3.04
  -6   0   0   67.98    3.10
  -6   0   0   66.00    3.09
  -6   0   0   67.21    2.66
   7   0   0    2.48    0.82
  -7   0   0    0.80    0.87
  -7   0   0    2.58    0.84
  -7   0   0    1.33    0.93
   7   0   0    3.00    0.91
   7   0   0    3.19    0.85
  -7   0   0    3.22    1.04
  -7   0   0    2.43    0.98
   7   0   0    3.51    0.90
  -7   0   0    2.35    0.67
   7   0   0    2.73    0.89
  -7   0   0    1.72    0.77
  -7   0   0    3.05    0.91
  -7   0   0    3.14    0.93
  -7   0   0    1.94    0.96
   7   0   0    2.15    0.92
  -7   0   0    2.61    0.73
  -7   0   0    5.35    1.25
  -8   0   0  100.62    4.82
  -8   0   0  105.05    4.86
  -8   0   0   98.28    3.98
  -8   0   0  106.65    4.44
  -8   0   0   94.32    4.50
   8   0   0  102.66    4.70
   8   0   0  100.59    4.50
  -8   0   0   96.43    4.42
   8   0   0   99.61    4.51
  -8   0   0   94.57    4.14
  -8   0   0  105.52    4.64
   9   0   0   15.23    1.71
  -9   0   0   12.34    2.01
  -9   0   0   16.41    1.44
  -9   0   0   12.63    1.67
  -1  -1   0   26.65    0.91
   1  -1   0   21.09    1.03
   1  -1   0   25.48    1.02
   1  -1   0   24.71    0.98
  -1  -1   0   25.55    1.03
   1  -1   0   21.75    0.90
  -1  -1   0   22.90    0.94
   1  -1   0   27.49    1.00
   1  -1   0   23.46    0.99
   1  -1   0   23.62    0.92
  -1  -1   0   26.33    1.01
   1  -1   0   26.37    0.97
  -1  -1   0   27.16    0.98
   1   1   0   26.56    0.95
   1   1   0   23.25    1.01
   1   1   0   24.14    0.89
   1   1   0   27.60    1.01
  -1   1   0   26.41    1.01
   1   1   0   24.36    0.99
  -1   1   0   25.95    0.91
   1   1   0   24.49    0.95
   1   1   0   24.19    0.90
  -1   1   0   25.97    0.90
  -1   1   0   25.80    0.97
  -1   1   0   23.89    0.96
   2  -1   0  239.30    8.07
   2  -1   0  240.86    8.46
  -2  -1   0  249.51    9.20
  -2  -1   0  253.92    8.82
   2  -1   0  249.66    8.03
   2  -1   0  255.15    8.81
   2  -1   0  259.30    7.98
   2  -1   0  245.18    8.19
   2  -1   0  251.58    8.48
   2  -1   0  248.27    9.07
  -2  -1   0  263.13    8.45
  -2  -1   0  257.34    8.04
   2  -1   0  267.96    8.52
  -2  -1   0  253.21    8.92
  -2  -1   0  264.15    9.20
  -2  -1   0  253.77    8.89
   2  -1   0  240.91    9.12
   2  -1   0  252.72    9.15
   2  -1   0  246.11    8.44
   2  -1   0  261.37    8.67
   2  -1   0  250.69    8.59
   2  -1   0  248.75    9.22
   2  -1   0  252.86    8.39
  -2  -1   0  262.36    9.09
   2  -1   0  254.23    8.22
   2  -1   0  254.95    8.20
   2  -1   0  257.08    8.75
  -2  -1   0  245.62    9.19
  -2  -1   0  258.19    8.45
  -2  -1   0  261.15    8.19
  -2  -1   0  259.76    8.71
  -2  -1   0  248.94    8.46
   2  -1   0  247.18    8.86
  -2  -1   0  260.36    8.91
  -2  -1   0  257.09    9.06
   2  -1   0  252.67    8.94
  -2  -1   0  260.89    8.64
  -2  -1   0  256.20    8.54
  -2  -1   0  251.20    8.31
  -2  -1   0  258.71    8.46
   2   1   0  257.52    8.56
   2   1   0  252.05    9.22
  -2   1   0  251.04    9.08
   2   1   0  263.63    8.45
   2   1   0  251.43    7.98
  -2   1   0  247.10    8.87
  -2   1   0  254.63    8.81
   2   1   0  256.47    8.94
   2   1   0  253.60    8.93
   2   1   0  250.60    8.65
  -2   1   0  254.51    8.19
  -2   1   0  258.20    8.74
   2   1   0  259.80    9.11
   2   1   0  255.86    9.07
   2   1   0  252.27    8.44
  -2   1   0  254.85    9.20
  -2   1   0  252.66    8.40
   2   1   0  252.95    8.20
   2   1   0  256.54    9.11
   2   1   0  264.79    9.10
  -2   1   0  254.21    8.17
   2   1   0  254.09    8.72
  -2   1   0  266.42    9.06
   2   1   0  255.86    8.07
  -2   1   0  264.39    8.52
  -2   1   0  265.33    8.91
   2   1   0  249.79    8.87
   2   1   0  256.21    8.30
   2   1   0  246.88    8.44
  -2   1   0  257.96    8.47
  -2   1   0  255.03    8.64
  -2   1   0  255.29    9.24
  -2   1   0  256.39    8.07
   2   1   0  254.63    8.81
  -2   1   0  257.71    8.49
  -2   1   0  265.12    9.07
  -2   1   0  262.51    8.48
   2   1   0  249.99    8.02
  -2   1   0  252.81    7.98
   2   1   0  258.36    8.20
  -2   1   0  251.41    8.47
   2   1   0  249.01    8.19
  -2   1   0  265.11    9.14
   3  -1   0  148.57    5.22
  -3  -1   0  150.29    5.20
   3  -1   0  151.25    4.92
  -3  -1   0  148.06    5.55
   3  -1   0  153.18    5.32
   3  -1   0  145.62    5.30
   3  -1   0  150.92    5.50
   3  -1   0  149.76    5.25
   3  -1   0  150.42    5.57
   3  -1   0  152.81    5.42
   3  -1   0  148.83    4.92
   3  -1   0  146.69    5.24
  -3  -1   0  152.48    5.52
  -3  -1   0  148.97    4.99
  -3  -1   0  152.52    5.36
   3  -1   0  154.57    5.46
  -3  -1   0  153.72    5.36
  -3  -1   0  155.93    5.24
   3  -1   0  147.23    4.96
  -3  -1   0  147.44    5.53
  -3  -1   0  156.04    5.23
  -3  -1   0  153.17    4.91
   3  -1   0  151.89    5.41
  -3  -1   0  150.76    5.54
  -3  -1   0  148.19    4.91
  -3  -1   0  154.65    5.60
  -3  -1   0  146.41    5.24
   3  -1   0  153.40    5.64
  -3  -1   0  148.69    5.26
  -3  -1   0  146.41    5.16
   3  -1   0  147.93    5.00
   3  -1   0  147.92    5.21
   3  -1   0  144.79    5.04
   3  -1   0  144.72    5.62
   3  -1   0  152.83    5.69
   3  -1   0  154.81    5.61
  -3  -1   0  148.99    5.57
   3  -1   0  149.91    5.03
   3   1   0  146.76    5.62
  -3   1   0  140.85    5.56
  -3   1   0  149.30    5.24
  -3   1   0  150.59    5.12
  -3   1   0  144.63    5.25
   3   1   0  153.13    5.02
  -3   1   0  151.73    5.01
  -3   1   0  156.35    5.44
  -3   1   0  153.34    4.94
  -3   1   0  152.11    5.24
  -3   1   0  148.85    4.95
  -3   1   0  150.47    5.33
   3   1   0  148.48    5.58
   3   1   0  151.89    5.38
   3   1   0  152.47    5.19
  -3   1   0  156.83    5.65
   3   1   0  157.43    5.67
   3   1   0  153.26    4.96
   3   1   0  154.87    5.60
  -3   1   0  151.51    5.28
  -3   1   0  150.10    5.62
  -3   1   0  146.68    5.55
   3   1   0  149.06    5.00
   3   1   0  144.14    5.43
  -3   1   0  155.64    5.56
  -3   1   0  147.77    5.25
  -3   1   0  154.58    5.39
   3   1   0  151.66    5.23
   3   1   0  151.51    5.22
   3   1   0  151.63    5.30
   3   1   0  147.69    4.93
   3   1   0  150.01    4.91
   3   1   0  153.75    5.55
   3   1   0  147.99    5.02
  -3   1   0  145.59    5.40
   3   1   0  143.23    5.26
   3   1   0  146.96    5.49
   3   1   0  149.08    5.13
   3   1   0  146.99    5.49
  -4  -1   0   44.63    1.99
  -4  -1   0   44.84    2.12
   4  -1   0   42.17    2.02
   4  -1   0   47.50    2.01
   4  -1   0   44.31    1.85
  -4  -1   0   44.74    1.91
  -4  -1   0   42.22    1.86
  -4  -1   0   45.55    1.94
  -4  -1   0   44.23    1.75
   4  -1   0   46.44    2.03
   4  -1   0   41.83    1.99
   4  -1   0   42.36    2.08
   4  -1   0   45.98    1.85
  -4  -1   0   42.04    1.97
  -4  -1   0   45.20    1.78
  -4  -1   0   45.34    2.11
  -4  -1   0   44.17    1.78
  -4  -1   0   45.46    1.99
   4  -1   0   41.19    1.93
   4  -1   0   43.13    2.19
   4  -1   0   46.06    2.11
  -4  -1   0   47.38    2.04
  -4  -1   0   43.59    1.97
   4  -1   0   45.73    2.02
   4  -1   0   46.43    2.00
   4  -1   0   45.93    1.82
   4  -1   0   44.51    1.94
   4  -1   0   44.55    2.00
  -4  -1   0   42.54    2.18
  -4  -1   0   43.92    1.87
   4  -1   0   43.56    2.22
   4  -1   0   41.80    1.92
   4  -1   0   43.29    1.83
   4  -1   0   42.65    2.01
   4  -1   0   47.11    1.82
   4  -1   0   44.21    2.07
  -4  -1   0   46.25    2.09
   4  -1   0   42.96    1.85
   4   1   0   46.65    1.87
  -4   1   0   43.23    2.00
  -4   1   0   45.25    1.89
  -4   1   0   43.90    1.95
  -4   1   0   44.78    2.11
  -4   1   0   44.82    2.01
  -4   1   0   43.56    2.06
   4   1   0   44.05    2.05
  -4   1   0   40.94    1.98
   4   1   0   44.56    1.82
   4   1   0   44.27    2.16
   4   1   0   43.98    1.98
   4   1   0   46.59    2.18
   4   1   0   45.38    2.10
   4   1   0   44.19    2.01
  -4   1   0   46.74    1.91
   4   1   0   44.08    2.09
   4   1   0   41.46    1.96
   4   1   0   43.22    1.91
   4   1   0   43.45    1.82
   4   1   0   46.36    2.01
  -4   1   0   41.44    1.83
  -4   1   0   45.40    1.79
   4   1   0   45.69    1.95
   4   1   0   41.71    1.95
  -4   1   0   48.50    2.04
  -4   1   0   40.44    2.20
  -4   1   0   42.59    2.01
   4   1   0   44.02    1.79
  -4   1   0   44.72    1.81
   4   1   0   42.49    1.77
   4   1   0   46.98    1.98
   4   1   0   41.74    1.90
   4   1   0   42.40    1.92
  -4   1   0   44.28    1.96
  -4   1   0   45.29    1.89
  -4   1   0   38.25    2.02
   4   1   0   44.74    1.84
  -4   1   0   44.83    1.75
   4   1   0   43.13    1.96
   5  -1   0   17.74    1.16
   5  -1   0   19.32    1.25
   5  -1   0   21.82    1.30
  -5  -1   0   17.76    1.12
  -5  -1   0   16.71    1.26
   5  -1   0   20.23    1.57
   5  -1   0   19.57    1.36
   5  -1   0   16.52    1.15
  -5  -1   0   19.09    1.07
  -5  -1   0   20.62    1.35
  -5  -1   0   18.12    1.16
   5  -1   0   19.35    1.24
   5  -1   0   18.08    1.40
  -5  -1   0   17.43    1.24
  -5  -1   0   17.27    1.33
   5  -1   0   19.83    1.25
   5  -1   0   19.63    1.52
   5  -1   0   22.21    1.43
  -5  -1   0   19.72    1.48
   5  -1   0   20.41    1.30
   5  -1   0   17.61    1.22
   5  -1   0   19.57    1.41
  -5  -1   0   19.21    1.06
   5  -1   0   18.76    1.37
   5  -1   0   18.37    1.17
  -5  -1   0   16.73    1.11
  -5  -1   0   17.93    1.39
   5  -1   0   15.79    1.28
  -5  -1   0   20.19    1.11
  -5  -1   0   17.19    1.09
  -5  -1   0   17.45    1.34
   5  -1   0   20.84    1.20
   5  -1   0   17.13    1.26
  -5  -1   0   18.48    1.08
  -5  -1   0   19.73    1.44
  -5  -1   0   18.51    1.29
  -5   1   0   17.34    1.29
  -5   1   0   16.67    1.37
   5   1   0   17.46    1.25
  -5   1   0   19.06    1.37
   5   1   0   20.55    1.35
  -5   1   0   17.09    1.18
   5   1   0   16.40    1.32
   5   1   0   20.32    1.20
  -5   1   0   17.34    1.48
   5   1   0   20.91    1.52
  -5   1   0   16.63    1.33
  -5   1   0   17.79    1.15
  -5   1   0   16.87    1.37
  -5   1   0   18.29    1.19
   5   1   0   19.88    1.25
  -5   1   0   18.81    1.12
   5   1   0   19.25    1.29
  -5   1   0   17.08    1.16
   5   1   0   17.59    1.17
   5   1   0   15.88    1.16
   5   1   0   16.77    1.20
   5   1   0   18.33    1.25
  -5   1   0   17.54    1.21
  -5   1   0   18.99    1.16
   5   1   0   21.46    1.44
   5   1   0   20.28    1.30
  -5   1   0   18.15    1.06
  -5   1   0   18.06    1.36
   5   1   0   19.42    1.25
   5   1   0   18.89    1.35
   5   1   0   21.21    1.35
  -5   1   0   18.85    1.36
  -5   1   0   16.86    1.07
   5   1   0   18.14    1.15
   5   1   0   16.97    1.18
   5   1   0   18.86    1.46
  -6  -1   0    3.77    0.85
   6  -1   0    4.84    0.82
  -6  -1   0    5.08    1.01
  -6  -1   0    3.96    0.93
  -6  -1   0    4.13    0.69
   6  -1   0    2.97    0.79
   6  -1   0    4.25    0.96
   6  -1   0    4.45    0.79
  -6  -1   0    4.25    0.74
   6  -1   0    5.48    0.84
  -6  -1   0    4.35    0.72
   6  -1   0    2.25    0.82
   6  -1   0    3.00    0.80
  -6  -1   0    3.75    0.76
  -6  -1   0    5.19    0.70
  -6  -1   0    3.36    1.02
   6  -1   0    4.27    0.80
  -6  -1   0    4.48    0.96
  -6  -1   0    4.77    1.07
  -6  -1   0    2.91    0.84
   6  -1   0    5.16    0.79
   6  -1   0    4.73    0.92
   6  -1   0    3.74    0.97
  -6  -1   0    3.97    0.88
   6  -1   0    4.61    0.82
  -6   1   0    3.30    0.83
   6   1   0    4.17    0.77
   6   1   0    5.06    0.81
   6   1   0    4.34    0.77
  -6   1   0    3.07    0.68
  -6   1   0    3.98    0.92
  -6   1   0    3.20    0.78
  -6   1   0    4.06    1.01
   6   1   0    4.70    0.82
  -6   1   0    4.62    0.71
  -6   1   0    4.36    1.00
  -6   1   0    5.01    0.94
  -6   1   0    4.52    0.93
   6   1   0    4.66    0.79
   6   1   0    4.05    0.88
  -6   1   0    4.88    1.11
   6   1   0    4.11    0.79
  -6   1   0    4.32    0.92
   6   1   0    5.22    0.82
  -6   1   0    4.44    0.90
   6   1   0    5.86    0.94
  -6   1   0    3.73    0.78
  -6   1   0    5.01    0.70
  -6   1   0    2.94    0.74
   6   1   0    4.01    0.94
   7  -1   0    8.49    1.22
   7  -1   0   11.92    1.29
  -7  -1   0    9.12    1.34
  -7  -1   0   12.82    1.05
  -7  -1   0    9.97    1.23
  -7  -1   0    9.87    1.53
  -7  -1   0   11.94    1.28
  -7  -1   0   10.72    1.35
   7  -1   0   11.31    1.24
  -7  -1   0   11.18    0.97
  -7  -1   0   10.60    1.11
  -7  -1   0   10.68    1.11
   7  -1   0   13.86    1.27
  -7  -1   0   10.92    1.55
   7  -1   0    9.95    1.29
   7  -1   0   11.02    1.21
  -7  -1   0   15.21    1.52
  -7  -1   0   10.57    1.29
  -7   1   0   10.56    0.99
  -7   1   0   11.26    1.17
  -7   1   0   11.54    1.35
  -7   1   0   10.85    1.50
  -7   1   0   13.23    1.18
  -7   1   0   11.23    1.27
  -7   1   0   11.57    1.01
   7   1   0   12.10    1.35
   7   1   0   13.19    1.26
  -7   1   0   11.37    1.36
  -7   1   0   11.71    1.39
   7   1   0   11.03    1.21
   7   1   0   11.10    1.23
  -7   1   0    9.81    1.25
  -7   1   0   12.92    1.43
  -7   1   0   11.61    1.39
   7   1   0   11.29    1.24
  -8  -1   0   14.46    1.56
  -8  -1   0   12.82    1.62
  -8  -1   0   11.54    1.19
  -8  -1   0   13.40    1.84
   8  -1   0   11.89    1.49
   8  -1   0   13.61    1.58
   8  -1   0   10.43    1.39
  -8  -1   0   10.09    1.23
  -8  -1   0   14.08    1.39
   8   1   0   13.12    1.52
  -8   1   0   13.03    1.24
   8   1   0   12.95    1.45
  -8   1   0   11.60    1.27
  -8   1   0   12.35    1.72
  -8   1   0   14.85    1.87
  -8   1   0   12.08    1.42
  -8   1   0   15.84    1.75
  -8   1   0   12.17    1.53
   9  -1   0   10.30    1.50
  -9  -1   0    9.38    1.88
  -9  -1   0    8.65    1.20
  -9  -1   0    8.80    1.53
   9   1   0   10.28    1.51
  -9   1   0   11.99    1.94
  -9   1   0    9.87    1.57
  -9   1   0    9.68    1.26
   0  -2   0    0.03    0.06
   0  -2   0    0.12    0.10
   0  -2   0    0.01    0.04
   0  -2   0    0.04    0.07
   0  -2   0   -0.06    0.06
   0  -2   0    0.11    0.09
   0   2   0    0.11    0.09
   0   2   0    0.01    0.09
   0   2   0   -0.04    0.09
   0   2   0    0.04    0.06
   0   2   0   -0.12    0.10
   0   2   0   -0.03    0.08
   0   2   0    0.00    0.08
   0   2   0    0.03    0.07
   0   2   0    0.11    0.09
   0   2   0   -0.10    0.06
   0   2   0    0.13    0.11
   0   2   0    0.12    0.10
   0   2   0    0.06    0.06
   0   2   0   -0.03    0.06
   1  -2   0    7.71    0.47
  -1  -2   0    8.20    0.48
   1  -2   0    7.71    0.48
   1  -2   0    7.09    0.48
   1  -2   0    7.51    0.40
  -1  -2   0    7.73    0.43
  -1  -2   0    8.02    0.51
  -1  -2   0    7.65    0.42
   1  -2   0    7.34    0.48
   1  -2   0    7.47    0.41
   1  -2   0    6.94    0.43
   1  -2   0    7.82    0.46
  -1  -2   0    7.78    0.41
   1  -2   0    7.02    0.40
   1  -2   0    7.71    0.50
   1  -2   0    7.46    0.44
   1  -2   0    7.77    0.44
   1  -2   0    8.63    0.50
  -1  -2   0    6.76    0.43
  -1  -2   0    7.66    0.42
   1  -2   0    7.47    0.49
   1  -2   0    6.60    0.45
  -1  -2   0    8.63    0.47
   1  -2   0    7.30    0.49
  -1  -2   0    8.04    0.41
   1  -2   0    7.14    0.50
  -1  -2   0    8.20    0.39
  -1   2   0    7.82    0.34
   1   2   0    7.31    0.42
  -1   2   0    7.77    0.53
   1   2   0    7.48    0.44
  -1   2   0    7.20    0.44
   1   2   0    7.45    0.41
   1   2   0    7.72    0.42
  -1   2   0    7.20    0.43
   1   2   0    8.78    0.47
  -1   2   0    7.84    0.39
  -1   2   0    6.45    0.38
   1   2   0    7.39    0.42
   1   2   0    7.70    0.42
   1   2   0    8.62    0.43
  -1   2   0    7.75    0.44
   1   2   0    6.71    0.41
  -1   2   0    7.33    0.42
  -1   2   0    7.50    0.46
  -1   2   0    8.71    0.49
   1   2   0    7.29    0.48
   1   2   0    7.56    0.44
   1   2   0    7.12    0.39
  -1   2   0    6.95    0.42
  -1   2   0    7.59    0.35
   1   2   0    7.68    0.42
  -1   2   0    6.92    0.48
   1   2   0    7.82    0.45
  -1   2   0    7.80    0.40
  -2  -2   0   28.30    1.18
   2  -2   0   27.72    1.12
   2  -2   0   27.97    1.27
   2  -2   0   27.42    1.25
  -2  -2   0   30.64    1.18
   2  -2   0   28.15    1.17
  -2  -2   0   30.11    1.19
   2  -2   0   25.41    1.34
  -2  -2   0   30.02    1.28
  -2  -2   0   29.69    1.11
   2  -2   0   29.56    1.28
   2  -2   0   29.00    1.14
   2  -2   0   26.25    1.11
   2  -2   0   30.52    1.23
  -2  -2   0   29.36    1.17
   2  -2   0   26.42    1.16
  -2  -2   0   27.77    1.10
   2  -2   0   29.01    1.37
  -2  -2   0   27.16    1.21
   2  -2   0   27.59    1.23
   2  -2   0   29.34    1.28
  -2  -2   0   27.24    1.27
   2  -2   0   28.80    1.21
  -2  -2   0   30.15    1.30
   2  -2   0   27.83    1.30
   2  -2   0   27.23    1.31
  -2  -2   0   28.43    1.21
  -2  -2   0   28.58    1.22
   2  -2   0   25.72    1.21
  -2  -2   0   30.02    1.22
  -2  -2   0   28.78    1.12
   2  -2   0   28.02    1.14
  -2  -2   0   29.45    1.28
   2  -2   0   28.46    1.23
  -2  -2   0   27.79    1.18
  -2  -2   0   26.94    1.31
   2  -2   0   27.98    1.30
   2  -2   0   27.93    1.12
   2  -2   0   26.71    1.30
  -2  -2   0   28.33    1.09
   2  -2   0   29.48    1.07
  -2  -2   0   29.10    1.14
  -2   2   0   28.68    1.38
   2   2   0   29.38    1.26
   2   2   0   28.08    1.19
  -2   2   0   28.38    1.38
  -2   2   0   28.62    1.19
   2   2   0   27.41    1.27
   2   2   0   25.64    1.20
  -2   2   0   29.78    1.17
   2   2   0   27.96    1.25
   2   2   0   29.70    1.14
  -2   2   0   29.70    1.27
  -2   2   0   28.97    1.09
   2   2   0   28.22    1.20
   2   2   0   28.41    1.19
   2   2   0   26.77    1.21
  -2   2   0   28.24    1.24
   2   2   0   30.57    1.25
   2   2   0   27.71    1.21
  -2   2   0   28.82    1.22
  -2   2   0   27.78    1.29
   2   2   0   29.07    1.21
   2   2   0   27.80    1.29
  -2   2   0   28.47    1.27
  -2   2   0   28.96    1.19
  -2   2   0   27.72    1.25
   2   2   0   30.42    1.13
   2   2   0   27.73    1.04
  -2   2   0   30.31    1.09
  -2   2   0   28.04    1.22
  -2   2   0   27.16    1.21
   2   2   0   28.66    1.13
  -2   2   0   28.65    1.13
   2   2   0   27.40    1.16
  -2   2   0   28.68    1.26
  -2   2   0   27.23    1.16
   2   2   0   28.94    1.11
  -2   2   0   28.42    1.19
   2   2   0   29.22    1.23
  -2   2   0   28.02    1.27
   2   2   0   29.08    1.32
   2   2   0   28.35    1.22
  -2   2   0   28.45    1.27
  -2   2   0   27.57    1.17
  -2   2   0   27.79    1.13
   2   2   0   27.84    1.10
   3  -2   0  496.02   16.96
  -3  -2   0  493.01   15.55
   3  -2   0  477.52   15.51
  -3  -2   0  498.63   15.50
  -3  -2   0  489.05   15.98
   3  -2   0  489.12   17.83
   3  -2   0  494.40   15.38
   3  -2   0  471.38   16.36
  -3  -2   0  496.25   17.15
  -3  -2   0  478.40   15.79
  -3  -2   0  506.48   16.79
  -3  -2   0  502.15   17.50
  -3  -2   0  500.82   16.34
   3  -2   0  530.65   17.56
   3  -2   0  500.82   17.27
  -3  -2   0  493.56   16.98
   3  -2   0  498.48   16.75
   3  -2   0  491.57   15.85
   3  -2   0  521.91   17.65
  -3  -2   0  509.80   16.69
  -3  -2   0  494.48   16.29
  -3  -2   0  507.89   16.30
  -3  -2   0  495.36   17.75
  -3  -2   0  495.64   17.47
   3  -2   0  477.39   16.57
   3  -2   0  508.65   15.93
   3  -2   0  508.10   16.36
   3  -2   0  472.02   16.15
   3  -2   0  486.51   17.07
   3  -2   0  489.40   15.60
   3  -2   0  484.91   16.87
   3  -2   0  506.26   17.70
   3  -2   0  514.24   17.56
   3  -2   0  494.30   15.87
   3  -2   0  498.50   17.35
   3  -2   0  484.42   16.28
   3  -2   0  497.23   15.87
  -3  -2   0  513.74   16.44
  -3   2   0  502.04   16.36
  -3   2   0  484.41   16.34
  -3   2   0  492.43   17.83
  -3   2   0  468.23   17.06
  -3   2   0  476.66   16.57
   3   2   0  499.38   15.94
  -3   2   0  494.86   16.38
   3   2   0  502.68   15.59
  -3   2   0  489.13   16.98
   3   2   0  465.46   16.49
   3   2   0  483.70   17.12
  -3   2   0  499.38   16.69
  -3   2   0  508.23   16.34
   3   2   0  515.47   17.53
   3   2   0  502.48   16.28
  -3   2   0  498.19   15.67
   3   2   0  473.04   16.69
  -3   2   0  496.88   16.60
   3   2   0  478.48   15.39
   3   2   0  490.74   17.58
   3   2   0  499.38   17.58
  -3   2   0  512.92   17.46
  -3   2   0  490.75   16.17
   3   2   0  482.60   16.30
   3   2   0  473.88   17.25
  -3   2   0  485.93   15.46
  -3   2   0  500.05   17.48
  -3   2   0  503.46   15.58
   3   2   0  471.05   17.81
   3   2   0  505.58   15.84
   3   2   0  490.16   15.86
   3   2   0  480.13   15.50
  -3   2   0  515.49   17.61
  -3   2   0  493.87   15.39
  -3   2   0  486.50   17.48
  -3   2   0  507.09   15.80
  -3   2   0  500.44   15.81
   3   2   0  492.91   16.94
   3   2   0  505.86   15.82
  -3   2   0  497.12   17.76
   3   2   0  496.88   17.55
  -3   2   0  495.07   16.86
   3   2   0  513.89   16.29
   3   2   0  508.35   16.83
  -4  -2   0   96.91    3.56
   4  -2   0   89.10    3.49
   4  -2   0   93.44    3.54
   4  -2   0   94.82    3.31
  -4  -2   0   98.59    3.51
   4  -2   0   95.22    3.31
   4  -2   0   88.86    3.62
  -4  -2   0   94.09    3.52
  -4  -2   0   86.11    3.41
   4  -2   0   95.55    3.59
   4  -2   0   92.07    3.55
  -4  -2   0   89.15    3.63
   4  -2   0   94.89    3.32
  -4  -2   0   90.98    3.22
   4  -2   0   88.53    3.36
  -4  -2   0   88.50    3.66
   4  -2   0   91.84    3.68
   4  -2   0   87.42    3.56
  -4  -2   0   91.21    3.45
  -4  -2   0   96.23    3.59
  -4  -2   0   93.57    3.55
  -4  -2   0   89.79    3.74
   4  -2   0   94.09    3.67
   4  -2   0   92.09    3.23
  -4  -2   0   93.06    3.29
  -4  -2   0   91.05    3.26
   4  -2   0   89.44    3.87
   4  -2   0   98.74    3.82
   4  -2   0   89.59    3.79
  -4  -2   0   91.26    3.45
   4  -2   0   92.95    3.34
  -4  -2   0   88.70    3.75
   4  -2   0   93.61    3.27
   4  -2   0   85.82    3.54
   4  -2   0   92.87    3.86
   4  -2   0   93.16    3.72
  -4  -2   0   92.50    3.21
   4  -2   0   90.30    3.63
   4  -2   0   99.32    3.56
  -4  -2   0   90.53    3.69
  -4  -2   0   89.84    3.50
   4   2   0   89.01    3.48
  -4   2   0   89.32    3.22
   4   2   0   96.45    3.82
   4   2   0   96.48    3.64
  -4   2   0   94.21    3.48
   4   2   0   90.27    3.32
  -4   2   0   89.44    3.34
  -4   2   0   92.27    3.64
   4   2   0   96.20    3.72
   4   2   0   93.73    3.75
  -4   2   0   92.19    3.51
   4   2   0   90.20    3.30
  -4   2   0   90.76    3.61
  -4   2   0   89.61    3.28
   4   2   0   89.07    3.28
   4   2   0   85.34    3.67
  -4   2   0   91.87    3.23
  -4   2   0   90.13    3.54
  -4   2   0   93.90    3.82
  -4   2   0   89.00    3.29
   4   2   0   92.56    3.74
   4   2   0   94.79    3.52
   4   2   0   87.81    3.40
  -4   2   0   96.58    3.68
  -4   2   0   90.76    3.86
   4   2   0   88.14    3.48
  -4   2   0   93.07    3.58
  -4   2   0   93.07    3.66
   4   2   0   94.68    3.40
   4   2   0   89.11    3.70
  -4   2   0   92.35    3.57
   4   2   0   87.21    3.23
   4   2   0   84.31    3.54
  -4   2   0   93.46    3.58
   4   2   0   89.80    3.65
  -4   2   0   90.89    3.58
  -4   2   0   89.04    3.27
  -4   2   0   97.00    3.63
   4   2   0   94.31    3.33
  -4   2   0   86.98    3.55
   4   2   0   89.71    3.58
  -5  -2   0   92.07    3.58
   5  -2   0   85.52    3.43
  -5  -2   0   86.39    3.82
  -5  -2   0   95.59    3.29
   5  -2   0   95.06    3.41
   5  -2   0   88.15    3.58
   5  -2   0   84.31    3.63
  -5  -2   0   91.37    3.76
  -5  -2   0   91.88    3.36
  -5  -2   0   87.48    3.85
   5  -2   0   91.81    3.63
  -5  -2   0   89.50    3.31
  -5  -2   0   84.13    3.59
   5  -2   0   93.79    3.67
   5  -2   0   87.57    3.64
   5  -2   0   93.60    3.39
   5  -2   0   88.53    3.75
   5  -2   0   91.02    3.80
   5  -2   0   91.75    3.94
   5  -2   0   86.44    3.38
   5  -2   0   95.72    3.65
   5  -2   0   87.63    3.72
  -5  -2   0   87.86    3.54
   5  -2   0   89.03    3.35
  -5  -2   0   90.88    3.50
  -5  -2   0   92.93    3.18
   5  -2   0   86.73    3.70
  -5  -2   0   90.31    3.94
   5  -2   0   90.11    3.78
  -5  -2   0   88.88    3.61
   5  -2   0   89.55    3.99
  -5  -2   0   96.18    3.57
  -5  -2   0   88.08    3.22
   5  -2   0   95.12    4.05
   5  -2   0   93.98    3.32
  -5  -2   0   85.49    3.66
   5   2   0   93.74    3.85
   5   2   0   90.40    3.60
   5   2   0   81.61    3.73
   5   2   0   95.79    3.97
  -5   2   0   87.32    3.68
  -5   2   0   88.05    3.67
  -5   2   0   88.34    3.67
  -5   2   0   90.34    3.69
  -5   2   0   88.28    3.60
  -5   2   0   85.68    3.31
  -5   2   0   88.86    3.75
   5   2   0   92.21    3.38
   5   2   0   90.18    3.40
  -5   2   0   87.11    3.39
  -5   2   0   87.72    3.68
  -5   2   0   93.48    3.89
   5   2   0   88.55    3.50
   5   2   0   89.77    3.32
   5   2   0   92.68    3.52
  -5   2   0   84.14    3.70
  -5   2   0   86.32    3.38
  -5   2   0   97.26    3.69
  -5   2   0   90.89    3.28
  -5   2   0   92.37    3.53
   5   2   0   87.19    3.62
   5   2   0   90.94    3.86
  -5   2   0   85.89    3.30
   5   2   0   88.54    3.74
  -5   2   0   94.42    3.53
   5   2   0   89.46    3.68
  -5   2   0   87.16    3.42
  -5   2   0   89.48    4.03
   5   2   0   90.35    3.37
   5   2   0   96.99    3.65
   5   2   0   87.39    3.57
   5   2   0   95.02    3.90
   5   2   0   92.35    3.42
   6  -2   0   32.27    1.86
  -6  -2   0   32.96    1.90
  -6  -2   0   30.34    1.96
   6  -2   0   39.12    1.89
  -6  -2   0   33.52    1.65
  -6  -2   0   34.20    1.93
  -6  -2   0   30.70    2.19
   6  -2   0   33.51    1.95
  -6  -2   0   33.43    1.71
   6  -2   0   30.41    2.08
   6  -2   0   34.65    1.93
   6  -2   0   34.24    1.79
  -6  -2   0   31.76    1.61
   6  -2   0   32.79    1.93
  -6  -2   0   31.85    1.98
   6  -2   0   33.42    1.81
   6  -2   0   33.98    2.01
   6  -2   0   31.25    1.84
  -6  -2   0   33.08    2.13
  -6  -2   0   31.28    1.93
  -6  -2   0   32.59    1.63
  -6  -2   0   30.95    1.80
   6  -2   0   35.09    2.16
  -6  -2   0   31.53    2.15
   6  -2   0   35.71    1.96
   6   2   0   31.39    1.88
   6   2   0   34.86    1.89
   6   2   0   37.35    2.11
   6   2   0   31.89    1.85
  -6   2   0   31.24    1.82
   6   2   0   37.29    2.06
  -6   2   0   33.09    1.72
  -6   2   0   29.35    2.04
  -6   2   0   31.82    1.61
  -6   2   0   33.33    2.04
  -6   2   0   35.19    1.99
   6   2   0   28.48    1.87
  -6   2   0   32.21    1.61
  -6   2   0   34.05    2.03
  -6   2   0   32.22    1.76
  -6   2   0   32.41    2.04
   6   2   0   29.96    1.90
  -6   2   0   31.93    2.29
  -6   2   0   31.73    1.94
   6   2   0   29.08    1.83
  -6   2   0   30.75    1.98
   6   2   0   32.92    1.85
  -6   2   0   34.30    1.77
   6   2   0   34.97    1.82
  -6   2   0   32.22    2.07
   6   2   0   33.01    1.78
   7  -2   0   12.75    1.33
   7  -2   0    9.38    1.27
  -7  -2   0   11.33    1.03
  -7  -2   0   12.65    1.15
  -7  -2   0    8.82    1.36
   7  -2   0   12.01    1.30
  -7  -2   0   11.62    1.39
  -7  -2   0   10.81    1.24
  -7  -2   0   11.41    1.29
   7  -2   0   11.87    1.27
   7  -2   0   11.23    1.24
  -7  -2   0   11.95    1.33
  -7  -2   0   10.34    1.50
  -7  -2   0   11.40    0.94
   7  -2   0   10.43    1.20
  -7  -2   0   12.67    1.41
  -7  -2   0   10.25    1.11
  -7  -2   0   12.96    1.63
  -7   2   0   11.20    1.03
   7   2   0   11.80    1.25
  -7   2   0   12.52    1.07
  -7   2   0   10.25    1.13
  -7   2   0   13.57    1.54
  -7   2   0   12.21    1.38
   7   2   0   11.51    1.25
   7   2   0   11.26    1.33
   7   2   0   10.45    1.33
  -7   2   0   10.65    1.48
  -7   2   0   12.26    1.38
  -7   2   0   13.37    1.42
  -7   2   0   10.48    1.38
  -7   2   0   11.15    1.17
  -7   2   0   12.42    1.38
   7   2   0   12.46    1.29
  -8  -2   0   93.67    3.72
  -8  -2   0   88.80    4.14
   8  -2   0   95.21    4.33
  -8  -2   0   90.53    3.88
  -8  -2   0   95.30    4.68
   8  -2   0   89.10    4.23
  -8  -2   0   95.80    4.35
  -8  -2   0   94.47    4.03
  -8   2   0   97.49    4.47
  -8   2   0   91.47    3.96
  -8   2   0   94.28    3.86
   8   2   0   95.07    4.27
  -8   2   0   85.31    4.20
   8   2   0   92.69    4.40
  -8   2   0   89.62    3.31
  -8   2   0   96.42    4.26
  -8   2   0   92.63    4.53
  -9  -2   0    5.58    1.07
   9  -2   0    5.71    1.31
  -9  -2   0    4.96    1.35
  -9  -2   0    5.91    1.72
  -9   2   0    5.12    1.41
   9   2   0    7.74    1.38
  -9   2   0    4.54    1.58
  -9   2   0    3.20    1.06
   0  -3   0    0.12    0.17
   0  -3   0    0.61    0.21
   0  -3   0   -0.14    0.14
   0  -3   0    0.02    0.19
   0  -3   0    0.32    0.18
   0  -3   0    0.03    0.24
   0  -3   0    0.02    0.21
   0  -3   0    0.05    0.20
   0  -3   0    0.17    0.25
   0  -3   0    0.00    0.21
   0  -3   0    0.16    0.21
   0  -3   0    0.32    0.24
   0  -3   0    0.39    0.14
   0   3   0   -0.35    0.31
   0   3   0    0.42    0.24
   0   3   0    0.46    0.23
   0   3   0    0.76    0.26
   0   3   0    0.21    0.26
   0   3   0    0.50    0.28
   0   3   0    0.25    0.22
   0   3   0    0.19    0.22
   0   3   0    0.23    0.15
   0   3   0    0.11    0.17
   0   3   0    0.32    0.13
   0   3   0    0.26    0.22
   0   3   0    0.38    0.26
   0   3   0    0.31    0.24
   0   3   0    1.21    0.20
   0   3   0    0.27    0.20
  -1  -3   0  106.99    3.95
  -1  -3   0  105.82    3.87
   1  -3   0  107.67    3.91
   1  -3   0  113.18    3.62
  -1  -3   0  103.49    3.69
  -1  -3   0  107.84    3.88
   1  -3   0  108.98    3.56
  -1  -3   0  104.42    3.75
   1  -3   0  107.29    3.60
  -1  -3   0  104.82    3.97
  -1  -3   0  106.21    3.68
  -1  -3   0  110.45    3.67
  -1  -3   0  107.20    3.48
  -1  -3   0  108.11    3.56
   1  -3   0  102.73    3.88
   1  -3   0  102.10    3.52
   1  -3   0   99.03    3.60
   1  -3   0  104.48    3.50
   1  -3   0  104.67    3.66
   1  -3   0  103.08    3.79
   1  -3   0  102.95    3.55
  -1  -3   0  106.38    3.84
   1  -3   0  102.92    3.98
   1  -3   0  106.54    3.78
   1  -3   0  105.34    3.81
   1  -3   0  102.34    3.85
   1  -3   0  110.89    3.82
   1  -3   0  104.57    3.63
   1  -3   0  105.68    3.90
   1  -3   0  104.23    4.03
  -1  -3   0  103.62    3.74
   1  -3   0  102.27    3.73
  -1  -3   0  108.04    3.95
  -1   3   0  107.40    3.88
   1   3   0  108.08    3.67
  -1   3   0  113.84    3.98
  -1   3   0  107.90    3.77
   1   3   0  104.73    3.52
  -1   3   0  106.31    3.51
  -1   3   0  102.92    3.73
   1   3   0  105.19    3.72
  -1   3   0  103.07    3.83
  -1   3   0  105.24    3.80
  -1   3   0  110.68    3.82
  -1   3   0  106.12    3.59
   1   3   0  102.92    3.48
   1   3   0  108.72    3.97
  -1   3   0  106.96    3.85
   1   3   0  107.82    3.77
  -1   3   0  106.65    3.53
   1   3   0  104.00    3.97
   1   3   0  104.79    3.96
   1   3   0  107.70    3.53
  -1   3   0  106.10    3.74
  -1   3   0  111.42    3.49
   1   3   0  106.06    3.55
  -1   3   0  109.17    3.54
   1   3   0  102.48    3.74
  -1   3   0  102.48    3.93
   1   3   0  105.84    3.85
   1   3   0  105.13    3.69
   1   3   0  106.99    3.93
   1   3   0  108.84    3.92
  -1   3   0  106.73    3.79
  -1   3   0  105.03    3.98
  -1   3   0  107.64    3.58
   1   3   0  106.65    3.71
  -1   3   0  109.78    4.04
  -1   3   0  106.35    3.66
  -2  -3   0  336.47   12.01
  -2  -3   0  323.78   11.38
   2  -3   0  329.17   11.95
  -2  -3   0  341.98   11.62
  -2  -3   0  331.80   10.45
  -2  -3   0  327.49   10.71
  -2  -3   0  348.01   11.02
  -2  -3   0  337.59   11.61
   2  -3   0  319.82   10.70
  -2  -3   0  333.40   11.27
   2  -3   0  331.62   11.85
   2  -3   0  325.19   10.36
   2  -3   0  333.12   11.97
   2  -3   0  320.90   10.47
  -2  -3   0  341.74   11.02
   2  -3   0  333.52   11.21
   2  -3   0  327.22   11.83
   2  -3   0  322.55   11.42
   2  -3   0  325.91   11.03
   2  -3   0  330.42   11.56
  -2  -3   0  343.39   11.82
   2  -3   0  332.82   11.24
   2  -3   0  339.32   11.66
   2  -3   0  323.16   10.74
   2  -3   0  334.41   10.73
   2  -3   0  318.22   11.08
   2  -3   0  333.96   11.10
   2  -3   0  337.67   12.04
   2  -3   0  330.58   10.96
  -2  -3   0  335.74   11.33
  -2  -3   0  346.66   11.84
   2  -3   0  331.41   11.32
   2  -3   0  354.28   11.04
  -2  -3   0  333.05   11.81
  -2  -3   0  341.48   11.00
  -2  -3   0  327.06   11.80
   2  -3   0  321.46   12.10
  -2  -3   0  335.59   10.68
  -2  -3   0  324.90   11.03
   2  -3   0  336.91   10.72
   2   3   0  335.46   10.99
  -2   3   0  318.51   11.21
   2   3   0  338.16   11.37
   2   3   0  336.59   12.02
   2   3   0  325.36   10.47
  -2   3   0  329.46   11.24
   2   3   0  339.34   11.87
  -2   3   0  330.58   11.00
   2   3   0  333.63   10.68
  -2   3   0  339.45   11.87
  -2   3   0  332.42   11.42
   2   3   0  324.44   10.99
  -2   3   0  328.44   11.09
  -2   3   0  334.36   10.70
  -2   3   0  331.58   10.62
  -2   3   0  330.84   10.37
   2   3   0  342.61   11.86
  -2   3   0  327.65   11.82
   2   3   0  337.42   10.69
   2   3   0  327.46   11.35
  -2   3   0  348.16   10.46
   2   3   0  331.56   11.60
   2   3   0  323.77   12.03
  -2   3   0  352.19   12.09
   2   3   0  333.26   11.66
  -2   3   0  341.82   10.68
  -2   3   0  331.38   11.39
  -2   3   0  334.23   10.54
  -2   3   0  322.30   11.54
  -2   3   0  349.25   11.63
  -2   3   0  324.07   10.93
   2   3   0  326.99   11.01
  -2   3   0  326.14   11.29
  -2   3   0  338.69   11.93
  -2   3   0  333.96   11.09
   2   3   0  340.31   10.69
   2   3   0  340.30   11.30
   2   3   0  346.64   11.66
   2   3   0  334.15   11.85
  -2   3   0  301.93   11.78
   2   3   0  326.31   10.52
   2   3   0  328.45   11.21
  -2   3   0  321.55   11.07
   2   3   0  332.75   11.84
   2   3   0  327.74   11.14
  -2   3   0  334.28   12.01
   3  -3   0   46.27    1.84
  -3  -3   0   48.01    2.09
  -3  -3   0   48.67    1.95
  -3  -3   0   48.00    2.00
   3  -3   0   48.00    2.07
  -3  -3   0   49.82    2.12
  -3  -3   0   49.23    2.01
   3  -3   0   47.23    2.10
  -3  -3   0   48.96    1.92
   3  -3   0   48.39    1.87
  -3  -3   0   48.97    2.00
   3  -3   0   48.31    2.09
   3  -3   0   48.95    2.02
  -3  -3   0   49.43    2.20
   3  -3   0   52.89    1.81
   3  -3   0   45.84    2.00
   3  -3   0   45.56    1.84
   3  -3   0   45.59    2.01
   3  -3   0   50.97    2.06
   3  -3   0   54.01    2.20
   3  -3   0   47.55    1.93
  -3  -3   0   48.66    2.16
   3  -3   0   46.72    1.90
   3  -3   0   47.87    2.21
  -3  -3   0   51.02    1.98
   3  -3   0   48.31    2.25
  -3  -3   0   46.47    1.82
  -3  -3   0   44.15    1.84
  -3  -3   0   47.12    2.08
   3  -3   0   46.48    1.93
  -3  -3   0   46.48    1.98
  -3  -3   0   46.66    1.80
   3  -3   0   47.78    2.09
   3  -3   0   47.41    2.26
  -3  -3   0   47.70    1.83
   3  -3   0   48.51    2.02
   3   3   0   49.72    2.03
   3   3   0   48.95    1.88
  -3   3   0   47.11    2.07
   3   3   0   46.45    2.00
  -3   3   0   49.01    1.96
   3   3   0   48.25    1.86
   3   3   0   50.08    2.05
   3   3   0   47.80    1.86
   3   3   0   48.91    2.07
  -3   3   0   48.44    2.12
  -3   3   0   46.93    2.10
  -3   3   0   48.70    2.02
  -3   3   0   47.43    1.86
   3   3   0   45.34    1.95
   3   3   0   48.20    1.82
   3   3   0   49.39    2.16
  -3   3   0   51.33    2.01
  -3   3   0   45.39    2.00
   3   3   0   47.17    2.19
   3   3   0   49.88    2.09
  -3   3   0   48.99    1.87
   3   3   0   46.82    1.96
   3   3   0   49.18    2.00
  -3   3   0   50.80    2.25
  -3   3   0   46.97    2.06
   3   3   0   49.24    2.09
   3   3   0   47.30    1.92
  -3   3   0   49.17    2.05
  -3   3   0   49.65    1.92
  -3   3   0   46.50    2.06
   3   3   0   49.22    2.14
   3   3   0   48.32    1.84
  -3   3   0   48.01    1.95
  -3   3   0   50.30    2.09
  -3   3   0   48.01    1.94
  -3   3   0   46.35    2.22
   3   3   0   49.38    2.08
  -3   3   0   50.68    1.80
  -3   3   0   51.35    1.91
   3   3   0   49.59    2.02
  -3   3   0   46.11    2.05
  -3   3   0   49.59    1.80
  -3   3   0   47.37    1.87
   3   3   0   47.94    2.06
  -3   3   0   45.56    2.08
   4  -3   0    1.44    0.55
  -4  -3   0    1.54    0.37
  -4  -3   0    1.54    0.58
   4  -3   0    1.13    0.46
  -4  -3   0    0.92    0.43
   4  -3   0    1.49    0.49
   4  -3   0    1.14    0.67
  -4  -3   0    1.60    0.43
  -4  -3   0    1.65    0.44
  -4  -3   0    1.38    0.52
   4  -3   0    1.20    0.43
   4  -3   0    0.90    0.54
  -4  -3   0    2.89    0.60
   4  -3   0    1.81    0.38
   4  -3   0    0.96    0.47
   4  -3   0    1.94    0.57
  -4  -3   0    1.92    0.42
  -4  -3   0    1.55    0.45
  -4  -3   0    0.37    0.42
  -4  -3   0    1.37    0.39
   4  -3   0    1.61    0.49
   4  -3   0    1.48    0.45
   4  -3   0    0.91    0.41
   4  -3   0    1.33    0.45
  -4  -3   0    1.94    0.63
   4  -3   0    2.65    0.52
   4  -3   0    1.21    0.61
   4  -3   0    3.88    0.56
   4  -3   0    1.16    0.63
   4  -3   0    1.56    0.58
  -4  -3   0    1.75    0.61
   4  -3   0    0.86    0.44
  -4  -3   0    1.96    0.58
  -4  -3   0    1.08    0.48
   4  -3   0    2.17    0.53
   4  -3   0    2.47    0.54
   4  -3   0    1.76    0.58
  -4  -3   0    1.31    0.47
  -4   3   0    1.50    0.52
   4   3   0    1.58    0.54
  -4   3   0    1.31    0.44
  -4   3   0    1.95    0.47
  -4   3   0    1.13    0.55
   4   3   0    2.09    0.65
  -4   3   0    2.50    0.38
  -4   3   0    1.54    0.51
   4   3   0    3.02    0.55
  -4   3   0    1.23    0.57
   4   3   0    1.51    0.41
   4   3   0    0.85    0.44
  -4   3   0    0.88    0.44
  -4   3   0    1.97    0.35
  -4   3   0    1.38    0.42
  -4   3   0    1.61    0.42
  -4   3   0    1.13    0.54
   4   3   0    2.06    0.46
   4   3   0    2.24    0.44
   4   3   0    1.78    0.46
   4   3   0    2.12    0.46
  -4   3   0    1.90    0.59
  -4   3   0    1.22    0.51
  -4   3   0    1.43    0.52
   4   3   0    1.35    0.45
   4   3   0    1.84    0.43
   4   3   0    2.89    0.55
   4   3   0    1.66    0.46
  -4   3   0    1.82    0.63
   4   3   0    3.70    0.61
   4   3   0    1.82    0.46
   4   3   0    1.60    0.47
   4   3   0    1.70    0.52
  -4   3   0    1.02    0.53
   4   3   0    2.07    0.57
  -4   3   0    1.36    0.39
  -4   3   0    1.39    0.55
  -4   3   0    1.34    0.61
   4   3   0    2.15    0.58
  -4   3   0    1.33    0.44
   4   3   0    1.81    0.50
   4   3   0    1.55    0.46
   4   3   0    1.82    0.47
   4   3   0    1.81    0.50
  -4   3   0    1.25    0.52
  -5  -3   0   95.31    3.72
  -5  -3   0   97.76    4.08
  -5  -3   0   92.91    3.85
   5  -3   0   99.52    3.83
   5  -3   0  100.49    4.02
  -5  -3   0   91.79    3.40
   5  -3   0  104.64    4.34
   5  -3   0   89.68    3.82
   5  -3   0   89.91    3.58
   5  -3   0   98.32    3.54
   5  -3   0   98.31    4.15
   5  -3   0   98.72    3.56
  -5  -3   0   94.74    3.89
  -5  -3   0   92.64    3.44
  -5  -3   0   96.36    3.79
   5  -3   0   91.96    3.96
   5  -3   0   92.05    3.88
  -5  -3   0   89.43    3.96
  -5  -3   0   95.05    3.30
  -5  -3   0   98.85    3.37
   5  -3   0   86.03    3.85
  -5  -3   0   90.85    3.68
   5  -3   0   95.91    4.21
  -5  -3   0   99.31    3.67
  -5  -3   0   90.88    4.04
   5  -3   0   92.22    3.74
   5  -3   0   87.53    3.46
   5  -3   0   95.43    3.97
   5  -3   0   90.71    3.81
   5  -3   0   91.86    3.77
   5  -3   0  100.33    3.78
  -5  -3   0   91.17    3.74
  -5  -3   0   99.48    3.70
  -5  -3   0   92.40    3.62
  -5   3   0   94.59    3.88
  -5   3   0   89.67    3.75
  -5   3   0   89.26    3.46
   5   3   0   96.84    3.89
   5   3   0   95.01    3.56
   5   3   0   89.05    3.94
   5   3   0   91.48    3.90
   5   3   0   93.79    3.55
   5   3   0  101.18    4.04
  -5   3   0   89.17    3.82
   5   3   0   95.13    3.81
  -5   3   0   92.36    4.05
  -5   3   0   94.10    3.43
  -5   3   0   93.88    3.60
  -5   3   0   96.60    3.88
  -5   3   0   99.31    3.71
  -5   3   0   86.72    3.80
  -5   3   0   95.29    4.24
   5   3   0   93.54    3.53
  -5   3   0   94.82    3.54
   5   3   0   95.32    3.52
   5   3   0   93.87    3.84
   5   3   0   89.96    3.70
   5   3   0   97.89    3.98
  -5   3   0   89.16    3.89
  -5   3   0   94.83    3.84
   5   3   0   99.94    4.14
  -5   3   0   94.05    3.80
  -5   3   0   95.89    3.71
  -5   3   0   99.16    3.87
  -5   3   0   97.21    3.89
   5   3   0   89.66    4.03
   5   3   0   98.79    3.58
   5   3   0   93.81    3.73
   5   3   0   87.89    3.61
   5   3   0   98.75    3.79
   5   3   0   94.72    3.48
  -5   3   0   91.88    3.47
  -5   3   0   92.15    3.36
   5   3   0   90.98    3.94
   6  -3   0   87.89    3.79
  -6  -3   0   91.19    3.28
  -6  -3   0   91.19    3.83
  -6  -3   0   89.39    4.09
  -6  -3   0   92.48    3.88
   6  -3   0   97.04    3.60
  -6  -3   0   87.74    4.03
   6  -3   0   90.48    3.79
   6  -3   0   86.73    3.96
   6  -3   0   82.59    3.78
   6  -3   0   98.59    4.30
   6  -3   0   87.77    3.92
   6  -3   0   89.83    3.94
  -6  -3   0   93.06    4.20
   6  -3   0   94.74    3.56
  -6  -3   0   91.48    3.42
  -6  -3   0   92.24    3.84
  -6  -3   0   93.96    3.40
  -6  -3   0   92.23    3.47
  -6  -3   0   88.27    3.77
  -6  -3   0   86.63    3.63
  -6  -3   0   88.05    3.71
  -6   3   0   84.70    3.77
   6   3   0   86.31    3.94
  -6   3   0   91.74    3.97
   6   3   0   79.82    3.75
   6   3   0   91.05    3.50
  -6   3   0   93.47    3.98
  -6   3   0   89.64    3.86
  -6   3   0   87.99    3.42
   6   3   0   93.16    4.05
  -6   3   0   85.98    3.55
   6   3   0   93.51    3.79
   6   3   0   89.92    3.56
  -6   3   0   87.00    3.89
  -6   3   0   94.07    4.07
  -6   3   0   87.50    3.87
   6   3   0   95.53    3.62
   6   3   0   94.69    4.02
  -6   3   0   86.46    3.80
   6   3   0   88.89    3.95
  -6   3   0   91.54    4.33
   6   3   0   86.54    3.64
  -6   3   0   88.58    3.42
  -6   3   0   88.28    3.97
   6   3   0   86.65    3.84
   7  -3   0   25.79    1.97
  -7  -3   0   25.33    1.72
   7  -3   0   29.78    1.89
   7  -3   0   26.97    1.86
  -7  -3   0   27.79    1.42
  -7  -3   0   26.60    2.01
  -7  -3   0   25.24    1.92
  -7  -3   0   28.86    2.28
  -7  -3   0   27.70    1.90
  -7  -3   0   26.14    1.89
  -7  -3   0   25.12    1.86
  -7  -3   0   25.02    1.56
   7  -3   0   27.72    2.09
  -7  -3   0   24.98    2.12
   7  -3   0   25.17    1.89
  -7  -3   0   27.07    2.16
   7  -3   0   28.19    1.98
  -7   3   0   28.02    2.10
   7   3   0   27.05    1.95
   7   3   0   27.57    1.99
  -7   3   0   29.89    2.04
  -7   3   0   24.25    1.72
   7   3   0   30.56    1.94
  -7   3   0   26.62    2.06
  -7   3   0   28.54    1.65
   7   3   0   28.65    1.92
  -7   3   0   29.57    1.83
  -7   3   0   29.23    2.03
   7   3   0   26.20    1.83
  -7   3   0   28.97    2.11
  -7   3   0   26.23    2.03
  -7   3   0   26.57    2.10
  -7   3   0   28.77    1.59
   8  -3   0    4.32    1.10
   8  -3   0    6.10    1.22
  -8  -3   0    5.27    0.98
  -8  -3   0    4.15    1.47
   8  -3   0    3.67    1.16
  -8  -3   0    4.19    0.99
  -8  -3   0    5.19    1.21
  -8  -3   0    2.88    1.20
  -8  -3   0    4.18    0.92
  -8   3   0    3.75    0.93
   8   3   0    5.35    1.14
  -8   3   0    3.50    1.15
  -8   3   0    4.31    1.06
  -8   3   0    1.88    1.16
  -8   3   0    3.02    1.39
   8   3   0    6.00    1.18
  -8   3   0    4.75    0.79
  -8   3   0    4.32    1.33
  -9  -3   0    9.85    1.57
   9  -3   0   12.54    1.58
  -9  -3   0   10.11    2.00
  -9  -3   0   10.67    1.17
  -9   3   0   12.47    1.94
  -9   3   0    7.84    1.60
  -9   3   0   11.16    1.34
   9   3   0    8.93    1.48
   0  -4   0   64.50    2.63
   0  -4   0   67.21    2.48
   0  -4   0   64.60    2.62
   0  -4   0   65.42    2.64
   0  -4   0   66.09    2.66
   0  -4   0   64.51    2.56
   0  -4   0   67.90    2.45
   0  -4   0   69.16    2.38
   0  -4   0   67.35    2.62
   0  -4   0   65.37    2.77
   0  -4   0   63.99    2.71
   0  -4   0   64.03    2.70
   0  -4   0   70.98    2.64
   0  -4   0   63.84    2.90
   0  -4   0   69.00    2.33
   0  -4   0   70.66    2.59
   0   4   0   67.80    2.34
   0   4   0   70.45    2.76
   0   4   0   70.45    2.88
   0   4   0   69.22    2.37
   0   4   0   66.99    2.56
   0   4   0   64.95    2.57
   0   4   0   64.33    2.71
   0   4   0   66.00    2.59
   0   4   0   67.31    2.61
   0   4   0   66.62    2.72
   0   4   0   63.51    2.80
   0   4   0   65.04    2.42
   0   4   0   65.06    2.37
   0   4   0   67.91    2.68
   0   4   0   65.31    2.73
   0   4   0   61.96    2.63
  -1  -4   0   59.29    2.20
  -1  -4   0   54.43    2.26
   1  -4   0   53.34    2.11
  -1  -4   0   57.32    2.25
  -1  -4   0   54.61    1.93
   1  -4   0   56.97    2.07
  -1  -4   0   54.44    2.01
   1  -4   0   55.61    2.14
  -1  -4   0   55.32    2.25
  -1  -4   0   57.07    2.20
  -1  -4   0   58.43    2.20
   1  -4   0   55.13    2.34
  -1  -4   0   53.55    2.30
   1  -4   0   57.56    2.10
   1  -4   0   59.97    2.17
  -1  -4   0   56.27    2.17
   1  -4   0   55.14    2.30
   1  -4   0   54.62    2.26
   1  -4   0   53.83    2.30
   1  -4   0   53.08    2.29
   1  -4   0   52.42    2.22
  -1  -4   0   52.75    2.19
  -1  -4   0   53.53    2.06
  -1  -4   0   57.13    2.19
   1  -4   0   58.42    2.32
   1  -4   0   55.56    2.24
   1  -4   0   56.43    2.30
   1  -4   0   55.28    2.14
  -1  -4   0   58.66    2.17
  -1  -4   0   53.95    2.20
   1  -4   0   57.65    2.00
   1  -4   0   53.87    2.29
  -1  -4   0   56.45    2.00
   1  -4   0   54.67    2.23
   1  -4   0   55.69    2.07
  -1  -4   0   58.72    2.22
  -1  -4   0   59.01    2.34
  -1  -4   0   61.31    2.21
  -1   4   0   55.60    2.22
   1   4   0   55.74    2.21
   1   4   0   58.66    2.30
  -1   4   0   59.46    2.26
   1   4   0   59.42    2.20
  -1   4   0   54.02    2.27
   1   4   0   54.16    2.18
   1   4   0   56.19    1.99
   1   4   0   56.81    2.07
  -1   4   0   58.09    2.05
  -1   4   0   54.59    2.26
   1   4   0   56.10    2.35
  -1   4   0   55.12    2.34
   1   4   0   54.79    2.21
   1   4   0   58.52    2.21
  -1   4   0   54.75    2.27
   1   4   0   56.23    2.25
   1   4   0   55.62    2.30
  -1   4   0   58.42    2.13
  -1   4   0   54.81    2.13
  -1   4   0   54.46    2.28
   1   4   0   56.64    2.36
  -1   4   0   55.79    2.29
   1   4   0   57.27    2.25
   1   4   0   56.46    2.21
  -1   4   0   59.08    2.23
  -1   4   0   48.49    2.32
   1   4   0   60.45    2.17
  -1   4   0   56.63    2.06
   1   4   0   57.93    2.29
  -1   4   0   55.15    2.10
  -1   4   0   57.08    2.25
  -1   4   0   55.41    1.97
  -1   4   0   55.64    2.22
  -1   4   0   58.89    2.38
   1   4   0   54.98    2.03
  -1   4   0   54.23    2.23
   1   4   0   54.61    2.07
  -1   4   0   54.50    2.29
   1   4   0   54.71    2.06
   1   4   0   54.65    2.24
   1   4   0   55.22    2.21
  -1   4   0   52.46    2.01
  -1   4   0   53.01    2.25
  -1   4   0   55.42    2.12
  -1   4   0   57.64    2.30
   2  -4   0  118.41    4.69
   2  -4   0  115.82    4.38
   2  -4   0  114.30    4.16
   2  -4   0  122.17    4.61
   2  -4   0  120.01    4.34
  -2  -4   0  117.42    4.33
   2  -4   0  118.78    4.32
   2  -4   0  114.08    4.35
   2  -4   0  123.91    4.11
   2  -4   0  119.51    4.61
  -2  -4   0  126.60    4.30
   2  -4   0  114.37    4.37
  -2  -4   0  121.42    3.98
  -2  -4   0  116.89    4.52
  -2  -4   0  123.12    4.41
   2  -4   0  119.61    4.15
  -2  -4   0  122.78    4.41
  -2  -4   0  121.26    4.26
  -2  -4   0  122.62    4.32
   2  -4   0  119.11    4.58
  -2  -4   0  117.54    4.25
   2  -4   0  118.95    4.04
   2  -4   0  118.27    4.65
  -2  -4   0  123.17    4.52
   2  -4   0  123.41    4.46
   2  -4   0  117.78    4.72
  -2  -4   0  127.02    4.00
   2  -4   0  118.41    4.05
   2  -4   0  122.22    4.50
  -2  -4   0  121.34    4.09
  -2  -4   0  116.66    4.55
  -2  -4   0  120.04    4.39
   2  -4   0  114.97    4.40
   2  -4   0  121.18    4.25
  -2  -4   0  122.39    4.34
   2  -4   0  115.13    4.17
   2  -4   0  120.17    4.34
   2  -4   0  125.62    4.60
  -2  -4   0  126.51    4.59
  -2  -4   0  128.55    4.56
   2   4   0  120.51    4.25
   2   4   0  122.56    4.33
  -2   4   0  125.49    4.16
  -2   4   0  119.08    4.22
  -2   4   0  123.11    4.48
   2   4   0  121.82    4.24
   2   4   0  117.34    4.45
   2   4   0  118.54    4.50
   2   4   0  118.29    4.09
  -2   4   0  121.86    4.68
   2   4   0  120.76    4.55
  -2   4   0  116.54    4.16
  -2   4   0  119.89    4.13
   2   4   0  122.94    4.22
   2   4   0  119.05    4.34
   2   4   0  121.78    4.07
  -2   4   0  126.19    4.07
   2   4   0  120.63    4.57
   2   4   0  123.51    4.55
  -2   4   0  121.11    4.57
   2   4   0  118.48    4.02
   2   4   0  123.09    4.10
   2   4   0  120.01    4.05
  -2   4   0  116.42    4.39
  -2   4   0  121.67    4.43
   2   4   0  124.26    4.60
   2   4   0  121.14    4.43
   2   4   0  123.95    4.61
  -2   4   0  116.09    4.45
   2   4   0  118.55    4.33
  -2   4   0  119.74    3.99
  -2   4   0  118.51    4.44
  -2   4   0  117.62    4.56
   2   4   0  115.88    4.28
  -2   4   0  119.05    4.33
  -2   4   0  119.59    4.08
  -2   4   0  119.12    3.99
  -2   4   0  127.56    4.43
  -2   4   0  120.12    4.31
  -2   4   0  124.03    4.53
  -2   4   0  117.71    4.35
  -2   4   0  122.02    4.24
   2   4   0  121.34    4.29
  -2   4   0  119.21    4.37
   2   4   0  120.47    4.62
  -2   4   0  125.92    4.41
  -2   4   0  117.43    4.55
  -2   4   0  124.99    4.65
  -2   4   0  121.18    3.98
   3  -4   0    5.08    0.68
  -3  -4   0    5.21    0.56
   3  -4   0    5.30    0.58
   3  -4   0    5.18    0.56
   3  -4   0    6.14    0.68
  -3  -4   0    4.18    0.50
   3  -4   0    5.61    0.57
  -3  -4   0    4.19    0.58
  -3  -4   0    4.52    0.45
   3  -4   0    6.77    0.78
   3  -4   0    4.48    0.70
   3  -4   0    5.20    0.71
  -3  -4   0    4.16    0.66
  -3  -4   0    3.45    0.45
  -3  -4   0    4.82    0.58
   3  -4   0    4.66    0.63
   3  -4   0    5.16    0.74
  -3  -4   0    4.85    0.53
   3  -4   0    4.68    0.53
  -3  -4   0    5.42    0.54
   3  -4   0    4.39    0.50
   3  -4   0    5.82    0.64
  -3  -4   0    4.58    0.50
  -3  -4   0    4.72    0.50
   3  -4   0    4.60    0.43
  -3  -4   0    4.48    0.59
  -3  -4   0    5.46    0.61
  -3  -4   0    4.63    0.66
   3  -4   0    4.13    0.56
   3  -4   0    4.90    0.50
   3  -4   0    4.41    0.61
   3  -4   0    4.41    0.55
  -3  -4   0    5.05    0.47
  -3  -4   0    5.01    0.59
   3  -4   0    4.84    0.63
   3  -4   0    5.67    0.64
  -3   4   0    4.35    0.46
   3   4   0    4.40    0.68
  -3   4   0    6.13    0.57
  -3   4   0    5.03    0.69
  -3   4   0    4.94    0.61
  -3   4   0    4.24    0.61
   3   4   0    6.59    0.54
  -3   4   0    5.07    0.70
  -3   4   0    3.92    0.49
  -3   4   0    4.43    0.44
   3   4   0    5.90    0.54
   3   4   0    5.19    0.57
   3   4   0    5.67    0.53
   3   4   0    5.21    0.64
   3   4   0    5.32    0.64
  -3   4   0    5.38    0.52
   3   4   0    4.80    0.53
  -3   4   0    4.78    0.59
   3   4   0    5.37    0.60
   3   4   0    5.75    0.60
   3   4   0    5.37    0.59
   3   4   0    4.79    0.38
  -3   4   0    4.58    0.61
  -3   4   0    4.27    0.56
   3   4   0    4.53    0.56
  -3   4   0    5.02    0.59
  -3   4   0    3.95    0.48
  -3   4   0    4.59    0.50
  -3   4   0    4.98    0.68
   3   4   0    4.70    0.57
   3   4   0    5.65    0.62
   3   4   0    5.05    0.56
  -3   4   0    5.67    0.69
   3   4   0    5.83    0.56
   3   4   0    5.81    0.57
  -3   4   0    5.16    0.61
   3   4   0    4.78    0.51
  -3   4   0    4.04    0.58
   3   4   0    4.79    0.53
  -3   4   0    6.38    0.52
   3   4   0    5.48    0.55
  -3   4   0    4.25    0.57
  -3   4   0    5.32    0.70
  -3   4   0    4.97    0.46
  -3   4   0    4.17    0.49
   4  -4   0   65.32    3.14
   4  -4   0   68.57    2.59
  -4  -4   0   70.33    2.54
   4  -4   0   68.73    2.86
  -4  -4   0   65.98    2.46
   4  -4   0   68.76    2.60
   4  -4   0   65.36    2.79
  -4  -4   0   66.40    2.71
   4  -4   0   71.25    3.03
  -4  -4   0   66.60    2.77
   4  -4   0   67.37    3.08
  -4  -4   0   65.50    2.85
   4  -4   0   63.91    2.79
   4  -4   0   71.22    2.51
  -4  -4   0   63.63    2.90
  -4  -4   0   67.82    2.74
  -4  -4   0   67.33    2.54
   4  -4   0   67.85    2.59
  -4  -4   0   64.60    2.93
   4  -4   0   70.89    3.04
   4  -4   0   64.80    2.87
  -4  -4   0   68.39    2.62
   4  -4   0   61.23    2.76
   4  -4   0   61.02    2.82
   4  -4   0   64.23    2.89
  -4  -4   0   70.30    2.80
   4  -4   0   65.32    3.12
  -4  -4   0   62.84    2.52
  -4  -4   0   68.37    2.74
   4  -4   0   64.70    2.79
  -4  -4   0   66.24    2.86
  -4  -4   0   64.92    2.55
   4  -4   0   64.00    2.91
   4  -4   0   66.75    2.91
  -4  -4   0   69.28    2.71
   4  -4   0   69.42    2.66
  -4  -4   0   66.29    3.02
   4   4   0   73.48    2.83
  -4   4   0   64.25    2.84
  -4   4   0   66.52    2.88
   4   4   0   66.36    2.49
  -4   4   0   66.17    2.45
  -4   4   0   67.82    2.89
  -4   4   0   68.40    2.77
   4   4   0   64.58    2.79
   4   4   0   65.49    2.72
   4   4   0   63.84    2.85
   4   4   0   69.23    2.60
   4   4   0   64.50    2.88
   4   4   0   68.20    2.90
   4   4   0   68.85    2.58
  -4   4   0   68.92    2.59
  -4   4   0   64.31    2.85
  -4   4   0   65.00    3.10
   4   4   0   65.42    2.65
  -4   4   0   68.16    2.62
  -4   4   0   67.49    2.84
  -4   4   0   71.07    2.54
  -4   4   0   65.92    2.69
  -4   4   0   69.66    2.73
  -4   4   0   63.73    2.83
   4   4   0   67.02    2.74
  -4   4   0   62.26    2.55
  -4   4   0   65.65    2.67
  -4   4   0   64.54    2.86
   4   4   0   64.35    2.58
   4   4   0   70.77    2.91
  -4   4   0   71.02    2.47
  -4   4   0   66.15    2.88
  -4   4   0   67.19    2.57
  -4   4   0   64.12    2.75
  -4   4   0   71.85    3.06
   4   4   0   68.62    2.82
   4   4   0   75.21    3.06
   4   4   0   68.87    3.04
   4   4   0   66.36    2.80
   4   4   0   66.94    2.88
  -4   4   0   65.47    2.54
   4   4   0   72.19    3.01
   4   4   0   67.34    2.56
   4   4   0   65.81    2.58
  -4   4   0   67.29    2.94
  -4   4   0   62.93    2.79
   4   4   0   68.04    2.77
  -5  -4   0    7.09    0.77
   5  -4   0    6.09    0.79
  -5  -4   0    5.69    0.71
   5  -4   0    6.55    1.07
  -5  -4   0    4.99    1.00
   5  -4   0    5.82    1.02
   5  -4   0    6.16    1.01
   5  -4   0    5.77    0.77
  -5  -4   0    5.10    0.66
   5  -4   0    6.15    0.83
   5  -4   0    5.37    0.86
   5  -4   0    4.66    0.76
   5  -4   0    6.15    0.89
  -5  -4   0    6.15    0.67
   5  -4   0    6.40    0.85
   5  -4   0    5.73    0.78
  -5  -4   0    6.02    0.61
   5  -4   0    6.07    0.81
   5  -4   0    6.34    0.83
  -5  -4   0    5.07    0.93
  -5  -4   0    5.66    0.67
  -5  -4   0    5.24    0.94
  -5  -4   0    4.97    0.68
  -5  -4   0    5.01    0.87
   5  -4   0    6.82    0.91
   5  -4   0    6.29    0.91
   5  -4   0    5.30    0.94
  -5  -4   0    5.57    0.82
  -5  -4   0    4.83    0.73
  -5  -4   0    5.92    0.81
  -5  -4   0    6.55    0.85
   5  -4   0    6.52    0.80
  -5  -4   0    3.83    0.80
   5   4   0    6.48    1.06
   5   4   0    5.02    0.88
   5   4   0    6.02    0.78
   5   4   0    4.36    0.79
   5   4   0    5.98    0.80
  -5   4   0    5.88    0.57
   5   4   0    5.86    0.78
   5   4   0    4.80    0.71
  -5   4   0    5.01    0.93
  -5   4   0    3.84    0.77
  -5   4   0    6.08    0.78
  -5   4   0    3.63    0.88
   5   4   0    5.74    0.77
  -5   4   0    5.92    0.70
  -5   4   0    3.78    0.84
  -5   4   0    5.72    0.88
  -5   4   0    6.19    0.75
  -5   4   0    5.28    0.70
   5   4   0    6.12    0.76
   5   4   0    5.06    0.82
  -5   4   0    6.77    0.77
  -5   4   0    4.47    0.89
  -5   4   0    5.97    0.90
  -5   4   0    4.55    0.87
   5   4   0    6.77    0.78
   5   4   0    6.58    0.83
   5   4   0    5.90    0.81
  -5   4   0    6.73    0.74
   5   4   0    5.69    0.79
   5   4   0    4.39    0.78
   5   4   0    5.56    0.68
  -5   4   0    6.03    0.71
  -5   4   0    5.45    0.88
   5   4   0    6.51    0.94
  -5   4   0    6.74    0.86
  -5   4   0    4.19    0.73
   5   4   0    6.63    0.94
   5   4   0    5.61    0.72
  -5   4   0    5.71    1.00
   5   4   0    5.93    0.80
  -6  -4   0    7.55    0.85
  -6  -4   0    8.40    0.88
   6  -4   0    7.14    1.09
   6  -4   0    8.17    1.03
   6  -4   0    9.08    1.12
  -6  -4   0    8.27    1.04
   6  -4   0    6.97    1.25
   6  -4   0    8.37    1.04
   6  -4   0    7.25    0.99
   6  -4   0    8.66    1.06
   6  -4   0    7.33    0.98
  -6  -4   0    9.15    1.30
  -6  -4   0    9.22    1.03
  -6  -4   0    6.56    0.82
  -6  -4   0    9.00    0.96
  -6  -4   0    9.38    1.10
  -6  -4   0    8.33    1.16
   6  -4   0    7.43    1.01
  -6  -4   0    7.37    1.01
  -6  -4   0   10.81    1.32
  -6  -4   0    8.65    1.31
  -6  -4   0    8.85    1.16
   6   4   0    9.78    1.11
  -6   4   0    8.68    1.19
  -6   4   0    9.92    1.02
  -6   4   0    9.86    1.20
   6   4   0    8.64    1.02
  -6   4   0    8.46    1.00
   6   4   0    7.81    1.04
  -6   4   0    8.53    1.18
  -6   4   0    8.65    1.06
   6   4   0    8.13    1.00
   6   4   0    7.95    1.07
   6   4   0    7.73    0.98
   6   4   0    9.78    1.02
  -6   4   0    8.41    1.01
   6   4   0    8.34    1.13
  -6   4   0    7.98    1.04
  -6   4   0    7.70    1.23
   6   4   0    8.01    1.07
   6   4   0    8.42    0.99
  -6   4   0    8.39    1.31
  -6   4   0    9.45    1.23
  -6   4   0    7.70    1.18
  -6   4   0    7.02    1.08
  -6   4   0    9.30    0.90
  -7  -4   0   41.43    2.03
   7  -4   0   41.05    2.48
  -7  -4   0   39.52    1.75
  -7  -4   0   37.17    2.66
  -7  -4   0   39.18    2.17
   7  -4   0   42.40    2.28
  -7  -4   0   40.34    2.47
   7  -4   0   38.93    2.31
  -7  -4   0   40.42    2.31
  -7  -4   0   40.27    2.70
  -7  -4   0   45.73    2.33
   7  -4   0   42.61    2.47
   7  -4   0   38.49    2.40
   7  -4   0   37.77    2.47
  -7  -4   0   36.94    2.39
  -7  -4   0   37.16    2.61
  -7   4   0   41.67    2.53
  -7   4   0   41.29    2.57
   7   4   0   43.30    2.36
  -7   4   0   38.18    2.44
  -7   4   0   38.78    2.56
  -7   4   0   38.41    2.47
   7   4   0   37.64    2.28
  -7   4   0   40.71    2.50
  -7   4   0   37.10    2.01
  -7   4   0   46.49    2.47
  -7   4   0   39.94    2.23
   7   4   0   37.66    2.36
   7   4   0   42.52    2.49
   7   4   0   34.11    2.33
  -7   4   0   39.04    2.20
  -7   4   0   43.75    2.03
   8  -4   0    0.71    0.96
  -8  -4   0    0.11    0.74
   8  -4   0    1.24    0.91
  -8  -4   0    1.41    0.82
   8  -4   0    0.54    1.00
  -8  -4   0   -0.63    0.92
  -8  -4   0    0.73    1.28
  -8  -4   0    0.02    0.78
  -8  -4   0   -0.33    1.11
  -8   4   0   -0.12    1.21
  -8   4   0    0.31    1.02
   8   4   0   -0.33    0.87
  -8   4   0    1.33    0.72
  -8   4   0   -0.51    0.79
  -8   4   0    0.45    0.99
  -8   4   0   -0.12    0.87
   8   4   0   -0.70    0.83
  -8   4   0    0.93    1.28
  -9  -4   0   13.22    2.15
   9  -4   0   11.77    1.65
  -9  -4   0   12.82    1.69
  -9  -4   0   13.00    1.23
  -9   4   0   17.13    1.57
  -9   4   0   15.05    2.14
  -9   4   0   15.27    1.93
   0  -5   0    0.26    0.28
   0  -5   0    0.32    0.35
   0  -5   0   -0.02    0.23
   0  -5   0   -0.28    0.24
   0  -5   0   -0.26    0.29
   0  -5   0    0.50    0.43
   0  -5   0    0.22    0.28
   0  -5   0    0.24    0.32
   0  -5   0    0.48    0.30
   0  -5   0    0.09    0.39
   0  -5   0    0.39    0.39
   0  -5   0    0.03    0.43
   0  -5   0    0.17    0.37
   0  -5   0    1.14    0.55
   0  -5   0   -0.52    0.50
   0  -5   0   -0.53    0.33
   0  -5   0    0.15    0.36
   0  -5   0    0.18    0.48
   0  -5   0    0.89    0.46
   0  -5   0    0.25    0.32
   0  -5   0    0.49    0.46
   0  -5   0    0.42    0.47
   0   5   0   -0.40    0.44
   0   5   0   -0.03    0.38
   0   5   0    0.66    0.43
   0   5   0    0.19    0.22
   0   5   0    0.24    0.34
   0   5   0   -0.23    0.29
   0   5   0   -0.16    0.31
   0   5   0    0.41    0.45
   0   5   0   -0.33    0.29
   0   5   0    0.69    0.32
   0   5   0    0.11    0.27
   0   5   0   -0.20    0.28
   0   5   0    0.04    0.26
   0   5   0    2.44    0.49
   0   5   0    0.15    0.31
   0   5   0    0.47    0.40
   0   5   0    1.11    0.39
   0   5   0   -0.07    0.24
   0   5   0    0.99    0.29
   0   5   0   -0.47    0.25
   1  -5   0  114.86    4.36
  -1  -5   0  114.11    4.25
  -1  -5   0  109.45    3.96
  -1  -5   0  115.99    4.18
   1  -5   0  115.38    3.98
  -1  -5   0  118.10    3.80
  -1  -5   0  110.32    4.38
  -1  -5   0  112.43    4.21
  -1  -5   0  116.11    3.96
   1  -5   0  112.31    3.90
   1  -5   0  117.70    4.37
   1  -5   0  106.69    4.32
  -1  -5   0  115.64    4.20
  -1  -5   0  114.95    4.21
   1  -5   0  114.22    4.28
   1  -5   0  112.44    4.35
  -1  -5   0  117.81    3.96
  -1  -5   0  111.39    3.97
  -1  -5   0  115.06    3.84
   1  -5   0  116.69    4.50
   1  -5   0  114.90    4.34
  -1  -5   0  109.59    4.42
   1  -5   0  115.14    4.09
  -1  -5   0  114.32    4.40
  -1  -5   0  117.78    4.31
  -1  -5   0  112.78    4.29
   1  -5   0  117.80    4.05
   1  -5   0  114.85    4.37
   1  -5   0  107.62    4.07
  -1  -5   0  119.74    4.24
  -1  -5   0  115.46    4.30
   1  -5   0  122.25    4.09
  -1  -5   0  116.33    4.28
  -1  -5   0  118.64    4.25
   1  -5   0  109.53    3.99
   1  -5   0  112.65    4.35
  -1  -5   0  124.55    4.51
  -1  -5   0  115.60    3.87
   1   5   0  117.87    3.92
  -1   5   0  110.27    4.30
   1   5   0  115.39    4.29
   1   5   0  113.19    4.13
   1   5   0  111.84    4.34
   1   5   0  111.94    4.19
  -1   5   0  110.43    4.31
   1   5   0  112.98    3.95
  -1   5   0  118.36    3.93
  -1   5   0  114.25    4.52
   1   5   0  113.44    3.90
  -1   5   0  113.72    4.28
  -1   5   0  110.37    4.01
  -1   5   0  113.47    4.33
  -1   5   0  114.31    4.06
  -1   5   0  121.48    3.96
  -1   5   0  120.44    4.33
   1   5   0  114.46    4.23
  -1   5   0  112.30    4.34
  -1   5   0  118.80    4.34
   1   5   0  114.34    4.36
  -1   5   0  110.20    4.47
   1   5   0  117.72    4.23
   1   5   0  114.08    4.44
  -1   5   0  109.80    4.30
  -1   5   0  112.65    3.98
  -1   5   0  109.44    4.26
   1   5   0  112.01    4.27
  -1   5   0  120.78    4.32
   1   5   0  112.09    4.47
   1   5   0  117.04    4.52
   1   5   0  110.61    4.17
  -1   5   0  114.63    4.03
   1   5   0  119.42    4.34
   1   5   0  111.81    4.41
  -1   5   0  108.69    4.24
  -1   5   0  112.27    4.10
   1   5   0  111.60    3.99
   1   5   0  109.23    4.21
  -1   5   0  116.14    4.26
  -1   5   0  112.81    3.87
  -1   5   0  115.70    3.94
   1   5   0  114.79    4.46
   1   5   0  120.17    4.02
  -1   5   0  110.73    4.49
  -1   5   0  118.45    4.48
  -1   5   0  109.53    4.31
   2  -5   0  112.22    4.19
  -2  -5   0  110.89    4.05
   2  -5   0  111.24    4.33
  -2  -5   0  110.65    4.06
   2  -5   0  104.46    3.79
   2  -5   0  114.14    4.16
  -2  -5   0  112.49    3.73
  -2  -5   0  116.39    4.13
  -2  -5   0  107.41    4.30
   2  -5   0  109.69    3.92
  -2  -5   0  113.55    4.03
  -2  -5   0  106.76    4.24
   2  -5   0  111.51    4.44
  -2  -5   0  107.69    4.08
  -2  -5   0  112.95    4.28
   2  -5   0  109.06    3.85
   2  -5   0  111.61    4.34
   2  -5   0  111.28    3.85
   2  -5   0  113.26    4.51
   2  -5   0  110.35    4.23
   2  -5   0  108.16    4.37
  -2  -5   0  110.44    4.07
  -2  -5   0  112.98    4.26
   2  -5   0  110.43    4.12
   2  -5   0  113.76    4.38
   2  -5   0  113.07    3.98
   2  -5   0  107.01    4.07
   2  -5   0  106.24    4.10
  -2  -5   0  111.89    3.84
  -2  -5   0  108.48    4.21
   2  -5   0  109.03    4.19
   2  -5   0  105.94    4.12
   2  -5   0  107.96    3.77
   2  -5   0  103.00    4.29
  -2  -5   0  110.42    3.75
  -2  -5   0  109.61    4.00
  -2  -5   0  116.59    4.04
   2  -5   0  108.14    3.95
   2  -5   0  114.14    4.27
   2  -5   0  114.54    3.99
   2  -5   0  113.49    4.22
  -2  -5   0  110.41    4.11
   2   5   0  109.76    3.77
   2   5   0  112.83    4.36
   2   5   0  108.51    3.84
   2   5   0  115.43    4.30
   2   5   0  107.77    3.79
  -2   5   0  108.21    4.28
  -2   5   0  113.93    4.17
   2   5   0  107.19    4.02
   2   5   0  112.27    3.97
   2   5   0  108.54    4.06
   2   5   0  111.81    4.20
  -2   5   0  108.00    4.17
  -2   5   0  115.73    4.13
  -2   5   0  101.47    3.89
  -2   5   0  112.85    3.90
  -2   5   0  114.24    3.85
   2   5   0  108.09    4.25
   2   5   0  108.38    4.04
  -2   5   0  109.31    4.10
   2   5   0  115.72    4.17
   2   5   0  111.09    3.98
  -2   5   0  110.50    4.20
  -2   5   0  109.61    4.20
   2   5   0  116.23    4.35
   2   5   0  108.43    3.85
  -2   5   0  114.93    4.44
   2   5   0  108.19    4.33
  -2   5   0  113.58    4.35
   2   5   0  110.37    4.09
  -2   5   0  110.88    3.73
  -2   5   0  111.34    3.72
  -2   5   0  111.00    4.24
   2   5   0  110.72    3.83
  -2   5   0  105.33    4.02
  -2   5   0  106.94    4.17
  -2   5   0  112.18    3.92
  -2   5   0  106.50    4.14
  -2   5   0  111.72    4.13
   2   5   0  108.62    4.26
  -2   5   0  114.52    4.33
  -2   5   0  111.19    4.19
  -2   5   0  111.47    3.76
   2   5   0  108.48    4.08
   2   5   0  109.04    4.22
  -2   5   0  109.36    4.28
  -3  -5   0   40.17    1.73
   3  -5   0   40.03    2.21
  -3  -5   0   43.87    1.70
   3  -5   0   37.66    1.93
   3  -5   0   38.81    2.00
   3  -5   0   41.36    1.79
   3  -5   0   42.28    1.93
  -3  -5   0   43.35    1.88
  -3  -5   0   43.21    1.61
   3  -5   0   44.48    2.09
  -3  -5   0   43.21    1.91
   3  -5   0   40.42    1.96
  -3  -5   0   41.90    1.88
  -3  -5   0   43.07    1.98
   3  -5   0   37.57    2.02
   3  -5   0   39.86    1.77
  -3  -5   0   43.05    2.11
  -3  -5   0   41.02    1.90
   3  -5   0   42.68    1.89
   3  -5   0   42.13    2.12
   3  -5   0   43.96    2.09
   3  -5   0   45.62    2.08
   3  -5   0   41.01    1.81
   3  -5   0   45.16    2.25
  -3  -5   0   48.29    1.93
  -3  -5   0   41.17    2.01
   3  -5   0   41.94    2.13
   3  -5   0   40.55    1.98
  -3  -5   0   44.35    1.89
   3  -5   0   44.62    1.87
  -3  -5   0   42.08    1.92
  -3  -5   0   44.73    1.80
   3  -5   0   45.45    2.12
   3  -5   0   39.74    1.93
   3  -5   0   41.81    1.68
  -3  -5   0   42.89    1.75
   3  -5   0   44.34    2.02
   3   5   0   42.20    2.07
  -3   5   0   42.11    1.91
   3   5   0   43.22    2.08
   3   5   0   41.84    1.94
  -3   5   0   40.56    1.87
  -3   5   0   42.43    2.03
   3   5   0   45.02    1.91
  -3   5   0   42.96    1.79
   3   5   0   45.10    1.98
   3   5   0   45.88    1.99
   3   5   0   47.02    1.94
  -3   5   0   44.45    2.18
  -3   5   0   41.62    2.00
  -3   5   0   42.21    2.05
   3   5   0   43.09    1.95
   3   5   0   42.44    1.69
  -3   5   0   46.08    1.84
  -3   5   0   40.00    1.99
  -3   5   0   44.63    1.86
   3   5   0   39.98    1.85
  -3   5   0   43.90    2.02
   3   5   0   43.34    2.13
  -3   5   0   43.71    2.00
   3   5   0   38.97    1.91
  -3   5   0   45.07    1.90
  -3   5   0   41.68    1.88
   3   5   0   43.96    1.80
  -3   5   0   44.52    1.77
   3   5   0   43.49    2.01
   3   5   0   42.91    1.71
   3   5   0   41.75    1.88
  -3   5   0   43.92    2.09
   3   5   0   44.28    1.85
   3   5   0   43.98    1.92
  -3   5   0   42.99    1.85
  -3   5   0   41.34    2.16
   3   5   0   39.39    1.98
  -3   5   0   42.93    1.91
  -3   5   0   43.15    2.05
   3   5   0   42.42    1.77
  -3   5   0   42.87    2.04
  -3   5   0   44.00    1.88
   3   5   0   42.16    1.78
  -3   5   0   43.70    1.73
  -3   5   0   43.04    1.73
   3   5   0   43.40    1.77
   4  -5   0   39.91    1.75
  -4  -5   0   40.26    1.75
  -4  -5   0   39.01    1.66
   4  -5   0   38.10    2.05
   4  -5   0   38.92    2.25
   4  -5   0   41.69    2.21
   4  -5   0   39.07    2.10
  -4  -5   0   38.28    2.11
  -4  -5   0   37.34    1.70
  -4  -5   0   37.52    1.96
   4  -5   0   40.87    1.86
   4  -5   0   41.82    2.00
  -4  -5   0   37.27    1.91
   4  -5   0   40.89    2.25
  -4  -5   0   42.19    1.84
  -4  -5   0   41.54    1.80
   4  -5   0   35.22    1.89
  -4  -5   0   37.31    1.99
  -4  -5   0   40.37    1.95
   4  -5   0   42.34    1.91
  -4  -5   0   38.14    1.69
   4  -5   0   37.24    1.90
  -4  -5   0   39.97    1.88
   4  -5   0   39.31    1.99
   4  -5   0   39.02    2.06
  -4  -5   0   37.51    2.11
   4  -5   0   40.96    1.79
   4  -5   0   36.66    1.95
   4  -5   0   40.78    2.19
   4  -5   0   39.86    1.69
   4  -5   0   37.63    1.80
  -4  -5   0   40.38    1.72
   4  -5   0   37.45    2.01
  -4  -5   0   39.48    1.68
   4  -5   0   38.40    1.93
   4  -5   0   37.31    1.85
  -4  -5   0   41.77    1.97
  -4   5   0   40.26    2.18
  -4   5   0   36.19    1.96
  -4   5   0   42.72    1.89
   4   5   0   38.92    1.91
   4   5   0   38.68    1.50
  -4   5   0   42.48    1.99
   4   5   0   40.58    1.78
   4   5   0   42.57    2.13
  -4   5   0   41.95    1.66
  -4   5   0   39.69    2.10
   4   5   0   40.40    1.78
  -4   5   0   38.79    1.77
  -4   5   0   37.22    1.94
  -4   5   0   35.94    1.80
  -4   5   0   38.14    1.73
  -4   5   0   40.16    2.04
  -4   5   0   37.20    2.19
   4   5   0   42.71    1.97
   4   5   0   42.27    2.01
   4   5   0   40.31    2.08
  -4   5   0   41.65    1.66
  -4   5   0   41.33    2.07
   4   5   0   42.00    2.16
   4   5   0   42.35    2.02
   4   5   0   42.08    1.94
  -4   5   0   38.76    1.95
   4   5   0   37.07    1.95
  -4   5   0   37.69    1.74
   4   5   0   42.17    1.97
   4   5   0   38.45    1.81
   4   5   0   36.68    1.86
  -4   5   0   38.22    1.88
   4   5   0   40.93    1.92
  -4   5   0   38.05    2.09
   4   5   0   39.69    1.88
   4   5   0   41.47    1.78
  -4   5   0   37.59    1.67
  -4   5   0   42.73    1.88
  -4   5   0   40.98    2.06
   4   5   0   40.42    1.97
  -4   5   0   36.14    1.71
  -4   5   0   39.18    1.69
   4   5   0   42.42    1.98
   4   5   0   36.78    1.75
   5  -5   0  214.89    7.03
  -5  -5   0  222.10    7.89
  -5  -5   0  199.62    7.97
   5  -5   0  204.85    7.16
   5  -5   0  219.93    7.11
  -5  -5   0  206.53    7.46
  -5  -5   0  206.68    7.09
  -5  -5   0  202.66    7.45
  -5  -5   0  217.40    7.71
  -5  -5   0  214.18    6.85
  -5  -5   0  214.82    7.88
   5  -5   0  207.23    8.26
   5  -5   0  204.18    7.26
   5  -5   0  207.79    8.32
   5  -5   0  218.85    7.55
   5  -5   0  201.62    7.63
  -5  -5   0  209.76    7.86
  -5  -5   0  211.13    7.47
   5  -5   0  207.51    7.56
   5  -5   0  206.44    7.69
  -5  -5   0  205.94    6.84
   5  -5   0  210.53    7.47
  -5  -5   0  206.25    7.73
  -5  -5   0  201.99    7.40
  -5  -5   0  191.20    7.03
  -5  -5   0  209.26    7.06
   5  -5   0  210.49    7.93
   5  -5   0  185.12    7.73
  -5  -5   0  208.30    6.97
   5  -5   0  211.71    8.16
   5  -5   0  207.96    7.78
   5  -5   0  200.81    7.76
   5  -5   0  200.07    8.04
  -5   5   0  211.61    7.66
   5   5   0  186.71    7.91
  -5   5   0  203.00    7.03
  -5   5   0  220.03    7.97
  -5   5   0  195.31    8.05
   5   5   0  215.05    7.76
   5   5   0  216.23    7.83
   5   5   0  212.41    7.50
  -5   5   0  213.71    7.57
   5   5   0  234.46    7.60
  -5   5   0  210.24    7.66
  -5   5   0  208.03    7.87
  -5   5   0  204.31    7.04
   5   5   0  206.84    7.16
  -5   5   0  217.82    7.69
   5   5   0  203.82    7.16
  -5   5   0  207.17    6.99
  -5   5   0  207.43    7.53
   5   5   0  209.62    7.03
  -5   5   0  223.24    7.53
   5   5   0  207.11    7.56
   5   5   0  204.90    7.98
   5   5   0  200.08    8.03
  -5   5   0  199.35    7.08
   5   5   0  209.25    7.09
   5   5   0  197.08    7.75
   5   5   0  210.00    8.04
  -5   5   0  207.20    7.27
   5   5   0  207.53    7.34
   5   5   0  196.66    7.04
  -5   5   0  213.47    8.13
   5   5   0  204.48    7.67
  -5   5   0  204.30    7.68
  -5   5   0  209.11    7.64
   5   5   0  222.56    8.16
  -5   5   0  203.13    7.17
  -5   5   0  211.56    7.68
  -5   5   0  205.58    7.56
   6  -5   0  170.46    6.74
  -6  -5   0  181.15    7.20
  -6  -5   0  183.53    7.11
   6  -5   0  177.82    6.28
   6  -5   0  162.41    6.87
  -6  -5   0  165.75    6.51
  -6  -5   0  176.31    6.84
  -6  -5   0  182.23    6.67
  -6  -5   0  166.24    6.87
   6  -5   0  175.48    6.71
  -6  -5   0  175.39    6.10
   6  -5   0  170.47    6.84
  -6  -5   0  182.06    6.20
   6  -5   0  177.22    6.34
   6  -5   0  177.79    7.12
  -6  -5   0  187.65    6.33
   6  -5   0  185.43    6.69
  -6  -5   0  181.49    6.86
  -6  -5   0  182.95    6.66
  -6  -5   0  172.53    6.56
   6  -5   0  179.71    7.40
  -6  -5   0  176.92    5.92
   6  -5   0  181.38    7.01
  -6   5   0  180.92    6.18
  -6   5   0  166.99    6.81
   6   5   0  172.10    7.03
   6   5   0  181.92    7.12
  -6   5   0  184.66    6.72
  -6   5   0  178.15    6.74
  -6   5   0  167.04    6.32
  -6   5   0  180.03    6.28
  -6   5   0  175.63    6.81
  -6   5   0  180.31    7.17
   6   5   0  184.80    7.14
   6   5   0  173.61    6.46
  -6   5   0  180.01    6.87
  -6   5   0  178.73    6.22
   6   5   0  172.83    6.66
  -6   5   0  175.78    6.23
   6   5   0  163.45    6.80
  -6   5   0  173.13    6.74
  -6   5   0  174.00    7.33
   6   5   0  179.82    7.11
  -6   5   0  176.67    6.89
  -6   5   0  177.62    6.84
   6   5   0  178.61    6.34
   6   5   0  176.71    6.81
   7  -5   0   56.90    3.15
   7  -5   0   60.70    3.12
  -7  -5   0   54.37    3.32
   7  -5   0   56.68    3.11
   7  -5   0   58.35    3.00
  -7  -5   0   60.08    2.88
  -7  -5   0   60.07    3.41
  -7  -5   0   61.50    2.87
   7  -5   0   61.20    2.89
  -7  -5   0   59.38    3.40
   7  -5   0   63.20    3.16
  -7  -5   0   50.26    2.83
  -7  -5   0   57.51    2.28
  -7  -5   0   57.62    2.60
  -7  -5   0   56.12    3.05
  -7   5   0   59.10    2.91
  -7   5   0   63.63    3.27
   7   5   0   64.04    3.04
  -7   5   0   63.64    2.67
   7   5   0   59.74    3.18
   7   5   0   58.27    3.04
  -7   5   0   59.09    3.23
   7   5   0   58.81    2.99
   7   5   0   56.51    3.08
  -7   5   0   63.48    2.91
  -7   5   0   57.75    3.19
  -7   5   0   59.88    3.25
  -7   5   0   57.97    3.11
  -7   5   0   56.23    2.81
  -7   5   0   57.96    2.60
   8  -5   0    0.76    0.94
  -8  -5   0    0.00    0.73
  -8  -5   0    0.20    0.95
  -8  -5   0    0.50    1.16
  -8  -5   0   -1.26    1.20
  -8  -5   0   -1.79    0.74
   8  -5   0    0.25    1.10
   8   5   0   -0.69    0.93
   8   5   0    1.30    0.94
  -8   5   0   -0.88    0.99
   8   5   0    0.41    0.90
  -8   5   0    0.28    0.82
  -8   5   0   -0.16    0.99
  -8   5   0    0.70    0.77
  -8   5   0    0.84    0.99
  -8   5   0   -1.15    1.12
  -9  -5   0   16.66    2.33
  -9  -5   0   12.43    1.22
  -9  -5   0   13.99    1.74
  -9   5   0    9.15    1.94
  -9   5   0   15.78    1.96
  -9   5   0   16.15    1.57
   0  -6   0   78.89    3.18
   0  -6   0   73.81    3.39
   0  -6   0   79.53    3.08
   0  -6   0   79.05    3.27
   0  -6   0   81.91    2.88
   0  -6   0   70.37    3.17
   0  -6   0   70.97    3.49
   0  -6   0   70.66    3.65
   0  -6   0   77.85    2.75
   0  -6   0   68.26    3.31
   0  -6   0   77.11    3.11
   0  -6   0   73.84    2.97
   0  -6   0   83.75    3.38
   0  -6   0   74.01    2.84
   0  -6   0   80.98    2.98
   0  -6   0   71.77    3.15
   0  -6   0   75.16    3.33
   0  -6   0   75.00    3.21
   0  -6   0   73.89    3.35
   0  -6   0   75.64    3.10
   0  -6   0   77.95    3.17
   0  -6   0   78.21    3.17
   0   6   0   72.96    2.92
   0   6   0   81.16    3.11
   0   6   0   73.90    3.24
   0   6   0   78.27    2.98
   0   6   0   79.66    2.85
   0   6   0   74.27    3.26
   0   6   0   82.26    3.33
   0   6   0   77.25    3.44
   0   6   0   80.82    2.80
   0   6   0   80.08    3.34
   0   6   0   76.38    3.20
   0   6   0   75.54    2.81
   0   6   0   74.16    3.10
   0   6   0   78.66    3.38
   0   6   0   72.28    2.90
   0   6   0   78.22    3.22
   0   6   0   79.59    3.19
   0   6   0   78.84    3.10
   0   6   0   81.94    3.09
  -1  -6   0  234.65    8.16
   1  -6   0  227.08    7.82
  -1  -6   0  241.13    7.53
  -1  -6   0  230.19    8.41
  -1  -6   0  224.90    8.55
  -1  -6   0  231.45    8.26
   1  -6   0  219.11    8.31
  -1  -6   0  215.99    8.37
  -1  -6   0  230.61    8.05
  -1  -6   0  227.96    8.05
  -1  -6   0  222.13    7.47
  -1  -6   0  224.95    8.16
   1  -6   0  234.08    8.17
   1  -6   0  216.31    7.85
   1  -6   0  238.16    7.77
   1  -6   0  216.66    8.26
  -1  -6   0  234.67    7.69
  -1  -6   0  239.01    8.36
   1  -6   0  230.67    8.67
  -1  -6   0  228.68    7.70
  -1  -6   0  227.70    7.60
  -1  -6   0  229.28    7.58
   1  -6   0  241.59    8.41
   1  -6   0  222.99    8.32
  -1  -6   0  219.91    8.59
  -1  -6   0  228.16    7.73
   1  -6   0  230.27    7.76
   1  -6   0  225.35    8.49
   1  -6   0  218.49    7.65
  -1  -6   0  243.54    8.30
  -1  -6   0  231.77    8.09
   1  -6   0  231.19    8.31
  -1  -6   0  235.58    8.62
   1  -6   0  222.97    7.73
   1  -6   0  226.92    7.66
  -1  -6   0  231.19    8.14
  -1  -6   0  215.25    8.51
   1  -6   0  245.53    8.48
   1   6   0  230.59    8.49
   1   6   0  230.38    8.18
   1   6   0  231.12    8.63
   1   6   0  235.76    7.66
   1   6   0  234.32    8.46
   1   6   0  226.19    7.55
  -1   6   0  226.96    8.64
  -1   6   0  243.16    7.64
   1   6   0  228.22    8.06
  -1   6   0  246.67    7.57
   1   6   0  239.50    8.70
  -1   6   0  233.29    7.65
   1   6   0  219.67    8.59
  -1   6   0  245.22    8.64
   1   6   0  232.55    8.04
   1   6   0  229.12    8.33
  -1   6   0  233.90    8.15
   1   6   0  224.85    8.00
  -1   6   0  233.66    8.13
   1   6   0  230.81    8.24
  -1   6   0  226.07    7.73
   1   6   0  218.56    7.73
  -1   6   0  222.56    7.82
  -1   6   0  234.85    8.32
  -1   6   0  239.66    7.74
  -1   6   0  224.97    8.24
   1   6   0  216.56    8.10
  -1   6   0  241.07    8.41
  -1   6   0  231.49    8.30
   1   6   0  226.99    7.62
   1   6   0  220.60    8.11
   1   6   0  253.08    8.74
  -1   6   0  226.16    8.44
  -1   6   0  235.66    8.18
  -1   6   0  236.82    8.08
  -1   6   0  232.32    8.46
  -1   6   0  239.52    8.69
  -1   6   0  230.06    8.22
  -1   6   0  233.40    8.20
   1   6   0  219.83    8.53
   1   6   0  228.70    7.73
   1   6   0  238.37    8.44
  -1   6   0  228.07    7.74
   2  -6   0    5.71    0.77
   2  -6   0    4.71    0.70
   2  -6   0    5.63    0.62
   2  -6   0    4.97    0.45
   2  -6   0    4.42    0.58
   2  -6   0    4.13    0.66
  -2  -6   0    4.15    0.66
  -2  -6   0    5.44    0.64
  -2  -6   0    5.00    0.67
   2  -6   0    3.56    0.63
  -2  -6   0    5.11    0.50
   2  -6   0    5.24    0.85
   2  -6   0    4.46    0.55
   2  -6   0    5.52    0.62
  -2  -6   0    4.36    0.54
   2  -6   0    5.31    0.76
   2  -6   0    3.92    0.56
  -2  -6   0    4.90    0.55
   2  -6   0    5.07    0.62
  -2  -6   0    5.48    0.53
   2  -6   0    5.39    0.48
  -2  -6   0    5.69    0.67
   2  -6   0    3.89    0.66
   2  -6   0    4.29    0.57
   2  -6   0    5.81    0.71
   2  -6   0    4.71    0.63
  -2  -6   0    5.20    0.69
  -2  -6   0    4.88    0.50
   2  -6   0    5.66    0.78
  -2  -6   0    4.98    0.57
   2  -6   0    4.59    0.65
  -2  -6   0    5.42    0.62
   2  -6   0    4.83    0.72
   2  -6   0    4.70    0.66
  -2  -6   0    4.28    0.45
  -2  -6   0    5.28    0.62
  -2  -6   0    5.04    0.54
  -2   6   0    4.87    0.42
   2   6   0    5.42    0.58
  -2   6   0    3.70    0.53
  -2   6   0    4.75    0.62
  -2   6   0    5.02    0.64
  -2   6   0    4.69    0.49
  -2   6   0    4.44    0.52
   2   6   0    4.78    0.55
   2   6   0    6.50    0.75
   2   6   0    4.39    0.65
  -2   6   0    4.75    0.71
   2   6   0    4.44    0.60
  -2   6   0    4.91    0.66
   2   6   0    4.92    0.57
   2   6   0    5.54    0.59
   2   6   0    3.37    0.56
  -2   6   0    5.35    0.76
   2   6   0    4.03    0.58
   2   6   0    5.42    0.59
  -2   6   0    5.51    0.74
  -2   6   0    3.41    0.50
  -2   6   0    4.65    0.56
  -2   6   0    4.01    0.57
  -2   6   0    5.18    0.71
  -2   6   0    4.69    0.52
   2   6   0    6.19    0.49
   2   6   0    5.57    0.60
   2   6   0    4.49    0.66
   2   6   0    4.75    0.54
   2   6   0    4.84    0.62
  -2   6   0    3.77    0.63
  -2   6   0    5.12    0.66
  -2   6   0    4.93    0.57
   2   6   0    4.66    0.61
   2   6   0    4.84    0.67
  -2   6   0    3.73    0.64
  -2   6   0    3.67    0.64
  -2   6   0    4.26    0.57
  -2   6   0    5.03    0.75
   2   6   0    4.81    0.56
  -2   6   0    4.94    0.59
   2   6   0    5.78    0.66
   2   6   0    4.23    0.59
  -2   6   0    5.56    0.65
   2   6   0    4.98    0.61
   3  -6   0  406.50   14.42
   3  -6   0  403.29   13.79
   3  -6   0  400.51   15.02
   3  -6   0  386.57   14.85
   3  -6   0  407.69   14.63
  -3  -6   0  392.17   13.17
   3  -6   0  402.70   13.63
  -3  -6   0  404.46   13.61
  -3  -6   0  416.50   12.87
   3  -6   0  399.13   14.40
   3  -6   0  414.07   14.69
   3  -6   0  406.80   14.02
   3  -6   0  409.20   14.87
   3  -6   0  414.17   13.24
   3  -6   0  384.96   13.32
   3  -6   0  409.92   13.91
   3  -6   0  407.58   13.26
  -3  -6   0  415.85   13.06
  -3  -6   0  407.03   14.55
   3  -6   0  412.42   13.49
  -3  -6   0  408.95   14.40
   3  -6   0  404.61   14.05
   3  -6   0  389.86   13.69
  -3  -6   0  417.00   14.76
  -3  -6   0  413.94   14.25
  -3  -6   0  396.13   13.63
   3  -6   0  417.44   13.31
  -3  -6   0  422.92   13.99
   3  -6   0  426.70   14.75
   3  -6   0  405.74   14.24
   3  -6   0  406.36   12.99
   3  -6   0  397.84   14.91
  -3  -6   0  395.43   13.62
   3  -6   0  422.66   13.88
  -3  -6   0  407.77   14.63
  -3  -6   0  394.00   13.99
  -3  -6   0  409.43   13.93
  -3   6   0  418.25   14.90
   3   6   0  387.93   14.88
  -3   6   0  408.70   14.62
   3   6   0  407.12   14.41
   3   6   0  407.64   14.68
  -3   6   0  402.49   12.81
  -3   6   0  414.11   14.80
  -3   6   0  401.43   14.14
  -3   6   0  410.19   13.24
   3   6   0  393.60   12.96
   3   6   0  413.12   13.22
  -3   6   0  401.08   14.40
  -3   6   0  387.86   13.53
  -3   6   0  391.06   14.32
   3   6   0  416.34   13.60
  -3   6   0  410.72   13.55
   3   6   0  396.71   13.22
   3   6   0  418.67   13.87
  -3   6   0  388.86   13.81
   3   6   0  420.45   14.39
  -3   6   0  420.39   13.99
   3   6   0  401.73   14.82
   3   6   0  419.25   14.64
   3   6   0  397.63   14.68
  -3   6   0  397.02   13.01
   3   6   0  427.40   14.74
  -3   6   0  405.61   13.31
   3   6   0  386.57   14.39
  -3   6   0  406.89   13.91
   3   6   0  385.49   13.94
  -3   6   0  407.87   13.90
   3   6   0  396.57   13.78
   3   6   0  393.36   13.03
  -3   6   0  432.17   14.51
  -3   6   0  399.18   13.78
  -3   6   0  406.21   14.55
  -3   6   0  407.70   14.00
   3   6   0  404.41   13.21
  -3   6   0  416.06   13.03
  -3   6   0  410.25   14.79
   3   6   0  410.62   13.61
   3   6   0  409.94   13.78
   3   6   0  409.33   13.68
  -3   6   0  406.95   13.81
  -3   6   0  419.99   12.90
  -3   6   0  392.23   13.96
  -3   6   0  387.76   13.13
   4  -6   0    0.67    0.70
  -4  -6   0    0.78    0.37
   4  -6   0    1.22    0.59
   4  -6   0    0.88    0.67
   4  -6   0    0.11    0.50
  -4  -6   0    1.55    0.64
  -4  -6   0    0.57    0.37
  -4  -6   0    1.43    0.60
  -4  -6   0    1.34    0.60
   4  -6   0    0.99    0.61
   4  -6   0    0.89    0.54
  -4  -6   0    1.78    0.52
   4  -6   0    0.47    0.50
   4  -6   0    0.82    0.49
  -4  -6   0    1.45    0.44
   4  -6   0    0.49    0.39
  -4  -6   0    1.10    0.45
  -4  -6   0    1.27    0.49
   4  -6   0    1.43    0.60
  -4  -6   0    2.24    0.71
   4  -6   0    0.43    0.57
   4  -6   0    0.89    0.50
   4  -6   0    0.64    0.65
   4  -6   0    1.11    0.73
   4  -6   0    0.35    0.59
   4  -6   0    1.58    0.76
  -4  -6   0    1.46    0.58
   4  -6   0    0.79    0.60
  -4  -6   0    1.15    0.48
  -4  -6   0   -0.24    0.65
   4  -6   0    1.40    0.59
   4  -6   0    0.82    0.53
   4  -6   0    1.74    0.68
   4  -6   0    1.46    0.54
  -4  -6   0    0.89    0.41
  -4  -6   0    1.03    0.51
   4  -6   0    0.39    0.58
  -4  -6   0   -0.21    0.56
  -4   6   0    0.80    0.61
   4   6   0    0.86    0.32
   4   6   0    0.76    0.56
  -4   6   0    1.26    0.40
   4   6   0    1.33    0.54
  -4   6   0    0.24    0.56
  -4   6   0    1.34    0.61
   4   6   0    0.77    0.54
  -4   6   0    1.35    0.49
  -4   6   0    1.47    0.66
   4   6   0    0.83    0.49
  -4   6   0    0.59    0.59
  -4   6   0    1.06    0.60
  -4   6   0    1.47    0.40
   4   6   0    0.79    0.47
   4   6   0    1.29    0.48
   4   6   0    0.93    0.54
   4   6   0    0.70    0.47
  -4   6   0    0.59    0.66
  -4   6   0    0.42    0.65
   4   6   0    0.44    0.56
  -4   6   0    1.17    0.47
   4   6   0    0.49    0.60
  -4   6   0    1.24    0.68
  -4   6   0    0.76    0.49
   4   6   0    1.30    0.56
  -4   6   0    0.65    0.68
   4   6   0    1.63    0.51
   4   6   0    1.09    0.55
  -4   6   0    0.59    0.52
   4   6   0    0.10    0.57
   4   6   0    0.66    0.60
   4   6   0    1.27    0.47
   4   6   0    0.35    0.49
  -4   6   0    1.49    0.49
   4   6   0    0.90    0.49
   4   6   0    1.02    0.43
  -4   6   0    0.55    0.39
   4   6   0    1.67    0.75
  -4   6   0    0.99    0.40
   4   6   0    0.28    0.51
  -4   6   0    0.77    0.49
  -4   6   0    0.33    0.56
  -4   6   0    0.93    0.43
  -4   6   0    0.96    0.52
  -5  -6   0  142.35    5.58
  -5  -6   0  140.23    4.79
   5  -6   0  139.60    5.60
   5  -6   0  133.09    5.05
  -5  -6   0  142.73    4.89
  -5  -6   0  143.69    5.37
  -5  -6   0  132.03    5.55
  -5  -6   0  144.81    5.29
   5  -6   0  135.05    5.01
   5  -6   0  139.12    5.39
  -5  -6   0  134.88    4.95
   5  -6   0  138.67    5.68
  -5  -6   0  134.33    5.48
  -5  -6   0  134.37    5.75
   5  -6   0  133.53    5.49
  -5  -6   0  134.00    5.24
  -5  -6   0  139.31    4.92
   5  -6   0  140.04    5.70
   5  -6   0  146.26    6.09
  -5  -6   0  141.12    4.96
   5  -6   0  145.53    5.75
   5  -6   0  145.38    5.26
   5  -6   0  140.23    5.45
  -5  -6   0  133.51    5.52
  -5  -6   0  141.64    5.35
   5  -6   0  143.90    4.99
   5  -6   0  147.32    6.02
   5  -6   0  132.15    5.58
   5  -6   0  133.73    5.43
   5  -6   0  141.71    5.59
  -5  -6   0  146.44    4.80
  -5   6   0  147.21    5.62
  -5   6   0  125.89    5.10
   5   6   0  140.85    5.04
  -5   6   0  141.39    5.91
   5   6   0  134.93    4.99
   5   6   0  138.16    5.35
   5   6   0  137.18    5.48
  -5   6   0  137.32    5.43
  -5   6   0  139.59    5.23
  -5   6   0  138.74    5.11
   5   6   0  150.89    5.53
   5   6   0  140.47    5.71
  -5   6   0  138.77    5.54
   5   6   0  144.05    5.83
  -5   6   0  139.30    5.57
   5   6   0  138.76    5.68
  -5   6   0  137.15    5.49
  -5   6   0  136.22    4.98
   5   6   0  144.75    5.20
  -5   6   0  149.62    5.43
   5   6   0  140.84    5.51
   5   6   0  136.50    4.99
   5   6   0  126.84    5.58
   5   6   0  136.99    5.30
  -5   6   0  140.11    5.37
   5   6   0  145.10    5.68
  -5   6   0  140.54    5.53
  -5   6   0  154.72    5.37
  -5   6   0  135.55    5.80
   5   6   0  142.45    5.09
   5   6   0  141.79    5.10
  -5   6   0  138.29    5.02
  -5   6   0  134.49    5.00
  -5   6   0  141.06    5.56
   5   6   0  147.25    5.45
  -5   6   0  137.09    5.53
  -6  -6   0   66.31    3.12
  -6  -6   0   66.52    2.70
  -6  -6   0   64.80    3.09
   6  -6   0   69.75    3.24
  -6  -6   0   61.55    2.67
   6  -6   0   59.88    3.17
  -6  -6   0   62.62    3.31
   6  -6   0   68.56    2.90
   6  -6   0   64.94    3.07
  -6  -6   0   57.38    2.92
   6  -6   0   63.50    3.17
   6  -6   0   64.73    3.01
   6  -6   0   61.88    3.21
  -6  -6   0   65.27    3.02
  -6  -6   0   64.10    2.52
  -6  -6   0   60.58    3.00
   6  -6   0   65.40    3.12
  -6  -6   0   57.59    3.24
   6  -6   0   65.48    2.91
  -6  -6   0   62.47    3.39
   6   6   0   62.41    2.73
   6   6   0   61.69    3.17
  -6   6   0   61.76    3.10
  -6   6   0   63.68    3.24
   6   6   0   64.47    2.99
  -6   6   0   66.08    3.31
  -6   6   0   62.65    3.04
  -6   6   0   68.34    3.34
   6   6   0   71.41    3.29
  -6   6   0   64.57    2.88
  -6   6   0   61.01    3.24
   6   6   0   64.61    3.18
  -6   6   0   65.81    2.77
  -6   6   0   64.57    2.62
  -6   6   0   64.75    2.94
  -6   6   0   62.17    3.56
  -6   6   0   61.81    3.13
  -6   6   0   63.41    2.80
  -6   6   0   64.43    2.87
  -6   6   0   66.12    3.34
   6   6   0   65.54    2.88
   6   6   0   62.09    3.03
  -7  -6   0    9.87    1.15
   7  -6   0   10.28    1.28
   7  -6   0    7.97    1.25
  -7  -6   0    7.61    1.28
   7  -6   0    8.21    1.27
  -7  -6   0    9.62    1.14
  -7  -6   0    8.85    1.01
  -7  -6   0   10.84    1.29
  -7  -6   0    6.12    1.14
  -7  -6   0    6.53    1.40
   7  -6   0   10.00    1.36
   7  -6   0    7.85    1.32
  -7  -6   0    8.85    0.82
  -7  -6   0    9.21    1.48
  -7   6   0    9.41    1.49
   7   6   0    8.41    1.19
   7   6   0    9.01    1.11
  -7   6   0    8.32    1.19
  -7   6   0    8.82    1.02
  -7   6   0   10.29    1.44
   7   6   0    5.41    1.24
  -7   6   0    9.58    1.19
  -7   6   0    9.11    1.34
   7   6   0   10.75    1.32
  -7   6   0    7.79    1.39
  -7   6   0    8.35    1.10
   7   6   0    6.92    1.18
  -7   6   0    9.88    1.22
  -7   6   0    7.14    1.30
   8  -6   0   77.51    4.02
  -8  -6   0   74.88    4.37
   8  -6   0   85.97    4.19
  -8  -6   0   85.55    3.61
  -8  -6   0   78.97    3.86
  -8  -6   0   86.51    4.14
   8   6   0   81.17    4.19
  -8   6   0   88.81    4.15
   8   6   0   77.30    3.98
  -8   6   0   88.90    4.30
  -8   6   0   82.75    3.26
  -8   6   0   79.67    4.12
   8   6   0   80.35    3.71
  -8   6   0   87.36    3.80
  -8   6   0   78.28    3.68
  -9  -6   0    1.63    1.67
  -9  -6   0   -0.82    0.80
  -9  -6   0    0.25    1.10
  -9   6   0   -0.79    0.99
  -9   6   0   -0.58    1.17
  -9   6   0    0.63    1.46
   0  -7   0    0.52    0.37
   0  -7   0    0.26    0.70
   0  -7   0    0.95    0.34
   0  -7   0   -0.04    0.54
   0  -7   0    0.42    0.50
   0  -7   0   -0.74    0.61
   0  -7   0    0.56    0.46
   0  -7   0    0.78    0.57
   0  -7   0    0.34    0.43
   0  -7   0    0.60    0.82
   0  -7   0   -0.39    0.51
   0  -7   0    0.30    0.74
   0  -7   0    0.08    0.47
   0  -7   0    1.03    0.69
   0  -7   0   -0.20    0.59
   0  -7   0    0.24    0.43
   0  -7   0    0.01    0.47
   0  -7   0    0.27    0.39
   0  -7   0    0.03    0.50
   0  -7   0   -0.20    0.33
   0  -7   0    1.45    0.62
   0  -7   0   -0.13    0.35
   0   7   0    1.26    0.49
   0   7   0    1.36    0.49
   0   7   0    1.44    0.62
   0   7   0    0.10    0.29
   0   7   0   -0.69    0.34
   0   7   0    0.66    0.52
   0   7   0    0.44    0.56
   0   7   0   -0.10    0.40
   0   7   0    0.16    0.44
   0   7   0    0.39    0.39
   0   7   0    0.37    0.37
   0   7   0    0.82    0.44
   0   7   0    1.62    0.39
   0   7   0   -0.11    0.49
   0   7   0   -0.10    0.34
   0   7   0    0.20    0.36
   0   7   0    0.52    0.37
   0   7   0    0.01    0.42
   0   7   0   -0.04    0.46
   1  -7   0   53.87    2.16
  -1  -7   0   60.24    2.41
  -1  -7   0   53.70    2.38
  -1  -7   0   56.67    2.38
  -1  -7   0   53.46    1.95
  -1  -7   0   55.20    2.31
   1  -7   0   54.36    2.52
   1  -7   0   53.83    2.55
  -1  -7   0   52.67    2.50
   1  -7   0   56.56    2.78
   1  -7   0   55.69    2.43
  -1  -7   0   60.56    2.27
  -1  -7   0   52.68    2.55
   1  -7   0   55.96    2.56
   1  -7   0   52.30    2.47
   1  -7   0   55.25    2.45
  -1  -7   0   54.25    2.71
  -1  -7   0   57.18    2.31
   1  -7   0   51.69    2.44
  -1  -7   0   53.83    2.54
   1  -7   0   53.98    2.45
  -1  -7   0   54.97    2.45
  -1  -7   0   54.89    2.51
   1  -7   0   56.77    2.65
  -1  -7   0   58.02    2.37
  -1  -7   0   56.07    2.60
   1  -7   0   56.78    2.43
   1  -7   0   56.05    2.29
  -1  -7   0   53.18    2.43
   1  -7   0   51.93    2.62
  -1  -7   0   58.74    2.32
  -1  -7   0   55.13    2.45
   1  -7   0   54.89    2.56
   1  -7   0   57.13    2.53
   1  -7   0   52.36    2.69
   1  -7   0   54.21    2.62
  -1  -7   0   55.82    2.09
  -1  -7   0   53.27    2.55
  -1  -7   0   56.79    2.46
  -1  -7   0   55.04    2.59
   1   7   0   55.74    2.54
   1   7   0   53.80    2.31
   1   7   0   57.04    2.38
  -1   7   0   55.73    2.60
   1   7   0   55.12    2.39
   1   7   0   57.03    2.63
  -1   7   0   53.49    2.54
  -1   7   0   54.36    2.69
  -1   7   0   61.07    2.54
   1   7   0   55.98    2.68
  -1   7   0   56.72    2.62
  -1   7   0   58.08    2.54
  -1   7   0   56.24    2.22
   1   7   0   51.90    2.38
   1   7   0   53.48    2.46
  -1   7   0   57.25    2.59
   1   7   0   54.14    2.24
   1   7   0   55.04    2.43
   1   7   0   52.05    2.45
  -1   7   0   54.31    2.63
  -1   7   0   55.26    2.13
   1   7   0   54.33    2.62
   1   7   0   57.66    2.56
  -1   7   0   54.75    2.63
   1   7   0   54.87    2.76
  -1   7   0   57.28    2.39
   1   7   0   55.54    2.47
  -1   7   0   49.42    2.43
   1   7   0   53.08    2.49
  -1   7   0   52.78    2.32
  -1   7   0   55.23    2.44
   1   7   0   53.34    2.50
  -1   7   0   55.55    2.12
  -1   7   0   60.18    2.62
  -1   7   0   56.77    2.25
   1   7   0   55.24    2.17
  -1   7   0   53.78    2.40
   1   7   0   54.36    2.55
   1   7   0   55.85    2.33
  -1   7   0   54.48    2.30
  -1   7   0   57.49    2.46
  -1   7   0   53.04    2.24
   2  -7   0  172.87    6.41
   2  -7   0  163.55    6.32
   2  -7   0  175.24    6.91
   2  -7   0  169.10    6.33
  -2  -7   0  171.01    6.55
   2  -7   0  174.93    6.47
   2  -7   0  172.51    6.04
  -2  -7   0  176.07    6.20
   2  -7   0  168.84    6.46
  -2  -7   0  167.87    6.52
   2  -7   0  175.52    6.51
   2  -7   0  165.95    6.52
   2  -7   0  168.70    6.12
   2  -7   0  171.71    5.95
   2  -7   0  164.11    6.06
  -2  -7   0  178.01    6.25
  -2  -7   0  165.85    5.89
   2  -7   0  168.99    6.05
  -2  -7   0  177.04    6.33
  -2  -7   0  163.19    6.25
  -2  -7   0  181.38    5.78
  -2  -7   0  170.14    6.21
  -2  -7   0  175.89    6.50
   2  -7   0  171.82    5.84
   2  -7   0  172.36    6.71
   2  -7   0  170.29    6.76
  -2  -7   0  171.60    6.59
   2  -7   0  147.26    6.42
  -2  -7   0  171.76    6.16
  -2  -7   0  167.62    6.08
  -2  -7   0  160.88    5.84
   2  -7   0  171.81    6.43
  -2  -7   0  172.62    6.35
  -2  -7   0  178.38    6.27
  -2  -7   0  169.99    6.46
   2  -7   0  178.71    5.90
   2   7   0  173.94    5.95
  -2   7   0  169.43    6.07
   2   7   0  172.05    6.52
   2   7   0  175.58    6.70
  -2   7   0  185.33    6.39
  -2   7   0  172.85    5.97
   2   7   0  169.17    6.23
   2   7   0  175.85    5.94
  -2   7   0  173.53    6.51
  -2   7   0  171.41    6.01
   2   7   0  168.56    6.14
   2   7   0  170.15    6.22
  -2   7   0  176.57    5.76
   2   7   0  173.46    5.84
   2   7   0  176.91    5.85
   2   7   0  172.49    6.12
  -2   7   0  170.62    6.37
  -2   7   0  164.84    6.28
  -2   7   0  178.13    6.43
  -2   7   0  171.24    6.65
   2   7   0  166.77    6.28
   2   7   0  181.56    6.45
  -2   7   0  171.06    6.00
  -2   7   0  171.11    5.94
  -2   7   0  174.06    6.61
   2   7   0  164.10    6.48
  -2   7   0  174.63    5.85
  -2   7   0  176.84    6.44
  -2   7   0  170.29    6.39
   2   7   0  177.46    6.58
  -2   7   0  180.61    6.68
   2   7   0  166.39    5.88
  -2   7   0  171.93    6.43
   2   7   0  183.14    6.74
   2   7   0  173.01    6.62
   2   7   0  172.00    6.19
   2   7   0  167.59    6.28
  -2   7   0  167.68    6.40
   2   7   0  166.72    6.42
  -2   7   0  170.22    6.38
  -2   7   0  165.34    6.66
  -2   7   0  176.57    6.49
  -2   7   0  167.56    6.35
  -2   7   0  167.63    6.60
   2   7   0  165.11    6.63
   2   7   0  167.00    6.43
  -3  -7   0  180.12    6.50
  -3  -7   0  179.13    6.54
   3  -7   0  177.22    6.17
   3  -7   0  183.49    6.45
   3  -7   0  177.11    6.75
   3  -7   0  178.85    6.36
  -3  -7   0  183.44    6.53
   3  -7   0  184.51    6.77
   3  -7   0  183.79    7.04
  -3  -7   0  177.73    6.56
  -3  -7   0  182.01    6.94
   3  -7   0  170.59    6.78
   3  -7   0  172.77    6.60
  -3  -7   0  183.73    6.83
   3  -7   0  179.68    6.67
   3  -7   0  178.80    7.31
  -3  -7   0  176.07    6.54
  -3  -7   0  186.50    6.63
  -3  -7   0  180.41    6.89
  -3  -7   0  185.71    6.08
   3  -7   0  169.91    6.86
   3  -7   0  174.63    6.78
  -3  -7   0  180.18    6.03
   3  -7   0  185.74    6.65
   3  -7   0  178.71    6.70
  -3  -7   0  185.35    6.60
  -3  -7   0  177.31    6.50
   3  -7   0  181.71    7.15
   3  -7   0  182.22    6.28
   3  -7   0  173.19    7.18
  -3  -7   0  181.10    6.89
   3  -7   0  177.99    7.03
  -3  -7   0  179.32    6.95
  -3  -7   0  183.67    6.55
   3  -7   0  187.34    7.13
  -3  -7   0  178.15    6.60
   3  -7   0  179.90    6.91
   3  -7   0  179.61    6.20
   3  -7   0  184.42    7.06
  -3  -7   0  177.68    6.23
   3  -7   0  179.24    6.25
   3   7   0  172.48    7.04
  -3   7   0  186.74    6.81
   3   7   0  182.93    6.56
  -3   7   0  187.85    7.00
   3   7   0  189.59    6.48
  -3   7   0  176.92    6.65
  -3   7   0  181.12    6.30
   3   7   0  179.26    6.23
  -3   7   0  184.70    6.03
  -3   7   0  193.09    7.05
   3   7   0  179.39    6.18
  -3   7   0  185.99    7.14
  -3   7   0  182.20    6.33
   3   7   0  188.83    6.47
   3   7   0  178.96    6.97
  -3   7   0  184.13    6.97
  -3   7   0  179.74    6.36
   3   7   0  181.24    6.28
  -3   7   0  181.33    6.78
   3   7   0  183.29    6.65
   3   7   0  186.62    6.53
   3   7   0  183.03    6.65
   3   7   0  180.10    6.59
   3   7   0  187.84    6.28
  -3   7   0  189.97    6.84
  -3   7   0  185.84    6.67
  -3   7   0  177.55    6.53
   3   7   0  197.50    7.10
   3   7   0  183.92    7.08
  -3   7   0  180.58    6.57
  -3   7   0  183.00    6.82
   3   7   0  184.00    6.91
  -3   7   0  181.68    6.75
   3   7   0  183.99    6.18
  -3   7   0  191.48    6.81
  -3   7   0  190.74    6.39
  -3   7   0  177.56    6.19
   3   7   0  180.28    6.83
   3   7   0  188.89    6.80
  -3   7   0  174.63    6.73
   3   7   0  181.12    6.94
  -3   7   0  171.91    6.04
   3   7   0  185.17    7.01
  -3   7   0  181.41    6.73
   4  -7   0   33.34    1.93
   4  -7   0   33.70    1.93
  -4  -7   0   34.39    1.57
   4  -7   0   34.99    2.28
   4  -7   0   30.56    1.84
   4  -7   0   33.20    1.81
   4  -7   0   36.99    2.08
  -4  -7   0   32.37    1.82
   4  -7   0   35.77    2.12
   4  -7   0   30.44    1.92
   4  -7   0   30.22    1.80
   4  -7   0   35.36    1.78
  -4  -7   0   31.23    1.99
  -4  -7   0   32.03    1.85
   4  -7   0   33.76    1.63
   4  -7   0   33.70    2.09
  -4  -7   0   33.26    1.78
  -4  -7   0   31.18    1.83
  -4  -7   0   29.47    1.81
   4  -7   0   33.40    1.77
   4  -7   0   36.45    2.27
   4  -7   0   31.19    1.97
   4  -7   0   35.73    2.19
  -4  -7   0   34.24    1.75
  -4  -7   0   33.30    1.31
  -4  -7   0   34.44    1.57
   4  -7   0   33.77    1.80
   4  -7   0   29.61    1.76
   4  -7   0   34.82    2.03
   4  -7   0   32.83    2.02
  -4  -7   0   28.47    1.57
   4  -7   0   36.12    1.75
  -4  -7   0   31.97    1.65
  -4  -7   0   31.17    1.78
  -4  -7   0   32.00    1.99
  -4   7   0   32.64    2.11
  -4   7   0   32.11    1.58
  -4   7   0   32.25    1.67
   4   7   0   29.99    1.62
   4   7   0   31.92    1.80
  -4   7   0   34.62    1.80
  -4   7   0   32.91    1.71
   4   7   0   33.40    1.81
  -4   7   0   32.53    2.03
  -4   7   0   33.58    1.98
   4   7   0   35.15    1.81
  -4   7   0   32.08    1.49
  -4   7   0   35.15    2.05
  -4   7   0   35.73    2.02
   4   7   0   39.08    2.01
  -4   7   0   37.89    1.61
   4   7   0   30.57    1.75
  -4   7   0   28.96    1.70
   4   7   0   32.35    1.51
   4   7   0   32.87    1.72
  -4   7   0   32.85    1.76
   4   7   0   28.55    1.64
   4   7   0   26.65    1.75
   4   7   0   32.97    1.77
   4   7   0   34.87    1.85
   4   7   0   33.97    1.73
  -4   7   0   29.27    1.79
  -4   7   0   30.66    1.57
  -4   7   0   31.06    2.00
  -4   7   0   30.41    1.91
  -4   7   0   32.14    1.64
  -4   7   0   34.55    1.85
   4   7   0   32.91    2.02
   4   7   0   31.95    1.55
   4   7   0   33.63    1.89
  -4   7   0   33.76    1.82
  -4   7   0   33.02    1.91
   4   7   0   34.95    2.11
   4   7   0   33.97    1.91
  -4   7   0   33.09    1.64
  -4   7   0   31.84    1.77
   5  -7   0    0.99    0.67
   5  -7   0   -0.33    0.66
   5  -7   0    0.45    0.72
  -5  -7   0    0.29    0.58
  -5  -7   0    0.67    0.49
   5  -7   0    1.33    0.83
  -5  -7   0   -0.50    0.58
   5  -7   0    0.56    0.66
   5  -7   0    0.93    0.74
  -5  -7   0    0.26    0.76
  -5  -7   0   -0.10    0.63
   5  -7   0    0.80    0.66
  -5  -7   0    0.61    0.74
   5  -7   0    1.07    0.97
  -5  -7   0    0.18    0.86
   5  -7   0    1.02    0.62
  -5  -7   0    0.59    0.71
  -5  -7   0   -0.04    0.65
  -5  -7   0    0.80    0.45
  -5  -7   0    0.46    0.61
  -5  -7   0    0.04    0.49
   5  -7   0   -0.66    0.63
  -5  -7   0    0.54    0.80
   5  -7   0   -0.39    0.72
   5  -7   0    0.43    0.69
  -5  -7   0    0.53    0.63
   5  -7   0    0.05    0.80
   5  -7   0    0.43    0.78
  -5   7   0    1.59    0.88
  -5   7   0    0.83    0.59
   5   7   0   -0.46    0.64
  -5   7   0    0.02    0.65
  -5   7   0   -0.25    0.72
  -5   7   0    0.33    0.55
  -5   7   0    0.67    0.74
   5   7   0    1.19    0.60
   5   7   0    1.13    0.68
  -5   7   0    0.06    0.64
  -5   7   0    0.09    0.71
   5   7   0    0.61    0.68
  -5   7   0    0.46    0.85
   5   7   0    0.75    0.55
   5   7   0    0.15    0.54
   5   7   0    0.56    0.62
  -5   7   0    0.96    0.51
   5   7   0    1.11    0.70
  -5   7   0   -0.39    0.70
  -5   7   0    0.32    0.50
  -5   7   0    0.34    0.76
  -5   7   0    0.70    0.80
   5   7   0   -0.13    0.65
   5   7   0   -0.31    0.77
  -5   7   0   -0.20    0.46
   5   7   0    1.44    0.69
   5   7   0    0.60    0.63
   5   7   0    0.64    0.75
   5   7   0    0.53    0.62
   5   7   0    1.58    0.86
  -5   7   0    0.92    0.70
  -5   7   0   -0.28    0.73
   5   7   0    0.37    0.68
   6  -7   0    1.76    0.96
  -6  -7   0    1.68    0.80
   6  -7   0    3.52    0.94
  -6  -7   0    1.91    0.67
   6  -7   0    1.41    0.93
  -6  -7   0    0.16    0.90
  -6  -7   0    2.30    0.69
   6  -7   0    2.23    0.95
  -6  -7   0    3.67    0.95
  -6  -7   0    2.11    1.00
  -6  -7   0    2.46    0.84
  -6  -7   0    1.64    0.83
   6  -7   0    3.06    0.92
   6  -7   0    2.35    0.88
   6  -7   0    2.12    0.85
  -6  -7   0    2.54    1.15
   6  -7   0    3.93    0.97
  -6  -7   0    3.07    0.99
   6  -7   0    3.10    0.84
   6  -7   0    2.32    0.89
  -6   7   0    3.02    0.96
   6   7   0    3.43    0.76
  -6   7   0    1.80    1.07
   6   7   0    1.28    0.80
  -6   7   0    0.42    0.97
   6   7   0    3.88    0.94
  -6   7   0    1.50    0.94
  -6   7   0    1.37    0.64
   6   7   0    2.50    0.89
  -6   7   0    1.49    0.90
  -6   7   0    2.09    1.14
  -6   7   0    1.21    0.83
   6   7   0    1.92    0.95
  -6   7   0    2.21    0.62
  -6   7   0    0.52    0.82
   6   7   0    3.02    0.88
  -6   7   0    2.06    0.69
  -6   7   0    2.16    0.79
  -6   7   0    1.79    0.92
  -6   7   0    1.77    0.82
   6   7   0    2.72    0.84
   6   7   0    3.13    0.87
  -6   7   0    2.46    0.96
   7  -7   0    3.56    1.18
   7  -7   0    5.46    1.20
  -7  -7   0    4.46    1.10
  -7  -7   0    5.41    1.02
   7  -7   0    5.30    1.13
  -7  -7   0    4.70    1.12
  -7  -7   0    5.87    1.33
   7  -7   0    4.43    1.12
   7  -7   0    6.43    1.22
  -7  -7   0    5.92    1.02
  -7  -7   0    4.03    1.24
  -7  -7   0    5.96    0.72
  -7  -7   0    5.70    1.45
  -7   7   0    3.71    1.00
   7   7   0    4.25    1.10
  -7   7   0    4.06    1.21
  -7   7   0    3.72    1.28
  -7   7   0    6.08    1.31
  -7   7   0    5.31    1.13
   7   7   0    6.15    1.17
   7   7   0    7.11    1.19
   7   7   0    5.47    1.25
   7   7   0    5.14    1.03
  -7   7   0    4.78    1.27
  -7   7   0    6.45    1.38
  -7   7   0    5.87    1.11
  -7   7   0    4.55    1.06
  -8  -7   0   11.22    1.69
  -8  -7   0    9.86    1.92
  -8  -7   0   10.32    1.12
   8  -7   0   12.43    1.70
  -8  -7   0   12.75    1.57
  -8  -7   0   13.74    1.27
   8  -7   0   11.12    1.59
  -8   7   0   10.02    1.56
  -8   7   0   10.93    1.44
  -8   7   0    9.76    1.64
  -8   7   0   14.30    1.27
   8   7   0   11.75    1.56
  -8   7   0   10.10    1.36
  -8   7   0   15.79    1.90
  -8   7   0   11.04    1.59
   8   7   0   12.66    1.64
  -9  -7   0   33.77    2.53
  -9  -7   0   30.08    2.97
  -9  -7   0   34.00    1.84
  -9   7   0   32.02    2.25
  -9   7   0   33.63    2.80
  -9   7   0   35.75    2.85
   0  -8   0  832.16   28.04
   0  -8   0  835.32   29.17
   0  -8   0  940.17   27.83
   0  -8   0  829.35   29.31
   0  -8   0  881.02   29.93
   0  -8   0  811.04   31.40
   0  -8   0  869.39   28.22
   0  -8   0  838.49   29.23
   0  -8   0  858.78   29.69
   0  -8   0  848.55   31.00
   0  -8   0  881.64   30.16
   0  -8   0  862.82   29.89
   0  -8   0  883.20   31.56
   0  -8   0  920.37   30.58
   0  -8   0  915.23   31.09
   0  -8   0  916.11   28.04
   0  -8   0  897.41   31.18
   0  -8   0  863.52   28.53
   0  -8   0  846.04   28.52
   0  -8   0  825.87   31.70
   0  -8   0  873.82   29.79
   0  -8   0  861.08   29.77
   0   8   0  908.00   29.95
   0   8   0  884.85   27.52
   0   8   0  899.94   30.56
   0   8   0  905.74   29.52
   0   8   0  887.43   30.81
   0   8   0  921.84   29.23
   0   8   0  886.58   27.73
   0   8   0  827.01   31.12
   0   8   0  873.97   28.27
   0   8   0  845.37   31.20
   0   8   0  861.58   31.03
   0   8   0  939.45   31.15
   0   8   0  870.52   29.20
   0   8   0  897.09   29.61
   0   8   0  867.84   29.73
   0   8   0  854.02   31.77
   0   8   0  899.54   28.15
   0   8   0  890.46   31.55
   0   8   0  891.17   28.08
  -1  -8   0  149.52    5.97
  -1  -8   0  161.44    5.33
  -1  -8   0  166.89    5.60
   1  -8   0  144.41    6.02
  -1  -8   0  158.20    5.56
  -1  -8   0  158.67    5.93
   1  -8   0  155.43    5.69
  -1  -8   0  148.41    5.94
   1  -8   0  149.94    6.16
   1  -8   0  147.13    5.65
   1  -8   0  157.28    5.65
  -1  -8   0  153.21    5.92
   1  -8   0  157.22    5.50
  -1  -8   0  153.03    6.04
  -1  -8   0  142.57    5.97
   1  -8   0  149.74    6.15
  -1  -8   0  159.35    6.01
  -1  -8   0  151.68    5.64
   1  -8   0  145.83    6.07
  -1  -8   0  152.75    6.17
   1  -8   0  147.32    5.97
   1  -8   0  145.97    6.12
  -1  -8   0  149.64    5.88
  -1  -8   0  170.91    5.42
   1  -8   0  144.06    6.17
  -1  -8   0  160.55    6.41
  -1  -8   0  156.01    6.18
   1  -8   0  154.71    5.85
   1  -8   0  154.82    6.08
   1  -8   0  148.13    6.33
   1  -8   0  161.53    6.01
   1  -8   0  154.99    5.70
  -1  -8   0  146.27    5.92
   1  -8   0  156.25    5.44
   1  -8   0  155.32    6.01
  -1  -8   0  154.86    5.16
  -1  -8   0  155.76    5.87
  -1  -8   0  157.20    5.55
  -1  -8   0  157.67    6.01
  -1  -8   0  158.26    6.30
  -1  -8   0  163.26    5.53
  -1   8   0  159.97    5.97
   1   8   0  160.09    5.66
  -1   8   0  149.36    5.93
  -1   8   0  153.11    5.55
   1   8   0  144.93    5.86
  -1   8   0  162.69    6.27
   1   8   0  153.46    5.85
  -1   8   0  169.10    6.10
   1   8   0  165.83    6.17
   1   8   0  152.82    6.13
  -1   8   0  159.85    5.95
   1   8   0  160.37    5.96
   1   8   0  152.10    5.91
   1   8   0  160.74    6.35
   1   8   0  160.23    5.43
  -1   8   0  155.73    5.38
   1   8   0  161.74    6.26
   1   8   0  153.57    5.51
  -1   8   0  150.94    5.86
  -1   8   0  160.69    5.95
  -1   8   0  161.75    5.90
   1   8   0  152.60    5.93
  -1   8   0  156.98    6.01
  -1   8   0  157.34    5.62
   1   8   0  155.24    5.42
  -1   8   0  153.59    5.47
  -1   8   0  150.23    6.29
   1   8   0  156.11    5.58
  -1   8   0  156.57    5.36
   1   8   0  156.09    5.99
  -1   8   0  162.72    5.53
  -1   8   0  155.74    6.00
  -1   8   0  163.57    6.07
   1   8   0  158.93    6.44
  -1   8   0  153.90    5.39
   1   8   0  150.92    5.90
  -1   8   0  159.83    6.20
   1   8   0  148.79    5.80
  -1   8   0  158.12    5.71
   1   8   0  150.39    6.22
  -1   8   0  153.39    6.05
  -2  -8   0   63.23    2.99
  -2  -8   0   68.60    2.62
  -2  -8   0   64.78    2.61
   2  -8   0   60.94    3.08
  -2  -8   0   67.14    2.84
  -2  -8   0   65.92    2.67
  -2  -8   0   64.92    2.95
   2  -8   0   68.32    2.97
  -2  -8   0   58.66    2.88
   2  -8   0   63.31    2.85
  -2  -8   0   61.08    2.82
   2  -8   0   63.24    3.15
   2  -8   0   65.20    2.54
  -2  -8   0   60.60    2.86
  -2  -8   0   64.69    2.93
   2  -8   0   63.43    3.00
   2  -8   0   63.79    2.90
   2  -8   0   64.91    3.04
  -2  -8   0   65.37    2.63
   2  -8   0   64.98    3.13
   2  -8   0   63.24    3.08
  -2  -8   0   65.03    2.69
  -2  -8   0   69.44    3.03
   2  -8   0   67.46    2.87
   2  -8   0   65.49    2.83
   2  -8   0   61.83    3.04
   2  -8   0   68.56    3.11
  -2  -8   0   66.06    2.72
  -2  -8   0   67.77    2.87
  -2  -8   0   66.86    2.86
   2  -8   0   64.56    2.71
  -2  -8   0   63.84    2.88
   2  -8   0   67.21    2.77
   2  -8   0   65.85    3.11
   2   8   0   65.37    2.93
   2   8   0   67.49    2.76
  -2   8   0   63.57    2.75
  -2   8   0   65.35    2.55
   2   8   0   67.03    3.14
   2   8   0   71.98    3.02
   2   8   0   64.17    2.71
   2   8   0   65.95    2.55
   2   8   0   67.68    3.03
   2   8   0   65.60    2.93
   2   8   0   66.69    2.68
  -2   8   0   59.63    2.69
   2   8   0   63.65    2.79
   2   8   0   64.86    2.90
  -2   8   0   60.48    2.74
  -2   8   0   64.17    2.81
  -2   8   0   58.86    2.96
  -2   8   0   63.60    2.88
  -2   8   0   68.43    3.10
  -2   8   0   67.80    2.99
  -2   8   0   65.42    2.59
  -2   8   0   64.51    2.98
   2   8   0   67.02    2.91
   2   8   0   65.59    2.73
   2   8   0   66.62    2.93
  -2   8   0   69.81    2.97
  -2   8   0   71.88    3.02
  -2   8   0   66.00    2.45
  -2   8   0   66.76    2.84
  -2   8   0   62.50    3.02
   2   8   0   71.39    2.96
  -2   8   0   67.03    3.10
  -2   8   0   68.76    3.14
   2   8   0   69.32    3.17
   2   8   0   60.93    2.84
  -2   8   0   68.29    3.07
   2   8   0   68.15    3.00
   2   8   0   66.13    2.71
   2   8   0   69.09    2.96
  -2   8   0   63.05    2.73
  -2   8   0   63.93    2.82
  -2   8   0   68.26    2.95
  -2   8   0   63.52    2.63
   2   8   0   64.26    2.86
   2   8   0   64.36    2.89
  -2   8   0   66.28    3.07
  -2   8   0   65.01    3.08
  -3  -8   0   49.39    2.02
  -3  -8   0   51.14    2.05
   3  -8   0   54.00    2.68
   3  -8   0   48.28    2.25
   3  -8   0   50.47    2.55
  -3  -8   0   51.19    2.46
   3  -8   0   47.15    2.52
   3  -8   0   47.12    2.33
  -3  -8   0   51.07    2.33
   3  -8   0   55.31    2.60
   3  -8   0   51.95    2.13
   3  -8   0   49.94    2.42
  -3  -8   0   50.99    2.39
  -3  -8   0   49.94    2.37
  -3  -8   0   53.45    2.36
  -3  -8   0   47.24    2.21
   3  -8   0   50.34    2.53
  -3  -8   0   51.34    2.42
   3  -8   0   49.23    2.05
  -3  -8   0   52.67    2.16
  -3  -8   0   52.24    2.28
   3  -8   0   47.95    2.47
  -3  -8   0   50.37    2.20
   3  -8   0   55.25    2.74
   3  -8   0   47.52    2.40
   3  -8   0   53.10    2.94
  -3  -8   0   48.19    2.55
  -3  -8   0   46.51    2.42
  -3  -8   0   50.66    2.21
   3  -8   0   53.56    2.30
   3  -8   0   52.07    2.65
   3  -8   0   55.50    2.79
   3  -8   0   51.00    2.42
  -3  -8   0   48.92    2.50
  -3  -8   0   52.00    2.11
   3  -8   0   50.23    2.66
   3  -8   0   53.03    2.70
  -3   8   0   53.47    2.57
  -3   8   0   48.79    2.46
  -3   8   0   53.74    2.69
   3   8   0   50.85    2.25
  -3   8   0   46.86    2.55
   3   8   0   52.40    2.43
   3   8   0   56.05    2.52
  -3   8   0   52.05    2.40
   3   8   0   46.68    2.27
   3   8   0   50.97    2.44
  -3   8   0   51.95    2.64
   3   8   0   50.36    2.47
  -3   8   0   47.34    2.48
  -3   8   0   48.44    2.29
   3   8   0   47.56    2.28
  -3   8   0   52.33    2.47
  -3   8   0   47.63    2.60
   3   8   0   55.48    2.29
   3   8   0   50.02    2.40
  -3   8   0   50.89    2.29
   3   8   0   52.10    2.10
  -3   8   0   52.86    2.28
   3   8   0   49.73    2.58
   3   8   0   53.22    2.42
  -3   8   0   48.45    2.32
   3   8   0   55.15    2.31
   3   8   0   49.90    2.53
   3   8   0   49.95    2.49
  -3   8   0   50.19    2.14
  -3   8   0   50.27    1.97
  -3   8   0   53.23    2.35
  -3   8   0   45.71    2.24
   3   8   0   50.30    2.48
  -3   8   0   50.86    2.66
   3   8   0   61.18    2.75
  -3   8   0   52.40    2.33
  -3   8   0   50.26    2.36
   3   8   0   52.72    2.27
  -3   8   0   49.38    2.40
  -3   8   0   50.72    1.94
   3   8   0   50.51    2.40
  -3   8   0   53.56    2.46
   3   8   0   49.18    2.37
  -3   8   0   52.80    2.61
   3   8   0   52.10    2.66
  -4  -8   0    6.45    0.90
  -4  -8   0    7.73    1.09
   4  -8   0    8.29    1.17
   4  -8   0    5.91    1.02
   4  -8   0    5.19    0.97
   4  -8   0    6.92    1.02
   4  -8   0    8.29    0.96
  -4  -8   0    8.10    1.00
  -4  -8   0    7.64    0.99
   4  -8   0    6.80    0.98
  -4  -8   0    7.94    1.13
   4  -8   0    7.31    0.95
   4  -8   0    7.89    0.92
  -4  -8   0    7.40    0.84
  -4  -8   0    8.42    0.86
  -4  -8   0    8.19    0.73
  -4  -8   0    6.98    0.80
   4  -8   0    7.62    1.28
  -4  -8   0    8.20    0.95
   4  -8   0    6.97    1.13
   4  -8   0    6.27    1.10
   4  -8   0    7.66    1.04
   4  -8   0    5.79    0.90
   4  -8   0    7.05    1.10
   4  -8   0    7.58    0.76
   4  -8   0    6.84    0.92
   4  -8   0    6.75    0.89
   4  -8   0    7.57    1.08
  -4  -8   0    6.52    0.75
  -4  -8   0    7.69    0.95
  -4  -8   0    7.06    0.96
   4  -8   0    6.64    0.87
  -4  -8   0    6.75    0.86
   4  -8   0    7.85    1.19
   4  -8   0    7.65    0.94
  -4   8   0    6.15    0.98
  -4   8   0    7.00    0.62
  -4   8   0    4.98    0.98
  -4   8   0    6.34    0.79
   4   8   0    6.45    0.87
   4   8   0    7.23    0.91
  -4   8   0    8.37    1.12
   4   8   0    5.80    1.02
  -4   8   0    8.14    0.75
   4   8   0    7.35    0.87
   4   8   0    7.87    0.90
   4   8   0    7.58    0.76
  -4   8   0    8.27    1.18
   4   8   0    8.09    0.76
   4   8   0    6.73    0.81
  -4   8   0    7.98    1.18
  -4   8   0    7.56    1.10
  -4   8   0    7.03    0.87
  -4   8   0    6.73    0.81
   4   8   0    6.72    1.04
  -4   8   0    6.25    0.78
   4   8   0    6.85    0.93
  -4   8   0    6.82    0.97
   4   8   0    7.28    0.86
  -4   8   0    7.01    0.80
  -4   8   0    6.79    0.97
   4   8   0    8.60    0.95
   4   8   0    9.35    1.03
   4   8   0    8.11    0.92
  -4   8   0    6.72    0.81
  -4   8   0    6.25    1.09
  -4   8   0    7.23    0.93
   4   8   0    7.72    1.07
  -4   8   0    5.69    0.99
  -4   8   0    8.81    0.94
   4   8   0    6.75    0.89
   4   8   0    8.11    0.98
   5  -8   0   42.62    2.41
   5  -8   0   37.94    2.10
   5  -8   0   36.64    2.36
   5  -8   0   40.03    1.93
   5  -8   0   39.66    2.26
   5  -8   0   36.33    2.18
  -5  -8   0   29.18    2.25
  -5  -8   0   36.88    1.81
  -5  -8   0   37.11    2.35
  -5  -8   0   38.85    1.51
   5  -8   0   36.41    2.13
  -5  -8   0   38.23    2.16
   5  -8   0   35.17    2.32
  -5  -8   0   38.87    2.19
   5  -8   0   40.99    2.58
  -5  -8   0   37.03    2.02
   5  -8   0   36.68    2.13
   5  -8   0   36.73    1.99
  -5  -8   0   36.29    1.75
  -5  -8   0   33.96    1.83
   5  -8   0   35.21    2.16
  -5  -8   0   34.23    2.06
  -5  -8   0   38.99    1.94
   5  -8   0   39.14    2.16
  -5  -8   0   34.79    2.14
  -5  -8   0   39.14    2.21
   5  -8   0   35.27    2.28
  -5  -8   0   36.73    2.07
  -5   8   0   38.06    2.12
   5   8   0   38.87    1.99
   5   8   0   32.22    2.07
   5   8   0   37.46    2.00
   5   8   0   37.95    2.30
  -5   8   0   37.12    2.08
  -5   8   0   33.46    2.33
   5   8   0   38.40    2.15
   5   8   0   37.23    1.63
   5   8   0   38.74    2.08
   5   8   0   38.67    2.06
  -5   8   0   39.63    2.11
   5   8   0   36.20    2.15
  -5   8   0   33.74    1.88
  -5   8   0   36.28    2.28
  -5   8   0   35.35    2.05
   5   8   0   36.53    2.13
  -5   8   0   33.52    2.00
  -5   8   0   37.14    2.52
  -5   8   0   39.31    2.35
  -5   8   0   37.15    1.90
  -5   8   0   34.95    2.09
  -5   8   0   41.41    2.48
  -5   8   0   38.61    2.45
  -5   8   0   36.42    1.73
   5   8   0   35.62    1.81
  -5   8   0   30.96    2.12
  -5   8   0   37.71    2.34
  -5   8   0   36.77    1.93
   5   8   0   34.91    2.16
   6  -8   0    8.70    1.36
   6  -8   0    8.26    1.20
  -6  -8   0    8.91    1.42
   6  -8   0    9.53    1.29
  -6  -8   0    7.88    1.07
  -6  -8   0    8.82    0.91
  -6  -8   0    6.85    1.24
   6  -8   0    9.40    1.35
  -6  -8   0    7.02    1.22
  -6  -8   0    6.96    1.24
   6  -8   0    6.13    1.09
   6  -8   0    8.06    1.18
  -6  -8   0    7.38    1.41
   6  -8   0    8.58    1.21
  -6  -8   0    8.66    0.98
  -6  -8   0    7.30    1.12
  -6  -8   0    9.34    1.21
   6  -8   0    8.86    1.25
  -6   8   0    9.07    1.17
  -6   8   0   11.17    1.42
  -6   8   0    4.99    1.21
   6   8   0    5.16    1.09
   6   8   0    7.13    0.95
  -6   8   0    6.34    1.28
  -6   8   0    7.93    1.22
  -6   8   0    7.93    1.17
  -6   8   0    4.72    1.00
  -6   8   0    7.94    1.05
   6   8   0    8.64    1.11
  -6   8   0    8.93    0.94
  -6   8   0    6.98    0.96
   6   8   0    6.63    1.11
   6   8   0    7.47    1.23
   6   8   0    9.85    1.24
  -6   8   0    7.94    1.29
  -6   8   0    6.25    1.31
  -7  -8   0    3.40    1.25
  -7  -8   0    2.96    0.65
   7  -8   0    2.86    1.29
  -7  -8   0    5.34    1.01
   7  -8   0    3.09    1.09
  -7  -8   0    4.23    1.24
   7  -8   0    5.40    1.19
  -7  -8   0    4.15    0.98
  -7  -8   0    5.10    1.12
   7  -8   0    2.78    1.18
   7  -8   0    3.89    1.12
  -7  -8   0    2.20    1.21
  -7   8   0    4.20    1.22
  -7   8   0    4.57    1.03
   7   8   0    3.29    1.22
  -7   8   0    3.13    1.03
  -7   8   0    4.37    1.27
  -7   8   0    3.59    1.36
  -7   8   0    3.71    1.12
   7   8   0    4.35    1.09
  -7   8   0    5.77    1.34
   7   8   0    3.97    0.94
   7   8   0    2.06    1.02
  -7   8   0    2.19    1.13
   7   8   0    1.63    0.95
  -8  -8   0   25.51    2.12
  -8  -8   0   28.11    2.66
   8  -8   0   29.25    2.43
  -8  -8   0   24.90    1.71
  -8  -8   0   28.67    2.26
  -8  -8   0   27.53    1.83
  -8  -8   0   29.27    2.42
   8  -8   0   30.38    2.34
  -8   8   0   27.86    2.35
  -8   8   0   29.30    2.40
  -8   8   0   26.67    2.07
   8   8   0   25.65    2.22
  -8   8   0   27.86    1.79
   8   8   0   27.77    2.37
  -8   8   0   26.36    2.39
  -8   8   0   27.32    2.28
  -8   8   0   28.34    2.09
   0  -9   0    0.23    0.88
   0  -9   0    0.33    0.55
   0  -9   0   -0.15    0.70
   0  -9   0    0.07    0.99
   0  -9   0   -0.02    0.39
   0  -9   0    1.00    0.77
   0  -9   0   -0.05    0.84
   0  -9   0   -0.45    0.58
   0  -9   0    0.35    0.67
   0  -9   0    0.73    0.65
   0  -9   0    0.61    0.82
   0  -9   0   -0.07    0.45
   0  -9   0   -0.05    0.60
   0  -9   0    0.14    0.71
   0  -9   0   -0.12    0.56
   0  -9   0    1.61    0.87
   0  -9   0   -0.49    0.82
   0  -9   0   -0.21    0.57
   0  -9   0    0.38    0.47
   0  -9   0   -0.01    0.45
   0  -9   0   -0.55    0.83
   0  -9   0    0.72    0.60
   0   9   0    0.03    0.46
   0   9   0   -1.04    0.49
   0   9   0    0.09    0.47
   0   9   0   -0.02    0.46
   0   9   0   -0.40    0.50
   0   9   0    0.17    0.56
   0   9   0   -1.10    0.47
   0   9   0    0.52    0.49
   0   9   0   -1.22    0.58
   0   9   0    0.15    0.33
   0   9   0    0.70    0.60
   0   9   0   -0.07    0.40
   0   9   0   -0.29    0.54
   0   9   0    0.06    0.61
   0   9   0    0.35    0.43
   0   9   0    0.44    0.47
   0   9   0    0.10    0.45
   0   9   0    0.56    0.47
   0   9   0    0.52    0.56
   0   9   0    0.37    0.48
   1  -9   0    5.04    0.79
   1  -9   0    6.54    0.96
  -1  -9   0    6.49    0.87
  -1  -9   0    5.14    0.99
  -1  -9   0    6.18    0.77
   1  -9   0    4.29    0.80
  -1  -9   0    4.88    0.96
  -1  -9   0    4.83    0.83
  -1  -9   0    5.03    0.95
   1  -9   0    3.99    1.08
   1  -9   0    4.92    0.91
  -1  -9   0    4.08    0.71
  -1  -9   0    5.09    0.77
   1  -9   0    5.72    0.99
  -1  -9   0    6.12    1.01
  -1  -9   0    5.68    0.88
   1  -9   0    6.36    0.69
   1  -9   0    4.00    0.90
   1  -9   0    4.31    0.95
  -1  -9   0    5.00    0.94
  -1  -9   0    5.48    0.71
  -1  -9   0    4.75    0.81
  -1  -9   0    4.85    0.77
   1  -9   0    5.05    0.98
   1  -9   0    5.70    0.72
  -1  -9   0    4.75    1.04
  -1  -9   0    3.50    0.54
  -1  -9   0    5.65    0.83
   1  -9   0    5.21    0.79
   1  -9   0    4.62    1.07
  -1  -9   0    5.01    0.92
   1  -9   0    5.03    1.00
  -1  -9   0    5.29    0.50
  -1  -9   0    5.03    0.86
   1  -9   0    4.87    1.05
  -1  -9   0    6.25    1.03
   1  -9   0    3.71    0.71
   1  -9   0    4.43    0.85
   1  -9   0    5.76    0.97
  -1  -9   0    4.06    0.77
   1  -9   0    6.01    0.91
   1   9   0    4.13    0.85
   1   9   0    4.64    0.93
   1   9   0    5.11    0.74
  -1   9   0    4.01    0.69
   1   9   0    5.62    0.82
   1   9   0    4.73    0.80
   1   9   0    5.15    0.63
  -1   9   0    5.62    0.84
  -1   9   0    5.72    0.80
  -1   9   0    4.26    0.95
  -1   9   0    5.32    0.67
   1   9   0    5.43    0.91
   1   9   0    5.58    0.87
   1   9   0    4.99    0.73
  -1   9   0    4.50    0.75
   1   9   0    5.17    0.85
   1   9   0    4.96    0.77
  -1   9   0    5.94    0.85
   1   9   0    5.51    0.78
  -1   9   0    4.80    0.90
   1   9   0    4.53    0.72
   1   9   0    5.21    0.84
  -1   9   0    4.27    0.89
  -1   9   0    4.75    0.95
  -1   9   0    5.38    0.61
  -1   9   0    4.88    0.58
   1   9   0    5.72    0.94
  -1   9   0    5.32    0.71
  -1   9   0    5.11    0.76
  -1   9   0    4.30    0.80
  -1   9   0    4.94    0.99
  -1   9   0    3.98    0.75
   1   9   0    4.52    0.75
   1   9   0    4.94    0.93
  -1   9   0    5.24    0.85
  -1   9   0    5.52    0.75
   1   9   0    5.01    0.91
  -1   9   0    5.02    0.72
  -1   9   0    5.21    0.92
   2  -9   0   13.19    1.20
   2  -9   0   13.48    1.25
  -2  -9   0   14.18    0.99
   2  -9   0   15.77    1.47
  -2  -9   0   14.93    1.12
  -2  -9   0   15.08    1.31
  -2  -9   0   14.94    1.03
   2  -9   0   17.21    1.59
   2  -9   0   12.62    1.24
  -2  -9   0   14.10    1.23
   2  -9   0   14.21    1.14
   2  -9   0   15.15    1.47
  -2  -9   0   15.80    1.20
  -2  -9   0   11.81    1.02
  -2  -9   0   16.68    1.38
  -2  -9   0   14.25    1.11
  -2  -9   0   15.39    1.34
   2  -9   0   14.27    1.24
   2  -9   0   15.38    1.45
  -2  -9   0   18.41    1.12
   2  -9   0   12.78    0.96
   2  -9   0   13.73    1.36
   2  -9   0   13.49    1.22
   2  -9   0   14.41    1.24
  -2  -9   0   14.86    1.13
  -2  -9   0   13.76    1.10
   2  -9   0   14.96    1.28
   2  -9   0   13.40    1.14
  -2  -9   0   12.58    1.19
  -2  -9   0   11.66    1.18
  -2  -9   0   11.95    1.17
  -2  -9   0   14.83    0.81
  -2  -9   0   16.15    1.24
  -2  -9   0   13.90    0.96
   2  -9   0   14.00    1.33
  -2  -9   0   16.09    1.35
  -2   9   0   15.60    1.00
   2   9   0   13.12    1.15
   2   9   0   15.23    1.40
  -2   9   0   13.33    1.08
  -2   9   0   14.30    1.11
  -2   9   0   16.92    1.49
   2   9   0   12.68    1.26
   2   9   0   15.11    1.24
  -2   9   0   14.47    0.89
   2   9   0   17.79    1.30
   2   9   0   17.14    1.36
   2   9   0   13.34    1.19
  -2   9   0   12.90    1.27
   2   9   0   15.07    1.15
  -2   9   0   15.50    1.31
   2   9   0   15.83    1.29
   2   9   0   12.84    1.13
  -2   9   0   13.06    1.28
   2   9   0   13.71    1.11
   2   9   0   13.58    1.20
   2   9   0   12.60    1.19
  -2   9   0   15.71    1.18
   2   9   0   13.55    1.15
   2   9   0   12.05    1.08
   2   9   0   14.30    1.39
   2   9   0   14.38    1.22
  -2   9   0   12.50    1.29
  -2   9   0   14.47    1.35
  -2   9   0   15.37    1.18
  -2   9   0   15.43    1.22
  -2   9   0   13.12    1.27
  -2   9   0   16.65    1.17
   2   9   0   15.18    1.30
  -2   9   0   14.23    1.36
   2   9   0   16.55    1.02
  -2   9   0   13.73    1.19
  -2   9   0   14.19    1.09
   2   9   0   15.74    1.14
  -2   9   0   15.16    0.90
   2   9   0   11.01    1.09
  -2   9   0   15.50    1.34
  -2   9   0   15.03    1.21
  -2   9   0   16.62    1.43
  -2   9   0   13.62    1.14
   2   9   0   13.19    1.14
   3  -9   0   14.52    1.27
   3  -9   0   20.14    1.48
  -3  -9   0   19.14    1.19
   3  -9   0   17.09    1.34
  -3  -9   0   20.22    1.48
  -3  -9   0   17.99    1.00
  -3  -9   0   18.98    1.41
   3  -9   0   22.27    1.59
   3  -9   0   16.72    1.39
  -3  -9   0   19.73    1.28
   3  -9   0   19.49    1.62
  -3  -9   0   19.14    0.98
   3  -9   0   15.44    1.44
  -3  -9   0   17.48    1.42
   3  -9   0   19.63    1.76
   3  -9   0   21.14    1.66
  -3  -9   0   18.20    1.27
  -3  -9   0   19.21    1.48
  -3  -9   0   16.93    1.31
   3  -9   0   17.88    1.54
  -3  -9   0   20.68    1.28
  -3  -9   0   19.13    1.22
   3  -9   0   17.61    1.53
   3  -9   0   17.55    1.61
   3  -9   0   19.01    1.35
   3  -9   0   15.90    1.48
  -3  -9   0   16.82    1.41
  -3  -9   0   16.78    1.42
   3  -9   0   17.96    1.62
  -3  -9   0   19.26    1.26
   3  -9   0   20.21    1.63
   3  -9   0   19.54    1.49
   3  -9   0   18.27    1.41
  -3  -9   0   16.50    1.39
   3   9   0   21.67    1.46
   3   9   0   21.60    1.41
  -3   9   0   16.80    1.17
  -3   9   0   17.36    1.53
  -3   9   0   18.67    1.59
   3   9   0   18.35    1.39
  -3   9   0   16.23    1.37
   3   9   0   16.87    1.44
   3   9   0   17.06    1.37
  -3   9   0   18.60    1.30
  -3   9   0   20.53    1.66
   3   9   0   18.30    1.46
  -3   9   0   17.71    1.51
   3   9   0   19.72    1.33
  -3   9   0   17.98    1.32
   3   9   0   17.92    1.33
  -3   9   0   20.61    1.41
  -3   9   0   18.31    0.91
  -3   9   0   18.62    1.37
   3   9   0   19.06    1.41
  -3   9   0   17.63    1.31
  -3   9   0   16.99    1.34
   3   9   0   18.08    1.14
  -3   9   0   19.87    1.28
  -3   9   0   16.05    1.46
  -3   9   0   17.95    0.98
  -3   9   0   17.81    1.54
  -3   9   0   17.62    1.53
   3   9   0   18.05    1.53
   3   9   0   18.09    1.42
   3   9   0   21.08    1.59
   3   9   0   20.01    1.32
   3   9   0   17.64    1.45
  -3   9   0   21.48    1.66
  -3   9   0   19.58    1.25
   3   9   0   19.20    1.31
   3   9   0   19.30    1.47
   3   9   0   18.97    1.44
   3   9   0   18.02    1.49
  -3   9   0   19.01    1.33
   3   9   0   20.86    1.42
  -3   9   0   21.64    1.42
   3   9   0   20.18    1.43
   4  -9   0    8.96    1.03
   4  -9   0    9.02    1.17
  -4  -9   0    8.23    1.09
  -4  -9   0    8.56    1.07
   4  -9   0    7.48    0.99
   4  -9   0    8.58    1.06
   4  -9   0    7.54    1.16
  -4  -9   0    8.35    0.98
  -4  -9   0    7.34    0.88
   4  -9   0    6.66    1.03
   4  -9   0    8.10    1.22
   4  -9   0   12.02    1.40
   4  -9   0   10.90    1.53
   4  -9   0    9.44    1.23
  -4  -9   0    8.34    1.17
   4  -9   0    7.76    1.16
   4  -9   0    7.66    1.27
  -4  -9   0    8.98    1.11
   4  -9   0   10.79    0.86
  -4  -9   0    7.95    0.92
  -4  -9   0    7.41    1.00
  -4  -9   0    8.44    0.87
  -4  -9   0    9.92    1.02
   4  -9   0    7.43    1.22
   4  -9   0    9.39    1.00
   4  -9   0    7.43    1.00
   4  -9   0    7.84    1.15
  -4  -9   0    9.12    0.80
  -4  -9   0    9.65    1.08
  -4  -9   0    6.62    0.97
   4  -9   0    8.10    1.18
   4  -9   0    7.84    1.24
   4  -9   0    8.84    1.13
  -4   9   0    6.89    1.07
   4   9   0    9.58    0.98
   4   9   0    7.45    0.95
   4   9   0    8.45    0.88
   4   9   0    9.04    1.05
   4   9   0    7.32    1.08
   4   9   0    6.68    0.90
  -4   9   0    8.34    1.26
  -4   9   0    6.03    0.85
  -4   9   0    6.92    1.13
  -4   9   0    7.80    0.80
  -4   9   0    8.09    0.96
  -4   9   0    7.84    1.03
  -4   9   0    6.67    1.21
   4   9   0    9.46    1.04
   4   9   0    8.53    1.05
  -4   9   0    6.28    1.12
  -4   9   0    8.17    1.06
  -4   9   0    9.89    1.33
  -4   9   0    6.69    0.97
  -4   9   0    8.69    0.94
  -4   9   0    7.12    0.89
  -4   9   0    8.02    0.85
   4   9   0    7.37    1.01
   4   9   0    8.20    1.06
   4   9   0    9.17    1.02
   4   9   0    7.40    0.80
  -4   9   0    8.90    1.01
   4   9   0    7.94    1.13
  -4   9   0   10.01    1.28
   4   9   0    6.56    1.02
  -4   9   0    8.21    1.20
   4   9   0    8.92    1.19
  -4   9   0    8.31    0.70
  -4   9   0    6.34    0.98
   4   9   0    9.66    1.03
  -4   9   0    9.30    0.95
  -5  -9   0   17.75    1.60
  -5  -9   0   18.62    1.59
   5  -9   0   18.94    1.79
   5  -9   0   22.94    1.85
  -5  -9   0   21.92    1.61
   5  -9   0   19.16    1.70
   5  -9   0   20.54    1.92
   5  -9   0   15.74    1.51
  -5  -9   0   16.69    1.73
  -5  -9   0   19.96    1.39
   5  -9   0   20.21    1.35
  -5  -9   0   19.59    1.59
   5  -9   0   19.67    1.57
   5  -9   0   20.00    1.52
   5  -9   0   16.51    1.57
   5  -9   0   17.11    1.68
  -5  -9   0   19.66    1.37
   5  -9   0   19.37    1.57
  -5  -9   0   18.26    1.54
  -5  -9   0   18.35    1.76
  -5  -9   0   19.49    1.58
   5  -9   0   19.75    1.62
   5  -9   0   18.77    1.57
   5   9   0   15.91    1.26
  -5   9   0   21.49    1.88
  -5   9   0   20.07    1.73
   5   9   0   20.27    1.53
  -5   9   0   18.95    1.42
   5   9   0   23.85    1.59
  -5   9   0   16.74    1.60
  -5   9   0   19.81    1.45
  -5   9   0   23.34    1.59
  -5   9   0   18.63    1.86
   5   9   0   20.61    1.66
  -5   9   0   20.04    1.43
  -5   9   0   18.36    1.53
   5   9   0   20.72    1.50
   5   9   0   20.37    1.66
  -5   9   0   19.56    1.81
  -5   9   0   20.14    1.16
  -5   9   0   19.02    1.62
   5   9   0   17.14    1.49
   5   9   0   19.42    1.64
   5   9   0   20.23    1.64
  -5   9   0   21.60    1.46
   5   9   0   18.96    1.20
  -5   9   0   20.20    1.85
  -5   9   0   18.20    1.75
   5   9   0   16.74    1.59
  -5   9   0   20.42    1.58
   6  -9   0   17.15    1.67
  -6  -9   0   16.20    1.82
   6  -9   0   17.22    1.65
  -6  -9   0   18.06    1.60
   6  -9   0   14.98    1.76
   6  -9   0   16.97    1.55
   6  -9   0   19.60    1.63
  -6  -9   0   16.40    1.65
  -6  -9   0   19.30    1.43
   6  -9   0   19.04    1.81
   6  -9   0   18.30    1.63
  -6  -9   0   18.14    1.71
  -6  -9   0   16.96    1.46
  -6  -9   0   17.21    1.53
  -6  -9   0   17.58    1.71
  -6  -9   0   17.43    1.23
  -6  -9   0   15.48    1.76
  -6   9   0   20.52    1.89
   6   9   0   17.74    1.70
   6   9   0   19.06    1.81
  -6   9   0   17.87    1.87
   6   9   0   17.62    1.38
   6   9   0   20.24    1.63
  -6   9   0   15.35    1.43
  -6   9   0   17.18    1.44
  -6   9   0   19.08    1.43
   6   9   0   17.28    1.57
  -6   9   0   19.60    1.69
  -6   9   0   16.93    1.74
  -6   9   0   17.27    1.35
  -6   9   0   19.41    1.77
  -6   9   0   18.39    1.85
   6   9   0   17.58    1.60
  -6   9   0   17.75    1.58
  -7  -9   0    5.38    1.08
  -7  -9   0    5.88    0.74
  -7  -9   0    1.08    1.21
   7  -9   0    4.93    1.22
   7  -9   0    5.69    1.33
  -7  -9   0    4.88    1.07
  -7  -9   0    5.98    1.24
  -7  -9   0    4.34    1.49
   7  -9   0    5.05    1.26
  -7  -9   0    5.57    1.35
  -7   9   0    4.39    1.30
   7   9   0    4.42    1.06
  -7   9   0    5.29    1.39
   7   9   0    6.12    1.23
  -7   9   0    4.10    1.16
  -7   9   0    7.12    1.37
   7   9   0    6.64    1.26
  -7   9   0    3.89    1.05
  -7   9   0    5.68    1.30
   7   9   0    5.05    1.22
  -7   9   0    6.67    1.22
  -8  -9   0    1.44    1.20
   8  -9   0    4.89    1.46
  -8  -9   0    5.90    1.39
  -8  -9   0    2.19    1.55
   8  -9   0    4.70    1.41
  -8  -9   0    6.06    0.98
   8   9   0    6.48    1.37
  -8   9   0    5.85    1.09
  -8   9   0    6.64    1.31
  -8   9   0    2.92    1.39
  -8   9   0    4.25    1.38
  -8   9   0    3.23    1.31
  -8   9   0    3.85    1.33
  -8   9   0    6.54    1.24
   0 -10   0    8.20    1.41
   0 -10   0   10.49    1.38
   0 -10   0    8.42    1.10
   0 -10   0    8.91    1.09
   0 -10   0   11.80    1.43
   0 -10   0    9.86    0.81
   0 -10   0    9.59    1.10
   0 -10   0    9.90    1.26
   0 -10   0    9.33    1.51
   0 -10   0   11.33    1.36
   0 -10   0   10.16    1.11
   0 -10   0   10.31    1.04
   0 -10   0   11.02    1.16
   0 -10   0   10.49    1.46
   0 -10   0   13.26    1.47
   0 -10   0   11.51    1.79
   0 -10   0   10.13    0.97
   0 -10   0   13.56    1.61
   0 -10   0   11.66    1.56
   0 -10   0    7.80    1.16
   0 -10   0   10.72    1.18
   0 -10   0    7.96    1.29
   0 -10   0    9.71    0.93
   0  10   0   11.41    1.34
   0  10   0   11.14    1.10
   0  10   0    9.92    0.99
   0  10   0   10.90    1.07
   0  10   0   10.10    0.98
   0  10   0   12.31    1.25
   0  10   0   10.92    1.15
   0  10   0   11.59    1.08
   0  10   0   10.07    1.22
   0  10   0   10.43    1.10
   0  10   0    7.89    0.87
   0  10   0    9.43    1.15
   0  10   0   10.81    1.26
   0  10   0   13.14    1.21
   0  10   0   10.60    1.00
   0  10   0   10.10    0.83
   0  10   0   10.37    0.88
   0  10   0   10.51    0.86
   0  10   0    8.60    1.18
   0  10   0    9.18    1.04
  -1 -10   0  151.09    6.08
  -1 -10   0  144.42    5.61
   1 -10   0  135.62    5.50
   1 -10   0  143.30    5.80
  -1 -10   0  143.93    5.76
   1 -10   0  139.74    5.95
  -1 -10   0  156.11    5.39
  -1 -10   0  146.24    5.68
   1 -10   0  152.86    5.70
  -1 -10   0  137.39    5.87
  -1 -10   0  151.40    5.76
  -1 -10   0  142.87    5.94
  -1 -10   0  149.70    4.92
  -1 -10   0  143.64    5.99
   1 -10   0  119.41    6.01
  -1 -10   0  147.73    5.83
   1 -10   0  141.74    5.85
  -1 -10   0  137.16    5.91
   1 -10   0  147.54    5.78
  -1 -10   0  145.27    5.10
  -1 -10   0  145.38    6.04
  -1 -10   0  143.02    6.35
  -1 -10   0  145.21    5.76
   1 -10   0  139.20    5.26
   1 -10   0  142.50    5.92
  -1 -10   0  148.47    5.45
  -1 -10   0  142.26    5.82
   1 -10   0  141.90    5.82
  -1 -10   0  146.10    6.24
  -1 -10   0  141.61    5.47
  -1 -10   0  141.45    5.38
   1 -10   0  144.30    5.93
  -1 -10   0  149.25    5.88
   1 -10   0  138.98    6.27
   1 -10   0  146.04    5.97
   1 -10   0  147.64    5.27
   1 -10   0  143.77    6.19
   1 -10   0  145.41    6.11
   1 -10   0  138.35    6.06
   1 -10   0  130.64    6.33
  -1  10   0  134.96    5.61
   1  10   0  146.79    5.77
   1  10   0  148.56    6.15
   1  10   0  144.69    5.91
   1  10   0  145.88    5.22
  -1  10   0  147.17    5.56
  -1  10   0  142.22    5.90
  -1  10   0  151.95    6.11
   1  10   0  143.68    5.23
   1  10   0  144.67    5.37
  -1  10   0  141.34    5.17
  -1  10   0  148.26    5.40
   1  10   0  142.78    5.48
  -1  10   0  146.18    5.27
  -1  10   0  145.18    5.14
  -1  10   0  147.23    5.73
  -1  10   0  147.75    5.66
   1  10   0  138.86    5.80
   1  10   0  142.71    5.84
   1  10   0  146.00    5.70
  -1  10   0  147.35    5.80
  -1  10   0  141.66    5.84
  -1  10   0  151.92    5.89
  -1  10   0  143.56    5.76
  -1  10   0  145.36    5.32
  -1  10   0  148.65    6.00
  -1  10   0  148.87    5.34
  -1  10   0  147.17    5.94
   1  10   0  159.67    6.04
  -1  10   0  147.36    5.79
   1  10   0  143.67    5.41
   1  10   0  136.05    6.04
   1  10   0  144.41    5.53
   1  10   0  140.76    5.72
   1  10   0  151.88    5.85
  -1  10   0  151.14    6.22
   1  10   0  142.63    5.56
   1  10   0  147.44    5.76
  -2 -10   0   81.10    3.57
   2 -10   0   76.16    3.82
   2 -10   0   85.35    3.71
  -2 -10   0   79.97    3.77
   2 -10   0   84.12    3.84
  -2 -10   0   79.70    3.75
   2 -10   0   80.91    3.97
  -2 -10   0   83.86    2.95
  -2 -10   0   80.44    3.77
   2 -10   0   82.10    3.69
   2 -10   0   76.02    3.70
   2 -10   0   82.39    3.87
  -2 -10   0   72.94    3.61
  -2 -10   0   81.38    3.69
   2 -10   0   76.40    3.80
  -2 -10   0   88.89    3.89
  -2 -10   0   86.16    3.61
  -2 -10   0   87.61    3.29
   2 -10   0   84.82    3.62
  -2 -10   0   82.77    3.48
  -2 -10   0   80.65    3.39
  -2 -10   0   85.07    3.42
   2 -10   0   85.44    4.06
  -2 -10   0   78.85    3.64
  -2 -10   0   84.79    3.27
   2 -10   0   74.32    3.54
  -2 -10   0   81.07    3.39
  -2 -10   0   83.49    3.73
   2 -10   0   81.59    3.77
   2 -10   0   86.57    3.99
   2 -10   0   78.02    3.41
  -2 -10   0   81.97    3.58
  -2 -10   0   79.04    3.35
  -2 -10   0   86.74    3.38
   2 -10   0   81.70    3.48
  -2  10   0   85.19    3.77
   2  10   0   89.56    3.78
  -2  10   0   80.02    3.52
  -2  10   0   78.88    3.75
   2  10   0   85.69    4.08
  -2  10   0   90.33    3.60
   2  10   0   88.27    3.25
   2  10   0   88.34    3.78
  -2  10   0   82.74    3.85
  -2  10   0   83.11    3.42
   2  10   0   77.63    3.67
   2  10   0   87.13    3.51
  -2  10   0   79.18    3.93
  -2  10   0   80.71    3.85
   2  10   0   85.76    3.87
  -2  10   0   82.09    3.74
   2  10   0   76.86    3.32
   2  10   0   81.54    3.45
  -2  10   0   86.83    3.19
   2  10   0   79.18    3.82
   2  10   0   76.75    3.58
   2  10   0   76.22    3.69
   2  10   0   87.79    3.72
   2  10   0   78.89    3.60
   2  10   0   76.69    3.56
  -2  10   0   82.86    3.09
   2  10   0   80.08    3.67
  -2  10   0   87.15    4.00
  -2  10   0   87.25    3.25
  -2  10   0   81.46    3.38
  -2  10   0   81.95    3.52
  -2  10   0   78.79    3.70
   2  10   0   80.33    3.44
  -2  10   0   83.60    3.30
   2  10   0   75.80    3.60
  -2  10   0   80.84    3.86
  -2  10   0   75.82    3.57
   2  10   0   83.58    3.43
  -2  10   0   76.41    3.36
   2  10   0   83.04    3.58
   2  10   0   81.45    3.95
  -2  10   0   85.52    3.83
  -2  10   0   85.59    3.56
  -2  10   0   82.56    3.46
  -3 -10   0   17.17    1.18
  -3 -10   0   16.58    1.21
   3 -10   0   16.78    1.61
  -3 -10   0   17.14    1.47
   3 -10   0   16.21    1.45
  -3 -10   0   16.28    0.98
   3 -10   0   18.54    1.62
  -3 -10   0   16.74    1.48
   3 -10   0   15.42    1.78
   3 -10   0   15.04    1.38
  -3 -10   0   16.41    1.46
  -3 -10   0   15.89    1.22
   3 -10   0   16.55    1.63
   3 -10   0   16.90    1.40
   3 -10   0   21.85    1.63
   3 -10   0   13.58    1.51
   3 -10   0   15.35    1.51
  -3 -10   0   14.26    1.39
   3 -10   0   17.02    1.44
   3 -10   0   16.96    1.63
  -3 -10   0   15.96    1.24
  -3 -10   0   17.16    1.36
   3 -10   0   18.87    1.51
   3 -10   0   18.08    1.41
   3 -10   0   13.52    1.53
  -3 -10   0   15.60    1.38
  -3 -10   0   16.89    1.30
   3 -10   0   14.97    1.61
  -3 -10   0   15.02    1.38
  -3 -10   0   15.70    1.41
  -3  10   0   14.76    1.29
   3  10   0   15.25    1.44
   3  10   0   18.40    1.48
   3  10   0   18.14    1.39
  -3  10   0   19.74    1.63
  -3  10   0   18.46    1.57
  -3  10   0   18.47    1.34
   3  10   0   17.35    1.40
   3  10   0   15.91    1.40
   3  10   0   17.06    1.34
  -3  10   0   16.44    1.30
  -3  10   0   17.95    1.23
   3  10   0   19.87    1.52
  -3  10   0   17.23    1.23
  -3  10   0   16.00    1.61
  -3  10   0   16.11    1.25
  -3  10   0   17.82    1.53
  -3  10   0   15.98    1.29
  -3  10   0   16.58    1.57
   3  10   0   14.92    1.28
  -3  10   0   14.89    1.28
   3  10   0   15.06    1.48
  -3  10   0   17.68    1.56
   3  10   0   17.32    1.41
  -3  10   0   16.07    1.33
  -3  10   0   14.59    1.27
  -3  10   0   16.94    1.01
   3  10   0   15.85    1.56
  -3  10   0   16.64    0.99
   3  10   0   17.61    1.40
  -3  10   0   17.03    1.34
  -3  10   0   17.84    1.45
   3  10   0   14.93    1.27
   3  10   0   15.01    1.41
   3  10   0   14.98    1.14
   3  10   0   16.36    1.41
   3  10   0   16.16    1.42
   3  10   0   16.54    1.44
  -3  10   0   15.89    1.33
   3  10   0   18.28    1.40
  -3  10   0   15.44    1.56
  -3  10   0   17.49    1.59
   3  10   0   18.56    1.36
   4 -10   0  189.83    7.38
  -4 -10   0  185.59    7.38
   4 -10   0  184.20    7.49
  -4 -10   0  190.18    6.44
   4 -10   0  179.93    7.50
   4 -10   0  192.10    7.77
   4 -10   0  189.25    6.78
  -4 -10   0  204.21    7.04
   4 -10   0  180.45    7.61
  -4 -10   0  187.47    7.03
   4 -10   0  200.14    8.23
   4 -10   0  183.79    6.82
  -4 -10   0  193.98    7.19
  -4 -10   0  183.27    6.72
   4 -10   0  189.77    7.94
   4 -10   0  192.92    7.68
  -4 -10   0  186.85    7.05
   4 -10   0  196.02    7.85
   4 -10   0  189.74    7.48
   4 -10   0  191.26    7.32
  -4 -10   0  196.97    6.72
   4 -10   0  187.92    7.08
   4 -10   0  188.06    6.61
  -4 -10   0  179.45    7.50
  -4 -10   0  185.20    7.11
  -4 -10   0  194.25    7.19
  -4 -10   0  201.58    7.18
  -4 -10   0  177.65    7.44
   4 -10   0  176.85    7.34
   4  10   0  185.54    6.72
  -4  10   0  192.60    7.26
  -4  10   0  193.70    7.20
  -4  10   0  189.85    7.10
  -4  10   0  184.05    7.29
  -4  10   0  178.94    6.79
   4  10   0  196.89    7.62
   4  10   0  184.41    6.93
  -4  10   0  184.46    7.03
   4  10   0  193.47    6.70
   4  10   0  190.87    7.61
   4  10   0  185.52    6.96
   4  10   0  177.91    7.65
  -4  10   0  178.43    7.27
  -4  10   0  181.63    6.81
  -4  10   0  188.70    7.64
  -4  10   0  184.91    7.47
  -4  10   0  198.32    7.56
   4  10   0  211.28    7.37
  -4  10   0  198.44    7.55
  -4  10   0  190.27    7.73
   4  10   0  191.92    7.15
   4  10   0  192.55    6.85
  -4  10   0  193.38    6.68
  -4  10   0  185.96    7.44
  -4  10   0  199.56    6.97
  -4  10   0  185.46    6.67
   4  10   0  199.92    7.82
  -4  10   0  186.83    7.47
   4  10   0  193.49    7.62
   4  10   0  197.57    6.87
   4  10   0  193.85    7.51
  -4  10   0  189.31    7.57
  -4  10   0  183.94    6.55
   4  10   0  186.89    7.23
   4  10   0  178.26    7.39
   5 -10   0    0.58    0.83
   5 -10   0    0.93    0.81
  -5 -10   0    0.07    0.73
   5 -10   0    0.28    0.80
  -5 -10   0   -0.12    0.95
  -5 -10   0    1.10    1.02
  -5 -10   0    0.86    0.77
  -5 -10   0    1.60    0.93
  -5 -10   0    0.62    0.83
   5 -10   0   -0.53    0.94
   5 -10   0    1.21    0.93
   5 -10   0    1.50    1.00
   5 -10   0    1.21    0.85
  -5 -10   0    0.68    0.68
  -5 -10   0    0.68    0.81
   5 -10   0    2.17    0.93
  -5 -10   0    1.77    0.94
   5 -10   0    0.87    0.97
   5 -10   0    1.06    0.89
  -5 -10   0    0.84    0.87
   5  10   0    1.07    0.62
  -5  10   0    1.15    0.94
  -5  10   0    1.01    0.70
  -5  10   0    0.46    0.86
   5  10   0    1.45    0.90
   5  10   0    0.66    0.96
  -5  10   0    1.24    0.83
   5  10   0    0.77    0.84
  -5  10   0    1.22    1.08
   5  10   0    0.04    0.79
  -5  10   0    2.60    1.15
  -5  10   0    2.02    0.99
  -5  10   0    0.30    0.64
  -5  10   0    1.82    1.00
   5  10   0    0.45    0.88
  -5  10   0    1.26    0.99
   5  10   0   -0.46    0.64
  -5  10   0    0.44    0.63
  -5  10   0    1.35    0.83
   5  10   0    1.20    0.81
  -5  10   0    1.33    0.88
   5  10   0    1.90    0.73
  -5  10   0    0.35    0.45
  -6 -10   0    8.43    1.43
  -6 -10   0    7.52    1.09
   6 -10   0    8.51    1.33
   6 -10   0    9.42    1.54
  -6 -10   0    7.56    1.13
   6 -10   0    9.31    1.35
  -6 -10   0    9.80    1.31
   6 -10   0    7.13    1.37
  -6 -10   0    7.60    0.94
   6 -10   0    8.44    1.38
  -6 -10   0    9.61    1.34
  -6 -10   0    4.47    1.44
   6 -10   0    6.72    1.48
   6 -10   0    7.73    1.27
  -6 -10   0    6.59    1.21
   6  10   0    6.79    1.43
   6  10   0    6.37    1.24
  -6  10   0    5.69    1.31
   6  10   0    7.56    1.33
  -6  10   0    7.00    1.34
  -6  10   0    7.81    1.04
  -6  10   0    7.59    1.22
   6  10   0   10.97    1.40
  -6  10   0    7.48    1.12
  -6  10   0    7.34    1.58
  -6  10   0    7.73    1.34
  -6  10   0    7.81    1.27
  -6  10   0    7.73    1.04
   6  10   0    7.53    1.02
  -6  10   0    7.26    1.51
  -6  10   0    8.62    1.22
   6  10   0    9.50    1.30
   7 -10   0   74.72    4.01
   7 -10   0   73.23    3.85
  -7 -10   0   72.71    3.67
  -7 -10   0   70.95    3.54
  -7 -10   0   75.88    3.90
  -7 -10   0   75.50    2.77
  -7 -10   0   70.21    4.14
   7 -10   0   77.06    3.73
  -7 -10   0   76.46    3.51
   7  10   0   74.81    4.04
  -7  10   0   68.32    3.53
  -7  10   0   75.15    3.30
  -7  10   0   76.46    3.88
  -7  10   0   77.14    4.05
  -7  10   0   77.16    3.82
  -7  10   0   74.56    4.03
   7  10   0   79.45    3.84
   7  10   0   74.84    3.41
   7  10   0   70.87    3.80
  -8 -10   0   14.36    2.22
   8 -10   0   14.72    2.02
  -8 -10   0   14.53    1.77
  -8 -10   0   14.28    1.78
   8 -10   0   15.59    1.90
  -8  10   0   15.55    2.06
  -8  10   0   12.10    1.59
  -8  10   0   16.55    1.88
   8  10   0   16.33    1.95
  -8  10   0   11.23    1.34
  -8  10   0   15.57    1.70
  -8  10   0   13.70    1.81
   0 -11   0   -0.84    0.76
   0 -11   0    0.34    0.55
   0 -11   0    1.03    1.01
   0 -11   0    0.50    0.74
   0 -11   0    0.62    0.83
   0 -11   0   -0.32    0.99
   0 -11   0    0.92    1.05
   0 -11   0    0.41    0.66
   0 -11   0    0.47    0.46
   0 -11   0   -0.18    0.70
   0 -11   0   -0.19    0.63
   0 -11   0    0.26    0.58
   0 -11   0    1.35    0.91
   0 -11   0   -0.84    0.78
   0 -11   0    0.01    0.88
   0 -11   0    0.42    0.96
   0 -11   0    0.07    0.57
   0 -11   0    0.09    0.93
   0 -11   0    0.16    1.08
   0 -11   0   -0.06    0.68
   0 -11   0   -0.87    1.02
   0 -11   0    1.24    0.73
   0  11   0    0.42    0.67
   0  11   0    0.46    0.49
   0  11   0   -0.02    0.53
   0  11   0   -0.17    0.61
   0  11   0    0.47    0.78
   0  11   0   -0.49    0.58
   0  11   0    0.03    0.50
   0  11   0   -0.20    0.47
   0  11   0    0.27    0.67
   0  11   0    0.39    0.42
   0  11   0    1.33    0.75
   0  11   0    0.40    0.56
   0  11   0    0.99    0.59
   0  11   0    0.56    0.58
   0  11   0   -0.13    0.55
   0  11   0   -0.01    0.65
   0  11   0    0.05    0.53
   0  11   0    1.10    0.60
   0  11   0   -0.19    0.77
   0  11   0   -0.44    0.59
  -1 -11   0   25.83    1.80
   1 -11   0   28.70    2.17
   1 -11   0   19.62    1.97
  -1 -11   0   26.49    1.74
   1 -11   0   30.49    1.97
   1 -11   0   28.53    1.89
  -1 -11   0   30.83    1.84
   1 -11   0   28.33    2.22
   1 -11   0   31.53    2.17
  -1 -11   0   27.67    2.25
  -1 -11   0   25.24    2.25
  -1 -11   0   24.71    2.09
  -1 -11   0   29.39    2.24
   1 -11   0   30.20    2.46
  -1 -11   0   27.43    1.98
   1 -11   0   29.40    1.95
  -1 -11   0   30.53    1.98
   1 -11   0   28.55    2.13
  -1 -11   0   28.61    1.49
  -1 -11   0   29.58    1.82
   1 -11   0   27.32    2.40
  -1 -11   0   27.99    1.87
   1 -11   0   30.48    2.26
  -1 -11   0   28.35    2.00
   1 -11   0   32.67    1.69
   1 -11   0   30.95    2.05
  -1 -11   0   29.45    2.03
   1 -11   0   26.19    2.17
   1 -11   0   28.75    2.41
  -1 -11   0   24.72    2.06
  -1 -11   0   30.70    1.68
  -1 -11   0   25.67    1.91
   1 -11   0   28.30    2.20
   1 -11   0   25.31    2.17
  -1 -11   0   31.35    1.35
  -1 -11   0   26.71    1.73
  -1 -11   0   28.17    2.25
  -1 -11   0   26.01    1.97
  -1 -11   0   30.28    2.16
   1 -11   0   28.81    1.83
   1  11   0   30.13    2.08
   1  11   0   28.57    1.81
  -1  11   0   28.94    1.97
  -1  11   0   29.48    1.73
   1  11   0   25.81    1.77
   1  11   0   28.77    1.99
   1  11   0   29.17    1.87
  -1  11   0   30.93    1.53
   1  11   0   26.46    1.68
  -1  11   0   32.17    1.83
   1  11   0   28.67    1.99
  -1  11   0   27.16    1.66
   1  11   0   33.58    2.17
  -1  11   0   29.30    1.63
   1  11   0   31.92    2.05
   1  11   0   27.51    1.74
   1  11   0   28.32    1.72
  -1  11   0   26.88    2.06
  -1  11   0   27.20    2.01
  -1  11   0   26.46    1.73
   1  11   0   30.43    1.98
  -1  11   0   28.36    1.96
  -1  11   0   28.37    1.71
  -1  11   0   27.79    2.09
   1  11   0   29.00    2.03
   1  11   0   27.26    1.83
  -1  11   0   29.32    1.87
   1  11   0   30.50    1.58
   1  11   0   32.94    1.78
  -1  11   0   27.78    1.75
  -1  11   0   30.62    1.80
   1  11   0   25.05    1.85
  -1  11   0   27.56    1.85
   1  11   0   28.93    1.79
  -1  11   0   30.32    2.04
  -1  11   0   31.00    2.05
  -1  11   0   32.89    2.17
   1  11   0   29.53    2.08
  -1  11   0   26.85    1.46
   2 -11   0  102.38    4.73
   2 -11   0   88.03    4.21
  -2 -11   0  104.02    4.20
   2 -11   0   94.15    3.94
   2 -11   0   92.00    4.01
  -2 -11   0   98.83    4.18
   2 -11   0   92.55    4.30
  -2 -11   0   88.30    4.29
  -2 -11   0   97.09    3.94
   2 -11   0   96.51    4.49
  -2 -11   0   92.92    3.87
  -2 -11   0   99.93    4.07
  -2 -11   0   97.62    3.98
   2 -11   0   95.32    4.43
  -2 -11   0   89.48    4.23
  -2 -11   0   89.12    4.31
  -2 -11   0   94.59    4.27
   2 -11   0   96.93    4.62
  -2 -11   0   95.22    4.36
  -2 -11   0   91.09    3.72
   2 -11   0   93.91    4.35
   2 -11   0   91.28    4.47
  -2 -11   0   99.69    4.34
  -2 -11   0   91.61    3.92
   2 -11   0   95.27    4.42
  -2 -11   0   94.27    4.45
  -2 -11   0  100.14    4.15
  -2 -11   0   91.06    3.19
   2 -11   0   92.53    4.24
  -2 -11   0   98.75    3.42
   2 -11   0   94.31    4.14
  -2 -11   0   90.56    3.86
  -2 -11   0   92.62    4.22
   2 -11   0   93.00    4.35
   2 -11   0   93.09    4.17
  -2  11   0   94.82    4.34
  -2  11   0   94.64    3.97
   2  11   0  103.33    4.39
  -2  11   0   94.87    3.57
   2  11   0   99.24    4.59
   2  11   0   98.15    4.31
   2  11   0   87.02    4.23
  -2  11   0   93.89    4.43
   2  11   0   95.62    4.26
   2  11   0   96.97    4.16
   2  11   0   89.37    3.92
   2  11   0  101.74    4.15
  -2  11   0   89.91    4.33
  -2  11   0   98.40    4.07
  -2  11   0   97.63    3.66
  -2  11   0   97.40    4.42
  -2  11   0   93.33    4.05
   2  11   0  101.13    4.79
  -2  11   0   87.76    4.22
  -2  11   0   88.32    4.09
  -2  11   0   98.15    4.57
   2  11   0  100.89    4.27
   2  11   0   96.02    4.01
  -2  11   0   92.22    4.30
   2  11   0   99.93    4.49
   2  11   0   97.50    4.46
  -2  11   0   98.74    3.81
   2  11   0   98.81    3.97
   2  11   0   95.94    4.29
  -2  11   0   97.88    3.72
  -2  11   0   90.97    4.48
   2  11   0   93.46    3.87
   2  11   0   95.79    3.98
  -2  11   0  103.93    4.00
   2  11   0   96.26    4.17
  -2  11   0   98.05    4.07
  -2  11   0  103.59    4.38
  -2  11   0  102.23    4.12
   2  11   0   95.63    3.72
  -2  11   0   92.11    3.87
  -2  11   0   99.60    4.35
  -2  11   0   99.40    3.91
   2  11   0   97.04    4.22
   3 -11   0   18.76    1.53
  -3 -11   0   18.81    1.57
  -3 -11   0   15.04    1.55
   3 -11   0   14.81    1.71
  -3 -11   0   19.91    1.67
  -3 -11   0   16.66    1.04
  -3 -11   0   16.73    1.17
   3 -11   0   17.85    1.49
  -3 -11   0   19.66    1.42
   3 -11   0   18.85    1.60
  -3 -11   0   16.64    1.52
  -3 -11   0   15.73    1.52
   3 -11   0   14.97    1.50
   3 -11   0   12.82    1.44
   3 -11   0   15.35    1.49
  -3 -11   0   18.65    1.47
   3 -11   0   16.29    1.62
   3 -11   0   18.93    1.66
   3 -11   0   20.55    1.83
   3 -11   0   17.76    1.78
  -3 -11   0   18.54    1.56
  -3 -11   0   17.64    1.32
  -3 -11   0   17.65    1.31
   3 -11   0   17.58    1.80
  -3 -11   0   16.18    1.50
   3 -11   0   17.20    1.72
   3 -11   0   15.50    1.48
   3 -11   0   17.12    1.75
   3 -11   0   16.26    1.65
   3 -11   0   17.64    1.54
   3  11   0   18.45    1.59
  -3  11   0   19.81    1.47
   3  11   0   16.44    1.43
  -3  11   0   17.70    1.74
  -3  11   0   13.90    1.34
   3  11   0   14.59    1.44
  -3  11   0   17.61    1.07
  -3  11   0   17.92    1.44
  -3  11   0   19.00    1.65
  -3  11   0   15.97    1.31
   3  11   0   18.47    1.57
  -3  11   0   13.78    1.55
   3  11   0   18.77    1.53
   3  11   0   16.64    1.23
  -3  11   0   16.99    1.49
   3  11   0   14.99    1.38
  -3  11   0   14.89    1.49
   3  11   0   16.88    1.72
   3  11   0   16.50    1.43
  -3  11   0   19.34    1.47
   3  11   0   16.15    1.45
  -3  11   0   15.20    1.30
  -3  11   0   14.08    1.57
   3  11   0   19.12    1.63
   3  11   0   17.54    1.41
  -3  11   0   16.71    1.32
  -3  11   0   16.91    1.33
   3  11   0   17.04    1.49
  -3  11   0   18.55    1.76
  -3  11   0   18.75    1.46
   3  11   0   13.92    1.45
   3  11   0   16.31    1.57
  -3  11   0   16.29    1.38
   3  11   0   18.43    1.63
   3  11   0   14.99    1.45
  -3  11   0   17.56    1.41
  -3  11   0   17.56    1.05
  -3  11   0   16.14    1.23
   3  11   0   22.42    1.62
   3  11   0   16.91    1.39
  -3  11   0   19.56    1.73
  -3  11   0   19.50    1.84
   4 -11   0    1.57    0.87
  -4 -11   0    1.65    1.03
  -4 -11   0    2.33    0.90
  -4 -11   0   -0.26    0.62
  -4 -11   0    0.98    0.85
   4 -11   0    1.79    0.86
   4 -11   0    2.86    1.19
  -4 -11   0    1.42    0.88
  -4 -11   0    2.35    0.86
  -4 -11   0    1.06    0.74
   4 -11   0    1.59    1.00
   4 -11   0    4.04    1.04
  -4 -11   0    2.28    0.99
  -4 -11   0    1.37    0.90
   4 -11   0    2.68    1.17
   4 -11   0    0.78    0.91
   4 -11   0    1.41    0.88
  -4 -11   0    1.48    0.93
  -4 -11   0    0.96    0.67
   4 -11   0    0.97    0.78
   4 -11   0    0.97    0.98
   4 -11   0   -0.40    0.79
   4  11   0    1.07    0.75
   4  11   0    3.37    0.97
  -4  11   0    1.31    1.03
   4  11   0    2.34    0.89
   4  11   0    1.05    1.01
  -4  11   0    1.22    0.98
  -4  11   0    2.50    0.45
  -4  11   0    0.88    0.93
  -4  11   0    2.70    0.51
   4  11   0    2.30    0.81
  -4  11   0    1.78    0.92
   4  11   0    1.49    0.65
   4  11   0    1.38    0.73
   4  11   0    2.51    0.85
  -4  11   0    1.99    0.77
  -4  11   0    0.75    1.07
  -4  11   0    1.96    0.72
   4  11   0    0.56    0.80
   4  11   0    2.22    0.82
  -4  11   0    1.59    0.77
   4  11   0    2.85    0.99
   4  11   0    1.60    0.90
  -4  11   0    1.89    1.02
   4  11   0    0.65    0.83
  -4  11   0    0.46    0.91
  -4  11   0    2.85    0.89
   4  11   0    1.44    0.89
  -4  11   0    0.75    0.69
  -4  11   0    1.74    0.61
   4  11   0    2.01    0.79
  -4  11   0    2.07    0.89
  -4  11   0    0.27    0.64
  -4  11   0    1.21    0.85
  -4  11   0    2.41    0.80
  -4  11   0    1.22    0.83
  -4  11   0    1.46    1.01
   5 -11   0   15.83    1.56
  -5 -11   0   16.29    1.72
   5 -11   0   16.86    1.83
  -5 -11   0   15.38    1.55
   5 -11   0    9.81    1.41
   5 -11   0   14.18    1.80
  -5 -11   0   13.63    1.46
  -5 -11   0   14.65    1.61
  -5 -11   0   17.05    1.27
  -5 -11   0   16.20    1.48
   5 -11   0   15.03    1.48
  -5 -11   0   15.21    1.39
  -5 -11   0   16.93    1.40
   5 -11   0   14.71    1.52
   5 -11   0   11.78    1.44
  -5 -11   0   14.02    1.72
  -5 -11   0   16.46    1.65
  -5  11   0   13.51    1.42
   5  11   0   13.35    1.35
  -5  11   0   15.46    1.89
  -5  11   0   15.62    1.53
  -5  11   0   13.44    1.29
   5  11   0   15.04    1.30
   5  11   0   15.10    1.59
  -5  11   0   15.10    1.86
   5  11   0   15.88    1.57
   5  11   0   13.41    1.57
   5  11   0   16.78    1.29
  -5  11   0   16.80    1.76
  -5  11   0   13.78    1.71
  -5  11   0   16.43    1.40
  -5  11   0   15.58    1.72
   5  11   0   15.58    1.51
  -5  11   0   14.63    1.33
  -5  11   0   15.96    1.63
   5  11   0   15.12    1.67
  -5  11   0   14.19    1.43
  -5  11   0   14.87    1.61
   6 -11   0   11.33    1.54
  -6 -11   0   12.71    1.34
   6 -11   0   14.30    1.61
  -6 -11   0   14.19    1.57
  -6 -11   0   14.29    1.55
   6 -11   0   11.00    1.75
  -6 -11   0   13.05    1.15
   6 -11   0   14.75    1.91
  -6 -11   0   15.43    1.48
   6 -11   0   10.23    1.47
  -6 -11   0   12.23    1.78
  -6 -11   0   13.40    1.48
  -6 -11   0   16.44    1.78
  -6  11   0   13.40    1.53
  -6  11   0   12.53    1.31
   6  11   0   14.05    1.60
  -6  11   0   13.69    1.42
   6  11   0   12.87    1.66
  -6  11   0   13.96    1.78
  -6  11   0   12.12    1.55
  -6  11   0   12.40    1.46
   6  11   0   11.61    1.59
   6  11   0   13.16    1.74
  -6  11   0   13.82    1.31
  -6  11   0   15.69    1.89
  -6  11   0   12.18    1.72
   6  11   0   15.58    1.62
   6  11   0   13.24    1.33
  -6  11   0   15.17    1.43
   7 -11   0    1.40    1.14
  -7 -11   0    1.03    0.98
  -7 -11   0    0.28    0.67
   7 -11   0    1.82    1.26
   7 -11   0    1.67    1.30
  -7 -11   0    0.31    1.44
  -7 -11   0    0.50    1.00
  -7 -11   0   -0.70    1.02
  -7 -11   0    1.69    1.41
  -7  11   0    0.34    1.14
  -7  11   0   -0.48    1.00
  -7  11   0    3.08    1.07
  -7  11   0    2.09    1.17
  -7  11   0    3.83    1.44
  -7  11   0   -0.14    1.12
   7  11   0    0.14    1.08
   7  11   0    0.00    1.10
   7  11   0   -0.20    0.87
   8 -11   0    7.02    1.55
  -8 -11   0    3.04    1.73
  -8 -11   0    4.37    1.37
   8 -11   0    4.02    1.61
  -8  11   0    5.19    1.28
  -8  11   0    4.85    1.64
  -8  11   0    4.42    1.33
  -8  11   0    5.74    1.46
   8  11   0    5.80    1.53
  -8  11   0    4.98    1.17
   0 -12   0   92.64    4.50
   0 -12   0   88.56    5.04
   0 -12   0   87.87    4.33
   0 -12   0   89.35    3.61
   0 -12   0   83.78    4.32
   0 -12   0   80.11    4.27
   0 -12   0   85.59    3.91
   0 -12   0   89.59    4.34
   0 -12   0   88.40    4.07
   0 -12   0   87.04    4.48
   0 -12   0   93.29    4.04
   0 -12   0   88.60    4.19
   0 -12   0   92.37    4.22
   0 -12   0   84.31    4.49
   0 -12   0   88.71    4.50
   0 -12   0   87.60    4.64
   0 -12   0   84.42    3.83
   0 -12   0   97.94    3.50
   0 -12   0   92.35    4.09
   0 -12   0   88.83    4.20
   0  12   0   93.61    3.69
   0  12   0   92.64    4.40
   0  12   0   90.21    3.93
   0  12   0   85.55    3.87
   0  12   0   97.34    3.56
   0  12   0   94.20    4.18
   0  12   0   87.22    4.01
   0  12   0   91.07    3.82
   0  12   0   91.60    3.63
   0  12   0   84.49    3.76
   0  12   0   84.77    3.73
   0  12   0   87.45    4.02
   0  12   0   85.46    3.48
   0  12   0   83.38    3.92
   0  12   0   88.61    3.88
   0  12   0   92.76    4.30
   0  12   0   92.77    4.28
   1 -12   0   39.93    2.94
  -1 -12   0   39.31    2.41
   1 -12   0   37.15    2.65
  -1 -12   0   41.39    2.22
   1 -12   0   44.40    2.92
   1 -12   0   36.76    2.70
  -1 -12   0   37.47    2.19
   1 -12   0   36.37    2.23
  -1 -12   0   33.67    2.60
   1 -12   0   35.23    2.39
   1 -12   0   38.18    2.33
  -1 -12   0   34.51    2.35
  -1 -12   0   39.08    1.87
  -1 -12   0   37.75    2.61
   1 -12   0   39.22    2.04
   1 -12   0   39.34    2.71
  -1 -12   0   38.77    2.87
  -1 -12   0   41.95    2.52
  -1 -12   0   39.10    2.78
   1 -12   0   30.93    2.71
  -1 -12   0   36.43    2.28
  -1 -12   0   42.38    2.28
  -1 -12   0   34.80    2.35
  -1 -12   0   36.82    2.41
  -1 -12   0   37.67    2.66
  -1 -12   0   39.91    1.68
   1 -12   0   34.96    2.43
   1 -12   0   36.56    2.28
  -1 -12   0   39.09    2.22
  -1 -12   0   39.15    2.46
   1 -12   0   37.71    2.93
  -1 -12   0   39.31    2.22
   1 -12   0   40.63    2.72
  -1 -12   0   36.69    2.62
   1 -12   0   38.58    2.76
   1 -12   0   35.40    2.59
  -1 -12   0   41.32    2.71
  -1 -12   0   37.27    2.05
   1 -12   0   36.55    2.56
   1 -12   0   36.90    2.33
  -1 -12   0   36.87    2.29
  -1  12   0   38.84    2.48
   1  12   0   43.33    2.27
   1  12   0   41.85    2.49
  -1  12   0   38.40    2.18
   1  12   0   38.61    2.52
  -1  12   0   37.25    1.85
   1  12   0   40.29    2.11
   1  12   0   33.71    2.49
   1  12   0   38.51    2.45
  -1  12   0   36.49    2.16
  -1  12   0   40.69    1.87
   1  12   0   36.37    2.06
  -1  12   0   42.74    2.69
  -1  12   0   35.36    2.23
  -1  12   0   34.35    2.05
  -1  12   0   36.51    2.13
   1  12   0   37.98    1.92
   1  12   0   39.04    2.28
   1  12   0   41.24    2.16
  -1  12   0   35.69    2.33
   1  12   0   37.41    2.48
  -1  12   0   35.60    2.50
  -1  12   0   38.52    2.43
  -1  12   0   36.33    2.02
  -1  12   0   37.91    2.10
  -1  12   0   40.30    2.48
   1  12   0   39.16    2.21
  -1  12   0   40.48    2.29
  -1  12   0   40.26    2.17
   1  12   0   38.72    2.20
  -1  12   0   36.95    2.37
  -1  12   0   40.66    2.14
   1  12   0   41.15    2.47
  -1  12   0   37.24    1.97
  -1  12   0   38.88    2.42
   1  12   0   39.77    2.51
   1  12   0   38.38    2.16
   1  12   0   36.48    2.24
  -2 -12   0  153.95    6.18
  -2 -12   0  154.39    5.91
   2 -12   0  143.88    5.85
  -2 -12   0  148.01    6.49
   2 -12   0  146.81    5.96
   2 -12   0  149.05    6.37
   2 -12   0  145.56    5.66
  -2 -12   0  151.36    5.15
  -2 -12   0  147.57    6.28
  -2 -12   0  139.60    5.63
   2 -12   0  144.80    6.40
   2 -12   0  145.33    5.97
   2 -12   0  146.22    6.52
  -2 -12   0  141.84    6.30
   2 -12   0  145.29    6.56
   2 -12   0  143.05    6.36
  -2 -12   0  148.34    5.85
  -2 -12   0  154.93    6.01
   2 -12   0  143.34    6.24
   2 -12   0  146.44    6.23
  -2 -12   0  150.63    4.92
  -2 -12   0  152.38    6.22
  -2 -12   0  157.29    6.30
  -2 -12   0  149.67    5.53
  -2 -12   0  139.27    6.25
  -2 -12   0  156.96    5.84
   2 -12   0  149.36    6.15
   2 -12   0  160.20    6.73
  -2 -12   0  144.17    6.12
  -2 -12   0  138.43    6.17
  -2 -12   0  155.28    6.11
   2 -12   0  156.63    6.32
   2 -12   0  140.70    6.28
  -2 -12   0  153.54    5.64
   2  12   0  151.06    5.81
  -2  12   0  145.96    6.52
  -2  12   0  165.23    5.49
   2  12   0  159.72    6.62
  -2  12   0  151.03    5.90
   2  12   0  149.85    6.17
   2  12   0  142.07    5.70
  -2  12   0  149.82    6.35
  -2  12   0  145.46    6.28
  -2  12   0  150.43    5.50
   2  12   0  155.04    6.56
   2  12   0  143.53    6.08
  -2  12   0  149.81    5.99
   2  12   0  147.27    5.81
  -2  12   0  149.56    6.16
   2  12   0  151.84    6.20
  -2  12   0  153.84    5.72
   2  12   0  149.97    5.51
  -2  12   0  152.38    5.68
   2  12   0  140.71    5.95
   2  12   0  139.12    6.04
   2  12   0  145.78    6.26
  -2  12   0  156.31    6.06
  -2  12   0  154.94    5.98
  -2  12   0  147.96    6.55
  -2  12   0  142.66    5.79
  -2  12   0  150.18    6.13
  -2  12   0  150.52    6.28
   2  12   0  142.18    5.56
  -2  12   0  141.99    5.96
  -2  12   0  158.55    6.32
  -2  12   0  149.76    5.49
   2  12   0  149.40    6.09
  -2  12   0  156.73    6.39
   2  12   0  149.87    5.97
   2  12   0  151.46    5.78
   2  12   0  155.84    6.49
  -2  12   0  149.98    5.32
   2  12   0  154.56    6.80
  -2  12   0  149.90    5.63
  -2  12   0  141.48    6.15
  -3 -12   0    0.27    0.95
   3 -12   0    0.31    0.95
   3 -12   0    1.50    0.93
  -3 -12   0    1.25    0.71
   3 -12   0    1.84    0.98
  -3 -12   0    0.42    0.56
  -3 -12   0    0.82    0.85
   3 -12   0    0.62    0.83
  -3 -12   0    1.69    0.99
   3 -12   0   -0.14    0.98
  -3 -12   0    1.29    0.66
   3 -12   0    2.46    1.15
   3 -12   0    1.36    1.02
   3 -12   0    0.29    0.85
   3 -12   0    0.98    0.84
   3 -12   0    0.76    0.93
   3 -12   0    0.35    1.05
  -3 -12   0    1.77    0.95
   3 -12   0   -0.22    0.86
   3 -12   0    1.36    0.88
   3 -12   0    1.42    0.93
  -3 -12   0    1.88    0.77
  -3 -12   0    0.59    0.85
   3 -12   0    0.93    0.81
  -3 -12   0    1.59    0.93
  -3 -12   0    2.18    0.96
   3 -12   0    0.43    1.05
   3  12   0    1.75    0.91
   3  12   0    3.24    0.85
   3  12   0    0.88    1.03
   3  12   0    0.55    0.73
  -3  12   0    1.83    0.52
   3  12   0    0.35    0.67
   3  12   0    1.97    0.89
  -3  12   0    2.10    0.99
   3  12   0    0.53    0.78
  -3  12   0    2.47    0.84
   3  12   0    1.73    0.86
  -3  12   0   -0.14    0.67
  -3  12   0    0.94    0.68
  -3  12   0    1.04    0.93
  -3  12   0    0.51    0.63
  -3  12   0    0.92    1.02
   3  12   0    1.07    0.81
   3  12   0    0.13    0.66
  -3  12   0   -0.13    0.66
  -3  12   0    0.70    0.66
  -3  12   0   -0.05    0.85
  -3  12   0    0.41    0.62
  -3  12   0    2.24    1.13
  -3  12   0    1.56    1.04
  -3  12   0    2.07    0.94
   3  12   0    0.83    0.74
  -3  12   0    1.62    0.48
  -3  12   0    1.42    0.87
  -3  12   0    0.50    0.67
  -3  12   0    0.54    0.78
   3  12   0   -0.43    0.74
  -3  12   0    2.24    1.07
  -3  12   0    1.55    0.83
  -3  12   0    2.15    0.79
  -3  12   0    0.90    0.65
   3  12   0    1.46    0.92
   3  12   0    0.89    0.62
  -3  12   0    1.25    0.65
   3  12   0    0.79    0.90
  -4 -12   0  129.73    5.38
   4 -12   0  122.68    5.67
  -4 -12   0  134.31    5.49
   4 -12   0  128.08    5.45
   4 -12   0  120.74    5.10
  -4 -12   0  127.89    4.99
  -4 -12   0  124.75    5.56
   4 -12   0  127.92    5.89
  -4 -12   0  118.08    4.67
   4 -12   0  131.14    5.24
  -4 -12   0  137.13    5.23
  -4 -12   0  134.63    5.09
   4 -12   0  124.25    5.71
   4 -12   0  127.70    5.92
  -4 -12   0  126.43    5.47
  -4 -12   0  124.42    5.65
   4 -12   0  119.39    5.51
   4 -12   0  126.27    5.55
   4 -12   0  130.86    5.90
  -4 -12   0  123.55    5.45
  -4  12   0  130.70    5.71
   4  12   0  125.35    5.12
   4  12   0  127.83    5.55
  -4  12   0  134.13    4.97
   4  12   0  131.69    5.70
   4  12   0  128.32    5.12
  -4  12   0  134.13    4.61
   4  12   0  121.83    5.72
  -4  12   0  131.38    5.81
  -4  12   0  118.60    5.03
  -4  12   0  125.77    5.28
   4  12   0  125.48    4.88
   4  12   0  126.76    5.47
  -4  12   0  131.20    5.75
   4  12   0  139.48    5.80
  -4  12   0  120.26    5.68
  -4  12   0  136.94    4.91
   4  12   0  116.40    5.13
  -4  12   0  134.60    4.50
  -4  12   0  132.67    5.64
  -4  12   0  131.03    5.81
  -4  12   0  130.03    5.19
  -4  12   0  130.80    5.46
   4  12   0  133.44    5.61
  -4  12   0  123.49    5.14
   4  12   0  130.66    5.17
  -5 -12   0    5.42    1.18
   5 -12   0    5.17    1.18
   5 -12   0    6.72    1.23
  -5 -12   0    4.69    1.30
  -5 -12   0    4.75    1.17
  -5 -12   0    3.26    0.99
   5 -12   0    2.79    1.19
   5 -12   0    3.73    1.43
  -5 -12   0    5.14    0.99
   5 -12   0    5.05    1.44
  -5 -12   0    3.86    1.10
   5 -12   0    4.03    1.17
  -5 -12   0    2.95    1.31
  -5 -12   0    4.60    1.00
  -5 -12   0    6.94    1.41
  -5  12   0    6.36    1.31
   5  12   0    6.24    1.30
   5  12   0    2.89    1.25
  -5  12   0    4.66    0.99
  -5  12   0    1.53    1.33
   5  12   0    4.24    0.93
   5  12   0    5.39    1.26
  -5  12   0    4.13    1.11
  -5  12   0    5.18    1.16
   5  12   0    4.16    1.02
  -5  12   0    4.87    1.12
  -5  12   0    4.00    1.28
  -5  12   0    2.40    1.11
  -5  12   0    5.11    1.01
  -5  12   0    4.27    0.98
  -5  12   0    5.23    1.38
  -5  12   0    4.79    1.47
   5  12   0    5.25    1.24
   5  12   0    5.20    0.99
   5  12   0    6.01    1.25
   6 -12   0   27.65    2.56
  -6 -12   0   24.75    2.08
  -6 -12   0   24.82    2.21
  -6 -12   0   26.86    1.67
   6 -12   0   23.99    2.13
  -6 -12   0   29.21    2.15
   6 -12   0   26.11    2.15
   6 -12   0   26.04    2.13
  -6 -12   0   25.99    2.02
   6 -12   0   25.82    2.55
  -6 -12   0   23.03    2.31
  -6  12   0   23.39    2.05
   6  12   0   22.33    2.08
   6  12   0   27.73    1.91
  -6  12   0   26.72    2.05
   6  12   0   28.87    2.37
  -6  12   0   26.58    2.51
   6  12   0   29.73    2.33
  -6  12   0   28.65    1.99
  -6  12   0   27.05    2.40
  -6  12   0   33.32    2.51
  -6  12   0   27.53    2.22
  -6  12   0   26.10    1.93
  -7 -12   0   51.70    3.21
  -7 -12   0   58.82    2.30
   7 -12   0   60.03    3.47
  -7 -12   0   55.23    3.71
   7 -12   0   59.97    3.38
  -7 -12   0   56.65    3.01
  -7 -12   0   57.65    3.13
  -7  12   0   56.19    2.89
   7  12   0   59.41    3.50
  -7  12   0   57.35    3.33
  -7  12   0   54.46    3.09
  -7  12   0   59.49    3.75
  -7  12   0   56.28    3.41
  -8 -12   0    0.01    1.24
  -8 -12   0    1.70    1.55
   8 -12   0   -0.72    1.25
  -8  12   0   -1.83    0.97
  -8  12   0    0.95    1.45
  -8  12   0   -1.95    1.11
   0 -13   0   -0.05    0.83
   0 -13   0    1.23    0.75
   0 -13   0   -0.62    0.97
   0 -13   0    1.42    1.09
   0 -13   0    0.52    0.76
   0 -13   0    0.11    1.13
   0 -13   0   -0.78    1.11
   0 -13   0    0.31    0.54
   0 -13   0   -0.75    0.95
   0 -13   0    1.13    1.39
   0 -13   0    0.51    1.06
   0 -13   0    0.79    0.87
   0 -13   0    0.49    0.83
   0 -13   0    0.71    1.14
   0 -13   0    0.50    0.73
   0 -13   0    0.52    1.06
   0 -13   0    1.34    0.89
   0 -13   0    0.01    1.18
   0 -13   0   -1.79    1.11
   0 -13   0    0.20    1.23
   0  13   0   -0.13    0.64
   0  13   0    0.99    0.80
   0  13   0   -0.58    0.63
   0  13   0    0.47    0.63
   0  13   0    0.48    0.57
   0  13   0    0.35    0.75
   0  13   0    0.71    0.58
   0  13   0    0.09    0.49
   0  13   0    0.77    0.79
   0  13   0    4.25    1.03
   0  13   0   -0.09    0.64
   0  13   0    0.32    0.63
   0  13   0    0.75    0.66
   0  13   0   -0.52    0.82
   0  13   0    0.82    0.81
   0  13   0    0.80    0.64
   0  13   0   -0.38    0.82
   0  13   0    0.47    0.66
   0  13   0    1.36    0.81
   0  13   0    0.86    0.93
   1 -13   0   45.18    3.01
  -1 -13   0   39.75    2.92
  -1 -13   0   40.21    2.64
  -1 -13   0   42.64    3.17
  -1 -13   0   36.57    2.80
  -1 -13   0   41.81    1.80
   1 -13   0   40.58    2.79
   1 -13   0   44.03    2.95
  -1 -13   0   41.25    2.40
  -1 -13   0   38.90    2.84
  -1 -13   0   39.81    2.65
   1 -13   0   40.09    2.45
   1 -13   0   41.96    2.52
   1 -13   0   39.20    2.72
   1 -13   0   40.96    2.86
   1 -13   0   47.69    3.36
  -1 -13   0   38.84    2.48
   1 -13   0   38.25    2.89
  -1 -13   0   40.54    2.59
   1 -13   0   41.29    2.16
   1 -13   0   40.54    2.50
  -1 -13   0   40.13    2.56
  -1 -13   0   37.71    2.86
  -1 -13   0   41.45    2.01
   1 -13   0   38.76    2.61
  -1 -13   0   41.43    2.42
  -1 -13   0   34.00    2.74
  -1 -13   0   40.22    2.65
   1 -13   0   38.58    2.97
  -1 -13   0   41.87    2.41
  -1 -13   0   39.60    2.46
  -1 -13   0   36.29    2.75
   1 -13   0   40.24    2.41
  -1 -13   0   45.39    2.43
   1 -13   0   40.57    3.00
  -1 -13   0   37.47    2.34
  -1 -13   0   38.36    2.62
   1 -13   0   35.43    2.95
   1 -13   0   44.68    2.89
  -1 -13   0   35.97    2.17
   1 -13   0   48.49    3.31
   1  13   0   39.72    2.23
   1  13   0   43.03    2.45
  -1  13   0   41.61    2.72
  -1  13   0   42.37    2.60
  -1  13   0   39.04    2.58
  -1  13   0   37.31    2.21
  -1  13   0   41.35    2.70
  -1  13   0   40.20    2.25
  -1  13   0   43.18    2.33
   1  13   0   45.09    2.68
   1  13   0   37.18    2.27
  -1  13   0   42.47    2.17
   1  13   0   44.76    2.44
   1  13   0   38.79    2.04
  -1  13   0   44.49    2.50
   1  13   0   39.10    2.68
  -1  13   0   41.32    2.40
   1  13   0   41.11    2.34
  -1  13   0   43.83    1.99
   1  13   0   41.04    2.50
  -1  13   0   39.29    2.33
  -1  13   0   41.11    2.19
   1  13   0   38.73    2.64
   1  13   0   42.05    2.36
   1  13   0   44.73    2.79
   1  13   0   41.05    2.61
  -1  13   0   39.56    2.31
   1  13   0   45.83    2.70
   1  13   0   37.32    2.39
  -1  13   0   37.64    2.21
  -1  13   0   48.31    2.70
   1  13   0   39.16    2.66
   1  13   0   43.36    2.25
   1  13   0   40.06    2.25
  -1  13   0   44.58    2.65
   1  13   0   41.96    2.44
  -1  13   0   38.25    2.58
  -1  13   0   40.60    1.97
  -1  13   0   39.41    2.29
  -1  13   0   41.52    2.69
   2 -13   0   28.31    2.31
   2 -13   0   22.42    2.28
   2 -13   0   20.27    2.04
   2 -13   0   23.30    2.18
   2 -13   0   24.47    2.15
  -2 -13   0   25.46    1.86
   2 -13   0   22.99    1.98
   2 -13   0   22.72    1.75
  -2 -13   0   24.41    1.04
   2 -13   0   21.68    2.15
  -2 -13   0   21.27    1.80
   2 -13   0   27.23    1.99
  -2 -13   0   22.11    1.76
  -2 -13   0   22.89    2.21
  -2 -13   0   22.84    2.00
  -2 -13   0   22.45    2.13
  -2 -13   0   23.88    1.65
  -2 -13   0   23.38    2.17
  -2 -13   0   23.00    2.01
  -2 -13   0   26.13    2.21
   2 -13   0   23.06    1.95
  -2 -13   0   21.44    1.69
   2 -13   0   26.22    2.03
  -2 -13   0   24.30    1.80
   2 -13   0   23.71    1.96
  -2 -13   0   22.18    2.10
  -2 -13   0   18.91    1.78
   2 -13   0   26.88    2.27
   2 -13   0   24.72    2.36
  -2 -13   0   26.22    1.90
   2 -13   0   27.22    2.44
  -2 -13   0   22.66    1.28
   2 -13   0   22.69    1.97
  -2  13   0   25.38    1.78
   2  13   0   25.78    1.91
  -2  13   0   26.82    1.35
  -2  13   0   27.62    2.18
  -2  13   0   22.18    1.83
   2  13   0   24.28    1.57
   2  13   0   22.61    2.01
  -2  13   0   26.15    1.69
   2  13   0   21.15    1.78
   2  13   0   25.70    1.78
  -2  13   0   22.95    1.99
  -2  13   0   25.05    1.96
  -2  13   0   21.38    1.66
   2  13   0   25.17    2.18
   2  13   0   25.24    2.00
   2  13   0   24.14    1.89
   2  13   0   22.80    2.01
  -2  13   0   24.55    1.78
  -2  13   0   22.49    1.68
  -2  13   0   23.63    2.06
   2  13   0   24.09    1.77
  -2  13   0   22.02    1.73
  -2  13   0   23.16    1.48
  -2  13   0   23.42    1.76
   2  13   0   20.13    1.67
  -2  13   0   23.70    1.39
   2  13   0   23.78    1.78
  -2  13   0   23.35    1.68
   2  13   0   24.89    2.07
   2  13   0   24.12    2.08
  -2  13   0   25.46    2.05
  -2  13   0   26.05    2.10
   2  13   0   28.69    1.96
   2  13   0   29.55    2.00
  -2  13   0   20.15    2.00
  -2  13   0   24.74    2.10
  -2  13   0   24.74    1.96
  -2  13   0   24.77    1.72
  -2  13   0   22.90    2.08
   3 -13   0    5.13    1.43
  -3 -13   0    4.75    1.15
  -3 -13   0    7.62    1.31
  -3 -13   0    4.03    1.21
   3 -13   0    7.02    1.32
   3 -13   0    4.38    1.20
   3 -13   0    5.84    1.25
  -3 -13   0    5.23    1.00
   3 -13   0    5.01    1.15
   3 -13   0    6.42    1.48
   3 -13   0    7.24    1.44
  -3 -13   0    6.20    0.98
   3 -13   0    4.33    1.19
  -3 -13   0    4.66    1.00
  -3 -13   0    7.19    1.44
  -3 -13   0    8.00    1.37
   3 -13   0    4.25    1.16
  -3 -13   0    9.18    1.46
   3 -13   0    5.84    1.48
   3 -13   0    5.68    1.40
  -3 -13   0    6.12    0.87
  -3 -13   0    6.30    1.25
   3 -13   0    4.32    1.31
   3 -13   0    6.15    1.27
  -3  13   0    5.31    1.38
  -3  13   0    5.72    0.90
  -3  13   0    5.31    1.04
  -3  13   0    5.56    1.10
  -3  13   0    5.87    1.03
   3  13   0    8.10    1.30
  -3  13   0    4.94    0.91
  -3  13   0    5.20    1.34
  -3  13   0    5.07    0.90
  -3  13   0    7.28    0.77
   3  13   0    5.20    0.89
  -3  13   0    4.10    1.21
  -3  13   0    5.23    1.00
  -3  13   0    6.31    1.45
   3  13   0    4.16    1.14
  -3  13   0    5.36    0.99
  -3  13   0    6.04    1.10
  -3  13   0    5.45    1.28
  -3  13   0    6.28    1.35
   3  13   0    6.26    1.03
  -3  13   0    4.53    1.04
  -3  13   0    5.53    0.99
  -3  13   0    5.43    1.35
  -3  13   0    7.96    1.38
  -3  13   0    5.94    1.15
   3  13   0    8.00    1.20
   3  13   0    5.14    1.08
  -3  13   0    4.55    0.93
   3  13   0    4.18    1.21
   3  13   0    8.53    1.32
   3  13   0    6.47    1.17
  -3  13   0    5.76    1.10
   3  13   0    4.34    1.12
   3  13   0    4.88    1.03
   3  13   0    4.69    1.15
   3  13   0    6.37    1.19
  -3  13   0    6.77    0.66
  -3  13   0    6.57    1.09
   3  13   0    3.94    1.15
   4 -13   0   41.99    2.76
  -4 -13   0   40.85    2.23
  -4 -13   0   44.07    2.94
  -4 -13   0   40.46    2.70
   4 -13   0   38.09    3.03
   4 -13   0   35.81    2.47
  -4 -13   0   45.47    2.87
  -4 -13   0   41.44    2.60
   4 -13   0   39.89    3.00
   4 -13   0   40.67    2.68
  -4 -13   0   37.93    2.66
   4 -13   0   40.42    2.78
  -4 -13   0   42.06    2.36
   4 -13   0   37.23    2.72
  -4 -13   0   45.83    2.29
  -4 -13   0   39.75    2.77
   4 -13   0   43.14    3.13
  -4  13   0   40.25    2.75
  -4  13   0   48.02    3.05
   4  13   0   40.90    2.54
   4  13   0   41.28    2.75
  -4  13   0   42.61    2.27
  -4  13   0   43.80    2.63
   4  13   0   38.44    2.47
  -4  13   0   43.55    1.86
   4  13   0   41.74    2.69
  -4  13   0   38.27    2.85
   4  13   0   42.70    2.84
  -4  13   0   39.95    2.23
  -4  13   0   40.59    2.29
   4  13   0   40.73    2.66
  -4  13   0   39.93    2.84
  -4  13   0   45.86    2.56
  -4  13   0   46.03    2.88
  -4  13   0   40.22    2.47
  -4  13   0   43.03    2.93
   4  13   0   46.35    2.77
   4  13   0   41.10    2.40
  -4  13   0   45.09    2.64
  -4  13   0   38.54    2.35
   4  13   0   42.57    2.24
  -5 -13   0  141.78    6.02
  -5 -13   0  133.74    5.99
   5 -13   0  149.85    6.41
   5 -13   0  145.04    5.72
   5 -13   0  131.42    6.03
  -5 -13   0  132.26    5.38
  -5 -13   0  136.74    5.87
  -5 -13   0  137.97    5.80
   5 -13   0  143.68    6.55
  -5 -13   0  131.50    5.94
  -5 -13   0  142.13    5.03
  -5 -13   0  138.97    5.56
   5 -13   0  135.43    5.64
   5  13   0  128.80    5.30
  -5  13   0  136.26    5.59
   5  13   0  135.39    6.25
  -5  13   0  139.08    5.92
  -5  13   0  132.92    5.29
  -5  13   0  138.83    6.14
  -5  13   0  135.83    5.52
  -5  13   0  130.18    6.05
   5  13   0  139.10    6.08
   5  13   0  135.75    6.24
   5  13   0  133.01    5.94
   5  13   0  142.06    5.55
   5  13   0  142.01    6.37
  -5  13   0  145.04    6.38
  -5  13   0  131.84    5.47
  -5  13   0  140.12    5.35
   6 -13   0  143.24    5.89
  -6 -13   0  148.01    5.08
   6 -13   0  132.21    5.81
   6 -13   0  146.86    6.64
  -6 -13   0  129.34    6.17
   6 -13   0  141.67    6.78
  -6 -13   0  143.34    6.21
   6 -13   0  137.26    6.27
  -6 -13   0  146.25    6.02
  -6 -13   0  139.61    5.94
  -6 -13   0  137.96    6.11
  -6  13   0  144.32    6.15
  -6  13   0  145.49    6.63
   6  13   0  137.12    6.14
  -6  13   0  145.61    5.76
   6  13   0  137.51    6.30
  -6  13   0  145.91    5.50
   6  13   0  135.82    6.54
  -6  13   0  139.17    5.71
  -6  13   0  131.61    6.16
  -6  13   0  145.14    6.43
   6  13   0  140.68    5.61
  -7 -13   0   38.56    2.76
  -7 -13   0   30.17    2.87
   7 -13   0   42.87    2.93
  -7 -13   0   37.78    1.73
  -7 -13   0   36.56    2.37
   7 -13   0   29.05    2.62
  -7 -13   0   32.61    2.40
   7  13   0   33.56    2.82
  -7  13   0   37.51    2.31
  -7  13   0   39.58    2.73
  -7  13   0   34.70    2.98
  -7  13   0   38.61    2.79
  -7  13   0   35.84    2.52
  -8 -13   0    1.86    1.42
   8 -13   0   -0.24    1.39
  -8  13   0    3.11    1.19
  -8  13   0    2.09    1.63
   0 -14   0   13.70    1.39
   0 -14   0   11.21    1.70
   0 -14   0   12.12    1.95
   0 -14   0    8.15    1.40
   0 -14   0   12.53    1.96
   0 -14   0    9.68    1.82
   0 -14   0   10.66    1.38
   0 -14   0   10.84    2.08
   0 -14   0   13.48    1.47
   0 -14   0   13.63    1.99
   0 -14   0   11.75    1.27
   0 -14   0   15.11    1.92
   0 -14   0    9.97    1.75
   0 -14   0   14.43    1.59
   0 -14   0    9.73    1.72
   0 -14   0   10.90    1.66
   0 -14   0   12.62    1.90
   0 -14   0   10.20    1.01
   0 -14   0   13.53    1.64
   0 -14   0   11.28    1.89
   0  14   0   12.89    1.39
   0  14   0   10.08    1.23
   0  14   0    9.95    1.35
   0  14   0   11.03    1.44
   0  14   0   11.64    1.03
   0  14   0   14.13    1.44
   0  14   0   10.96    1.28
   0  14   0   15.31    1.19
   0  14   0   10.10    1.20
   0  14   0   10.89    1.59
   0  14   0   12.15    1.44
   0  14   0   10.21    1.28
   0  14   0   12.05    1.13
   0  14   0   12.78    1.37
   0  14   0   10.56    1.31
   0  14   0   13.23    1.64
   0  14   0    9.91    1.46
   0  14   0    9.79    1.18
   0  14   0    9.41    1.23
   0  14   0   13.07    1.58
  -1 -14   0   63.63    3.55
   1 -14   0   56.21    3.20
  -1 -14   0   60.12    3.73
   1 -14   0   60.63    3.72
  -1 -14   0   67.74    2.57
  -1 -14   0   63.55    3.48
   1 -14   0   60.47    3.30
  -1 -14   0   59.06    3.84
   1 -14   0   63.65    3.87
   1 -14   0   57.63    3.26
  -1 -14   0   64.30    3.08
  -1 -14   0   59.15    3.50
  -1 -14   0   61.98    3.92
   1 -14   0   52.53    3.55
   1 -14   0   63.38    3.66
   1 -14   0   69.39    4.03
   1 -14   0   67.48    3.44
   1 -14   0   60.48    3.86
  -1 -14   0   64.37    3.49
   1 -14   0   57.66    4.17
   1 -14   0   61.94    3.55
   1 -14   0   64.51    3.64
   1 -14   0   82.17    4.39
  -1 -14   0   63.12    3.25
   1 -14   0   66.53    4.19
   1 -14   0   65.35    4.11
  -1 -14   0   65.17    3.26
   1 -14   0   66.92    3.97
  -1 -14   0   62.60    3.40
  -1 -14   0   70.03    3.91
  -1 -14   0   57.39    3.50
   1 -14   0   62.91    3.99
  -1 -14   0   63.81    3.75
   1 -14   0   65.95    2.95
  -1 -14   0   64.09    3.19
  -1 -14   0   70.29    4.05
   1 -14   0   65.22    3.78
  -1 -14   0   54.42    3.47
  -1 -14   0   67.61    3.21
  -1 -14   0   62.17    3.30
   1  14   0   68.86    3.23
  -1  14   0   58.44    3.16
   1  14   0   65.90    3.35
  -1  14   0   68.30    3.61
  -1  14   0   61.73    2.75
   1  14   0   59.10    3.04
  -1  14   0   64.50    3.44
  -1  14   0   65.45    3.25
  -1  14   0   66.76    3.66
   1  14   0   66.10    3.60
  -1  14   0   64.51    3.00
   1  14   0   59.84    3.30
  -1  14   0   62.84    3.10
  -1  14   0   62.89    3.09
   1  14   0   62.28    3.61
   1  14   0   63.28    3.14
  -1  14   0   67.80    2.97
  -1  14   0   57.47    3.16
  -1  14   0   54.65    2.96
  -1  14   0   72.55    3.34
   1  14   0   60.11    3.40
  -1  14   0   56.61    3.36
  -1  14   0   62.16    3.50
   1  14   0   65.01    3.33
   1  14   0   63.73    3.19
   1  14   0   65.74    3.68
  -1  14   0   74.42    3.56
   1  14   0   71.02    3.67
   1  14   0   61.24    3.01
   1  14   0   56.23    2.77
  -1  14   0   63.44    3.46
  -1  14   0   59.61    3.53
  -1  14   0   66.28    2.78
   1  14   0   65.16    3.19
   1  14   0   60.94    3.20
   1  14   0   72.30    3.63
   1  14   0   67.16    3.03
  -1  14   0   60.79    3.10
  -1  14   0   62.88    3.10
   2 -14   0   13.81    1.93
  -2 -14   0   18.55    1.54
  -2 -14   0   19.08    1.66
  -2 -14   0   15.96    1.77
  -2 -14   0   18.03    1.64
   2 -14   0   17.34    1.94
  -2 -14   0   18.82    1.61
   2 -14   0   19.00    1.85
   2 -14   0   16.11    1.66
   2 -14   0   16.76    2.07
  -2 -14   0   18.40    1.15
   2 -14   0   20.01    2.27
  -2 -14   0   17.24    2.03
   2 -14   0   18.67    1.56
   2 -14   0   17.61    1.79
  -2 -14   0   17.68    1.97
   2 -14   0   19.02    1.83
   2 -14   0   17.59    2.00
   2 -14   0   16.59    2.06
  -2 -14   0   16.03    0.88
   2 -14   0   18.67    2.26
   2 -14   0   21.70    2.40
   2 -14   0   21.72    2.39
  -2 -14   0   19.66    1.83
   2 -14   0   16.07    1.73
  -2 -14   0   13.35    2.00
  -2 -14   0   13.63    1.85
  -2 -14   0   16.61    1.53
  -2 -14   0   17.32    2.02
  -2 -14   0   16.17    1.95
  -2 -14   0   18.64    1.76
   2 -14   0   20.26    2.06
   2 -14   0   17.98    2.04
   2  14   0   16.50    1.54
  -2  14   0   14.21    1.41
  -2  14   0   17.01    1.58
   2  14   0   18.68    1.67
  -2  14   0   16.33    1.31
  -2  14   0   15.54    1.43
   2  14   0   14.40    1.85
   2  14   0   16.29    1.60
  -2  14   0   17.55    1.49
   2  14   0   17.91    1.70
   2  14   0   19.16    1.65
  -2  14   0   17.38    1.91
  -2  14   0   14.27    1.41
   2  14   0   19.22    1.82
   2  14   0   16.93    1.35
  -2  14   0   18.54    1.72
  -2  14   0   18.16    1.89
   2  14   0   16.35    1.71
   2  14   0   17.74    1.90
  -2  14   0   16.51    1.42
   2  14   0   16.94    1.83
   2  14   0   15.55    1.73
  -2  14   0   15.43    1.57
   2  14   0   20.69    1.75
   2  14   0   18.98    1.53
  -2  14   0   17.89    1.16
  -2  14   0   18.72    1.57
  -2  14   0   16.69    1.65
  -2  14   0   19.55    1.99
  -2  14   0   14.91    1.62
  -2  14   0   16.93    1.96
  -2  14   0   17.21    1.23
  -2  14   0   18.48    1.88
  -2  14   0   17.56    1.91
  -2  14   0   19.59    1.60
  -2  14   0   15.28    1.74
  -3 -14   0   80.35    4.03
  -3 -14   0   74.12    3.93
   3 -14   0   77.54    4.04
   3 -14   0   72.22    4.20
   3 -14   0   70.54    3.73
   3 -14   0   69.55    4.00
   3 -14   0   75.68    4.01
  -3 -14   0   70.32    4.08
   3 -14   0   63.24    4.16
   3 -14   0   74.72    4.19
   3 -14   0   75.65    4.13
  -3 -14   0   72.62    3.90
  -3 -14   0   68.93    4.00
  -3 -14   0   74.71    4.06
  -3 -14   0   71.99    3.18
  -3 -14   0   74.62    3.55
   3 -14   0   74.75    3.87
  -3 -14   0   69.43    3.81
  -3 -14   0   73.30    3.46
   3  14   0   69.76    3.66
  -3  14   0   75.95    2.97
   3  14   0   73.70    3.84
  -3  14   0   77.63    3.49
  -3  14   0   75.43    3.96
  -3  14   0   73.46    3.25
  -3  14   0   75.36    4.13
  -3  14   0   72.29    3.91
  -3  14   0   76.81    3.55
  -3  14   0   78.84    3.55
   3  14   0   80.02    3.73
  -3  14   0   68.92    3.61
  -3  14   0   71.26    3.89
  -3  14   0   81.52    3.60
  -3  14   0   68.59    3.93
   3  14   0   77.47    3.71
   3  14   0   69.96    3.83
  -3  14   0   71.57    3.96
   3  14   0   75.50    3.50
   3  14   0   71.34    3.25
  -3  14   0   75.53    3.37
   3  14   0   77.17    3.63
   3  14   0   78.07    4.00
   3  14   0   75.75    4.09
  -3  14   0   69.36    3.44
   3  14   0   71.07    3.70
  -3  14   0   76.49    3.69
  -3  14   0   72.18    3.42
  -3  14   0   70.70    3.27
   3  14   0   68.87    3.71
   4 -14   0    8.84    1.50
   4 -14   0    5.26    1.52
  -4 -14   0    9.82    1.48
  -4 -14   0    8.97    1.25
  -4 -14   0   10.68    1.51
  -4 -14   0    9.50    1.63
  -4 -14   0    9.29    1.11
   4 -14   0   11.29    1.85
  -4 -14   0    7.80    1.53
  -4 -14   0    8.13    1.24
   4 -14   0    8.07    1.73
   4 -14   0    8.62    1.59
   4 -14   0    9.48    1.55
  -4 -14   0   11.74    1.67
   4  14   0    7.40    1.47
  -4  14   0   10.37    1.46
   4  14   0    9.19    1.15
  -4  14   0    6.73    1.50
   4  14   0    8.82    1.35
   4  14   0    7.46    1.22
  -4  14   0   10.06    0.87
   4  14   0   10.93    1.51
   4  14   0    9.91    1.53
  -4  14   0    6.29    1.09
  -4  14   0    9.53    1.38
  -4  14   0    9.24    1.64
  -4  14   0   10.39    1.62
  -4  14   0    6.04    1.14
   4  14   0    8.47    1.52
   4  14   0    8.72    1.45
  -4  14   0    7.63    1.30
  -4  14   0    8.01    1.21
  -4  14   0   10.80    1.75
   4  14   0    8.28    1.46
  -4  14   0    8.85    1.37
  -5 -14   0    6.67    1.19
  -5 -14   0    4.22    1.34
  -5 -14   0    6.15    1.55
   5 -14   0    6.16    1.58
  -5 -14   0    6.07    1.57
   5 -14   0    8.50    1.82
  -5 -14   0    7.52    1.17
  -5 -14   0    4.91    1.31
  -5 -14   0    5.05    1.35
   5 -14   0    4.79    1.37
   5 -14   0    8.38    1.86
   5 -14   0    7.51    1.53
   5  14   0    6.68    1.13
  -5  14   0    5.49    1.60
   5  14   0    6.00    1.48
  -5  14   0    9.32    1.71
  -5  14   0    7.87    1.39
  -5  14   0    7.16    1.25
  -5  14   0    6.07    1.24
  -5  14   0    5.18    1.30
  -5  14   0    6.33    1.16
  -5  14   0    5.48    1.35
  -5  14   0    6.63    1.17
   5  14   0    6.95    1.50
   5  14   0    5.38    1.40
  -6 -14   0    5.36    1.44
  -6 -14   0    7.10    1.69
  -6 -14   0    5.99    1.40
   6 -14   0   10.08    2.04
  -6 -14   0    8.67    1.46
   6 -14   0   10.59    1.91
   6 -14   0    6.18    1.55
  -6 -14   0    5.46    1.09
   6 -14   0    7.53    1.57
  -6  14   0    6.66    1.70
  -6  14   0    9.93    1.52
   6  14   0    7.36    1.32
  -6  14   0    6.60    1.27
  -6  14   0    6.05    1.23
   6  14   0    5.51    1.57
  -6  14   0    8.21    1.58
   6  14   0    6.09    1.62
  -6  14   0    6.24    1.47
   7 -14   0    5.41    1.69
  -7 -14   0    2.79    1.17
  -7 -14   0    0.66    1.32
   7 -14   0    2.56    1.50
  -7 -14   0    6.29    1.85
  -7  14   0    4.64    1.29
   7  14   0    1.72    1.39
  -7  14   0    2.91    1.34
  -7  14   0    4.47    1.67
  -7  14   0    3.82    1.32
   0 -15   0    0.76    1.05
   0 -15   0   -0.46    1.16
   0 -15   0    1.24    0.98
   0 -15   0   -0.20    1.27
   0 -15   0    0.05    1.49
   0 -15   0    1.43    1.27
   0 -15   0    0.34    1.09
   0 -15   0    2.07    1.69
   0 -15   0    0.02    0.60
   0 -15   0    1.71    0.86
   0 -15   0    0.46    1.37
   0 -15   0   -1.54    0.89
   0 -15   0    2.89    1.38
   0 -15   0    0.15    1.14
   0 -15   0    0.85    1.51
   0 -15   0    0.41    1.36
   0 -15   0   -0.03    1.01
   0 -15   0    1.95    0.97
   0 -15   0    0.33    0.76
   0 -15   0    2.35    1.65
   0  15   0    0.10    1.00
   0  15   0    0.85    0.79
   0  15   0    0.93    0.77
   0  15   0   -0.42    0.60
   0  15   0    0.49    0.74
   0  15   0    0.24    0.80
   0  15   0    0.01    0.84
   0  15   0    0.07    0.87
   0  15   0   -0.13    0.73
   0  15   0    0.30    0.69
   0  15   0    0.24    0.78
   0  15   0    0.57    0.60
   0  15   0    0.52    0.89
   0  15   0   -0.53    0.68
   0  15   0   -0.33    0.71
   0  15   0   -0.78    0.63
   0  15   0    0.25    0.87
   0  15   0   -1.08    0.94
   1 -15   0   53.21    3.02
  -1 -15   0   53.61    3.60
  -1 -15   0   60.19    3.07
  -1 -15   0   46.42    3.28
   1 -15   0   58.55    3.64
  -1 -15   0   55.55    2.33
  -1 -15   0   56.91    3.18
   1 -15   0   59.52    3.82
   1 -15   0   53.80    3.59
  -1 -15   0   55.95    3.79
   1 -15   0   60.24    3.66
  -1 -15   0   56.94    4.00
   1 -15   0   50.75    4.07
  -1 -15   0   50.67    3.67
  -1 -15   0   52.35    3.11
  -1 -15   0   53.68    3.73
   1 -15   0   59.18    3.80
  -1 -15   0   59.19    3.76
   1 -15   0   55.59    3.44
  -1 -15   0   55.14    3.72
   1 -15   0   51.74    3.52
   1 -15   0   57.51    3.94
  -1 -15   0   51.75    3.33
   1 -15   0   58.32    3.77
   1 -15   0   51.82    3.12
  -1 -15   0   53.19    2.95
  -1 -15   0   52.69    3.23
   1 -15   0   62.49    3.25
   1 -15   0   49.75    3.05
   1 -15   0   52.61    3.81
  -1 -15   0   50.88    2.98
   1 -15   0   65.53    4.11
  -1 -15   0   55.78    3.30
   1 -15   0   52.52    3.90
   1 -15   0   53.87    2.66
  -1 -15   0   51.57    3.29
  -1 -15   0   50.89    3.29
  -1 -15   0   54.62    2.97
  -1  15   0   54.20    2.51
  -1  15   0   59.53    3.31
  -1  15   0   54.51    2.86
   1  15   0   52.50    2.93
  -1  15   0   52.54    2.96
   1  15   0   54.09    2.83
   1  15   0   54.18    3.06
   1  15   0   56.01    2.87
  -1  15   0   57.31    2.94
  -1  15   0   53.61    2.50
  -1  15   0   54.11    3.17
   1  15   0   57.34    3.03
  -1  15   0   50.56    2.81
  -1  15   0   55.55    2.91
   1  15   0   59.18    3.31
   1  15   0   51.26    2.88
   1  15   0   50.24    2.83
  -1  15   0   57.19    3.24
  -1  15   0   54.00    3.24
   1  15   0   52.37    3.34
  -1  15   0   55.12    2.71
  -1  15   0   49.83    2.94
   1  15   0   53.23    3.33
   1  15   0   56.77    2.79
  -1  15   0   52.06    3.29
  -1  15   0   49.62    2.82
  -1  15   0   55.80    2.99
  -1  15   0   56.52    2.50
  -1  15   0   52.78    2.99
   1  15   0   51.48    3.08
   1  15   0   53.71    2.59
  -1  15   0   48.51    2.67
   1  15   0   57.94    3.09
   1  15   0   52.27    3.18
  -2 -15   0  100.38    4.84
  -2 -15   0   95.62    4.32
  -2 -15   0  104.34    5.34
  -2 -15   0   94.39    5.09
   2 -15   0  107.29    5.31
   2 -15   0  113.30    5.30
   2 -15   0  101.93    4.42
   2 -15   0  106.94    5.30
  -2 -15   0  101.53    5.26
   2 -15   0  100.46    4.95
   2 -15   0   95.86    4.85
  -2 -15   0   97.59    5.35
  -2 -15   0  101.65    4.50
  -2 -15   0  102.74    4.52
  -2 -15   0  106.16    3.83
   2 -15   0  108.75    4.98
   2 -15   0  105.20    5.24
  -2 -15   0  101.43    4.89
   2 -15   0  105.55    5.43
  -2 -15   0   99.40    4.50
   2 -15   0  103.67    4.84
  -2 -15   0   96.66    5.01
   2 -15   0  106.65    5.35
   2  15   0  103.97    4.88
   2  15   0  105.90    4.72
  -2  15   0  106.18    4.75
  -2  15   0  103.96    5.33
  -2  15   0   97.35    4.47
   2  15   0   99.42    4.40
  -2  15   0  101.21    4.43
   2  15   0  104.96    4.76
   2  15   0   94.40    4.68
  -2  15   0  105.58    4.48
  -2  15   0  115.79    5.12
  -2  15   0  110.21    5.10
  -2  15   0  104.02    4.26
  -2  15   0  102.47    4.00
  -2  15   0  106.77    4.40
   2  15   0  100.99    5.17
  -2  15   0   99.36    4.84
   2  15   0  111.13    4.71
  -2  15   0  106.43    4.58
  -2  15   0   94.07    4.59
  -2  15   0  105.01    4.19
   2  15   0  100.36    4.24
  -2  15   0  116.22    4.07
   2  15   0  106.68    4.51
  -2  15   0  105.38    4.68
  -3 -15   0  110.41    4.36
   3 -15   0  107.48    5.37
  -3 -15   0  110.57    5.43
  -3 -15   0   94.39    5.08
   3 -15   0  117.84    5.79
  -3 -15   0  117.59    5.24
   3 -15   0  101.18    5.00
   3 -15   0  106.53    5.17
   3 -15   0   99.74    4.88
  -3 -15   0  110.57    5.29
   3 -15   0  109.64    5.45
  -3 -15   0  107.64    5.32
  -3 -15   0  107.30    4.62
   3 -15   0  107.43    5.50
  -3 -15   0  104.17    5.10
  -3  15   0  100.86    4.53
   3  15   0  108.83    4.44
  -3  15   0  114.22    4.11
  -3  15   0  112.77    5.36
  -3  15   0  104.09    5.10
  -3  15   0  110.21    4.89
   3  15   0  106.09    5.00
   3  15   0  106.26    5.37
  -3  15   0   99.92    4.61
  -3  15   0  108.97    4.88
  -3  15   0  102.15    4.36
   3  15   0  104.49    5.05
   3  15   0  108.40    4.68
  -3  15   0  116.93    5.24
   3  15   0  110.50    4.70
  -3  15   0  103.64    5.39
   3  15   0  100.95    4.84
   3  15   0  112.05    5.29
   3  15   0  102.19    4.96
  -3  15   0  109.93    4.45
  -3  15   0  105.23    4.63
   4 -15   0   12.42    1.75
  -4 -15   0   12.28    1.80
  -4 -15   0   13.45    1.54
  -4 -15   0   12.02    1.73
   4 -15   0   13.76    2.10
   4 -15   0   14.31    2.20
  -4 -15   0   13.21    1.91
   4 -15   0    9.55    1.91
  -4 -15   0   11.83    1.46
  -4 -15   0   14.73    1.98
   4 -15   0   15.59    1.94
  -4 -15   0   14.11    1.72
   4  15   0   14.02    1.65
   4  15   0   12.80    1.39
   4  15   0   11.33    1.69
   4  15   0   13.87    1.81
  -4  15   0   13.78    1.63
  -4  15   0   12.49    1.49
  -4  15   0   13.19    1.42
  -4  15   0   13.38    1.86
  -4  15   0   12.26    1.83
   4  15   0   14.09    1.83
  -4  15   0   13.98    1.08
  -4  15   0   13.06    1.54
  -4  15   0   12.27    1.62
  -4  15   0   15.56    2.03
  -4  15   0   13.58    1.51
  -4  15   0   14.44    2.00
   4  15   0   13.96    1.55
   4  15   0   15.28    1.88
  -5 -15   0    6.06    1.59
  -5 -15   0    2.47    1.26
   5 -15   0    2.25    1.37
   5 -15   0    0.66    1.55
   5 -15   0    2.10    1.29
  -5 -15   0    2.28    1.08
   5 -15   0    3.13    1.66
   5 -15   0    2.58    1.64
  -5 -15   0    3.11    1.23
  -5 -15   0    3.66    1.41
   5  15   0    5.42    1.50
  -5  15   0    3.53    1.26
   5  15   0    2.70    1.38
  -5  15   0    1.88    1.25
  -5  15   0    3.15    1.46
   5  15   0    3.99    1.09
  -5  15   0    0.75    1.15
  -5  15   0    4.60    1.21
  -5  15   0    3.20    1.09
   5  15   0    1.34    1.28
  -5  15   0    3.13    1.55
  -5  15   0    3.43    1.09
  -6 -15   0    6.91    1.61
  -6 -15   0    5.17    1.14
   6 -15   0    6.29    1.71
  -6 -15   0    5.70    1.37
  -6 -15   0    5.47    1.78
  -6 -15   0    3.90    1.39
   6 -15   0    7.39    2.00
   6 -15   0    3.30    1.67
   6 -15   0    6.20    1.72
  -6  15   0    6.81    1.78
   6  15   0    5.96    1.63
  -6  15   0    4.85    1.50
  -6  15   0    7.76    1.35
  -6  15   0    4.14    1.36
  -6  15   0    4.06    1.30
   6  15   0    7.81    1.75
  -6  15   0    5.30    1.47
   7 -15   0    0.77    1.54
  -7 -15   0   -0.60    1.49
  -7 -15   0   -0.04    1.33
   7 -15   0    2.97    1.59
  -7  15   0    1.65    1.27
  -7  15   0    1.33    1.58
  -7  15   0   -1.08    1.08
  -7  15   0   -0.14    1.23
   7  15   0    1.11    1.48
   0 -16   0   37.44    2.45
   0 -16   0   28.56    2.69
   0 -16   0   35.52    2.78
   0 -16   0   34.63    3.13
   0 -16   0   36.79    3.05
   0 -16   0   34.91    2.46
   0 -16   0   34.32    2.95
   0 -16   0   37.35    3.01
   0 -16   0   36.43    2.49
   0 -16   0   41.43    3.35
   0 -16   0   43.65    3.06
   0 -16   0   39.64    3.14
   0 -16   0   37.50    2.01
   0 -16   0   37.26    2.44
   0 -16   0   37.12    2.67
   0  16   0   36.67    2.34
   0  16   0   34.14    2.40
   0  16   0   36.22    2.49
   0  16   0   38.04    2.80
   0  16   0   40.28    2.11
   0  16   0   34.17    1.97
   0  16   0   35.73    2.38
   0  16   0   35.70    2.38
   0  16   0   32.93    2.23
   0  16   0   35.19    2.40
   0  16   0   38.91    2.65
   0  16   0   34.61    2.34
   0  16   0   40.48    2.15
  -1 -16   0  180.91    7.56
   1 -16   0  193.34    7.56
  -1 -16   0  182.03    7.12
  -1 -16   0  189.83    7.52
  -1 -16   0  174.50    7.89
   1 -16   0  167.43    7.55
   1 -16   0  199.07    7.92
   1 -16   0  182.91    7.65
  -1 -16   0  185.44    8.16
   1 -16   0  185.19    7.93
  -1 -16   0  204.59    7.41
   1 -16   0  188.62    8.32
   1 -16   0  182.33    8.28
  -1 -16   0  144.13    7.69
  -1 -16   0  189.55    6.38
   1 -16   0  202.43    8.05
   1 -16   0  186.87    7.36
  -1 -16   0  167.04    8.51
  -1 -16   0  177.54    7.59
   1 -16   0  196.43    8.32
  -1 -16   0  180.11    8.18
   1 -16   0  182.28    7.88
   1 -16   0  195.31    6.85
  -1 -16   0  182.69    7.65
  -1 -16   0  169.86    7.16
   1 -16   0  193.58    7.97
  -1  16   0  180.64    7.43
  -1  16   0  175.63    6.62
   1  16   0  182.05    7.17
  -1  16   0  182.65    6.77
  -1  16   0  181.13    6.71
  -1  16   0  197.05    6.89
   1  16   0  172.76    6.71
   1  16   0  186.46    6.88
   1  16   0  171.91    7.40
  -1  16   0  188.87    7.72
   1  16   0  185.90    7.54
  -1  16   0  184.20    7.55
  -1  16   0  170.37    7.14
   1  16   0  190.73    7.16
  -1  16   0  185.51    7.38
  -1  16   0  189.72    6.85
   1  16   0  179.19    7.42
   1  16   0  176.19    7.68
  -1  16   0  178.32    7.38
   1  16   0  189.98    7.08
  -1  16   0  175.62    7.13
  -1  16   0  170.87    6.89
   1  16   0  180.94    7.70
  -1  16   0  192.08    7.09
   2 -16   0    9.03    1.89
  -2 -16   0    8.40    1.42
  -2 -16   0    8.79    1.57
  -2 -16   0    6.24    1.87
  -2 -16   0    7.12    1.56
  -2 -16   0   11.14    1.61
  -2 -16   0    7.44    1.95
   2 -16   0    8.59    1.88
   2 -16   0   11.44    1.71
   2 -16   0    6.62    1.73
  -2 -16   0   10.81    1.47
   2 -16   0    6.75    1.91
   2 -16   0    9.07    1.74
   2 -16   0   10.05    2.26
  -2 -16   0    9.38    1.89
   2 -16   0    8.56    1.98
  -2 -16   0    8.58    1.93
   2 -16   0   10.61    1.65
  -2  16   0    8.65    1.65
   2  16   0    9.35    1.46
  -2  16   0   10.90    1.42
   2  16   0   10.00    1.45
  -2  16   0    9.78    1.43
  -2  16   0    6.66    1.32
  -2  16   0    8.19    1.54
   2  16   0    8.18    1.51
  -2  16   0    9.84    1.32
  -2  16   0    8.45    1.23
   2  16   0   10.56    1.59
  -2  16   0    8.30    1.05
   2  16   0    6.76    1.36
   2  16   0   10.14    1.19
   2  16   0    8.21    1.42
  -2  16   0    9.48    1.29
   2  16   0    9.01    1.29
  -2  16   0   10.58    1.02
   2  16   0    9.25    1.58
  -2  16   0    7.58    1.18
  -2  16   0    8.63    1.29
   3 -16   0    1.60    1.72
  -3 -16   0    1.05    1.01
  -3 -16   0    0.59    1.31
   3 -16   0   -1.03    1.32
  -3 -16   0   -1.01    1.17
   3 -16   0    2.26    1.48
  -3 -16   0   -3.99    1.16
   3 -16   0    1.04    1.19
   3 -16   0   -0.24    1.29
  -3 -16   0    0.86    1.19
   3 -16   0    0.20    1.27
  -3 -16   0    0.26    1.30
  -3 -16   0   -0.45    1.38
   3 -16   0    1.39    1.53
   3  16   0    1.11    0.79
   3  16   0   -0.55    1.01
   3  16   0   -0.09    1.10
  -3  16   0    0.27    1.13
   3  16   0   -0.69    1.12
  -3  16   0    0.91    1.03
  -3  16   0    1.79    1.01
   3  16   0    0.38    0.93
  -3  16   0    0.96    1.03
   3  16   0   -0.96    0.96
  -3  16   0    1.37    1.01
  -3  16   0    0.31    0.90
  -3  16   0    0.68    1.29
  -3  16   0   -0.63    0.58
  -3  16   0    0.18    0.86
   3  16   0   -0.38    1.00
  -4 -16   0   54.98    3.42
   4 -16   0   59.64    4.16
  -4 -16   0   56.91    3.54
   4 -16   0   61.83    3.59
  -4 -16   0   54.14    3.65
  -4 -16   0   59.56    3.03
   4 -16   0   60.28    3.80
   4 -16   0   63.26    4.07
  -4 -16   0   59.08    3.17
   4 -16   0   53.93    3.67
   4  16   0   57.56    3.19
   4  16   0   59.78    2.99
  -4  16   0   53.99    3.30
   4  16   0   59.74    3.69
  -4  16   0   59.95    3.20
  -4  16   0   58.43    3.17
  -4  16   0   59.80    3.02
   4  16   0   52.42    3.43
  -4  16   0   58.12    3.80
  -4  16   0   53.90    3.62
   4  16   0   62.02    3.44
   4  16   0   51.66    3.32
  -4  16   0   57.49    3.31
   4  16   0   53.22    3.57
  -4  16   0   58.85    3.04
   5 -16   0    1.58    1.77
  -5 -16   0   -1.12    1.25
  -5 -16   0   -0.21    1.37
   5 -16   0   -0.37    1.58
   5 -16   0   -0.34    1.47
  -5 -16   0   -0.30    1.23
  -5 -16   0    0.99    1.12
   5 -16   0    1.70    1.53
   5 -16   0   -0.41    1.29
  -5 -16   0   -0.10    1.19
   5  16   0    0.32    1.25
  -5  16   0    0.20    1.40
  -5  16   0   -0.65    1.02
  -5  16   0    1.78    1.25
  -5  16   0    0.66    1.32
  -5  16   0    1.04    1.08
  -5  16   0    1.27    1.05
   5  16   0    0.28    0.98
   5  16   0    0.90    1.34
  -6 -16   0    5.63    1.53
  -6 -16   0    3.50    1.74
  -6 -16   0    5.91    1.72
   6 -16   0    1.68    1.67
  -6 -16   0    4.37    1.42
   6 -16   0    4.02    1.86
   6 -16   0    2.15    1.54
  -6 -16   0    4.57    1.23
  -6  16   0    6.53    1.80
   6  16   0    5.18    1.77
  -6  16   0    4.75    1.24
  -6  16   0    5.25    1.45
   6  16   0    4.93    1.72
  -6  16   0    3.20    1.24
  -7 -16   0   29.18    3.05
   7 -16   0   31.99    3.07
   7 -16   0   40.65    3.18
  -7 -16   0   35.50    2.98
  -7  16   0   41.15    3.42
  -7  16   0   36.52    2.53
  -7  16   0   38.10    2.86
   0 -17   0   -1.69    1.45
   0 -17   0    1.87    1.14
   0 -17   0    1.03    1.31
   0 -17   0   -3.09    1.65
   0 -17   0   -1.96    1.37
   0 -17   0   -0.12    0.71
   0 -17   0   -2.23    1.20
   0 -17   0   -1.81    1.50
   0 -17   0   -1.64    1.21
   0 -17   0    1.04    1.05
   0  17   0   -0.15    0.73
   0  17   0   -0.85    0.85
   0  17   0    0.74    0.90
   0  17   0    1.43    0.85
   0  17   0   -0.36    0.63
   0  17   0   -0.43    0.99
   0  17   0   -0.14    1.05
   0  17   0    0.31    0.85
   0  17   0    1.01    1.12
   0  17   0   -0.05    1.09
   0  17   0    0.66    1.11
  -1 -17   0    1.11    1.70
   1 -17   0    1.67    1.17
   1 -17   0    2.36    1.70
  -1 -17   0    2.18    1.14
  -1 -17   0    0.33    1.42
   1 -17   0    0.68    1.49
   1 -17   0    0.63    1.67
  -1 -17   0    1.42    1.28
  -1 -17   0    0.63    1.62
  -1 -17   0    0.74    1.25
   1 -17   0    1.06    0.93
   1 -17   0    3.12    1.49
  -1 -17   0    1.46    1.58
   1 -17   0    1.55    1.15
   1 -17   0   -3.19    1.67
   1 -17   0   -0.05    1.42
  -1 -17   0   -0.57    1.22
  -1  17   0    2.35    1.01
  -1  17   0    1.69    0.92
   1  17   0    0.89    1.00
   1  17   0   -0.84    1.03
   1  17   0    2.99    1.03
  -1  17   0    1.91    1.01
  -1  17   0    0.71    1.03
  -1  17   0    1.06    1.21
  -1  17   0    2.40    0.77
  -1  17   0    1.27    1.00
   1  17   0    2.44    1.22
  -1  17   0    0.34    1.04
   1  17   0    1.44    0.72
  -1  17   0    1.37    1.06
  -1  17   0    2.06    1.15
  -1  17   0    1.38    0.75
   1  17   0    0.59    1.24
   1  17   0    0.85    1.13
   1  17   0    2.39    1.20
  -1  17   0    1.54    0.98
   1  17   0    0.81    0.93
  -2 -17   0    9.17    1.61
   2 -17   0   10.27    2.45
  -2 -17   0    7.73    1.39
   2 -17   0   13.66    2.09
  -2 -17   0   14.17    1.90
   2 -17   0    8.89    1.69
  -2 -17   0   11.36    1.83
   2 -17   0    9.75    2.20
   2 -17   0   10.90    2.06
  -2 -17   0    7.07    2.05
  -2 -17   0   11.89    2.10
   2 -17   0    9.84    2.01
  -2 -17   0    8.40    1.72
   2 -17   0    8.25    2.12
   2  17   0    8.66    1.50
   2  17   0    9.93    1.52
  -2  17   0    8.24    1.61
  -2  17   0   11.16    1.18
  -2  17   0   11.28    1.54
  -2  17   0    8.72    1.05
  -2  17   0    9.75    1.39
   2  17   0    9.07    1.19
  -2  17   0    8.35    1.32
   2  17   0    8.88    1.65
  -2  17   0    8.24    1.30
  -2  17   0   12.43    1.59
   2  17   0   10.97    1.43
  -2  17   0   11.23    1.36
  -2  17   0    7.53    1.62
   2  17   0    7.53    1.56
  -2  17   0    8.81    1.47
   3 -17   0    2.67    1.92
  -3 -17   0   -0.93    0.91
   3 -17   0    2.24    1.60
  -3 -17   0    0.34    1.24
  -3 -17   0    2.64    1.45
  -3 -17   0    1.30    1.63
   3 -17   0    0.56    1.62
   3 -17   0    0.47    1.26
  -3 -17   0   -0.44    1.55
   3 -17   0    2.65    1.67
  -3 -17   0    1.71    1.56
   3 -17   0    3.54    1.68
  -3  17   0    1.28    0.70
  -3  17   0    1.39    1.12
  -3  17   0    0.49    0.97
  -3  17   0   -0.10    1.04
   3  17   0   -0.98    1.20
   3  17   0   -0.16    1.18
  -3  17   0    2.00    1.32
   3  17   0    1.60    1.23
  -3  17   0    2.80    1.10
  -3  17   0    0.89    1.12
  -3  17   0    2.94    1.15
   3  17   0   -0.56    1.05
  -3  17   0    1.50    1.28
   3  17   0    3.41    0.98
   3  17   0    2.39    1.09
   4 -17   0    1.87    1.79
  -4 -17   0    0.08    1.19
   4 -17   0    1.79    1.79
   4 -17   0    0.69    1.43
  -4 -17   0    1.33    1.52
   4 -17   0    0.07    1.54
  -4 -17   0    1.02    1.22
  -4 -17   0   -1.28    1.31
   4 -17   0   -2.11    1.42
  -4  17   0    0.09    1.00
  -4  17   0    0.88    1.00
  -4  17   0    2.71    1.20
   4  17   0    0.34    0.91
  -4  17   0    0.14    1.39
  -4  17   0    1.45    1.23
   4  17   0   -0.29    1.00
   4  17   0   -2.08    1.19
  -4  17   0    0.59    1.31
   4  17   0   -0.23    1.19
  -4  17   0    0.25    1.10
   5 -17   0    4.13    1.80
  -5 -17   0    4.94    1.74
  -5 -17   0    5.77    1.61
   5 -17   0    7.83    1.85
   5 -17   0    4.22    1.93
  -5 -17   0    6.60    1.35
   5 -17   0    3.56    1.91
  -5 -17   0    3.52    1.66
  -5 -17   0    2.30    1.47
  -5  17   0    8.51    1.56
   5  17   0    5.24    1.66
  -5  17   0    3.98    1.24
  -5  17   0    5.13    1.71
  -5  17   0    3.96    1.75
  -5  17   0    5.24    1.34
  -5  17   0    4.70    1.46
   5  17   0    3.82    1.66
   6 -17   0    9.40    2.16
   6 -17   0   14.49    2.50
  -6 -17   0   11.69    1.81
  -6 -17   0   11.04    1.82
  -6 -17   0   10.14    2.03
   6 -17   0   10.81    2.15
  -6 -17   0   10.41    1.41
  -6 -17   0   13.81    2.31
  -6  17   0   11.80    1.81
  -6  17   0   15.31    2.31
  -6  17   0   13.18    1.60
   6  17   0    9.24    2.06
  -6  17   0   11.73    1.65
   6  17   0   11.46    2.16
   0 -18   0   30.88    3.05
   0 -18   0   30.72    2.47
   0 -18   0   30.20    2.82
   0 -18   0   31.60    3.06
   0 -18   0   30.07    2.69
   0 -18   0   28.77    3.00
   0  18   0   30.67    2.37
   0  18   0   34.59    2.05
   0  18   0   30.09    2.25
   0  18   0   27.83    2.51
   0  18   0   30.06    2.31
   0  18   0   39.61    2.52
   0  18   0   29.06    2.44
   0  18   0   33.81    2.74
   0  18   0   29.19    1.88
   0  18   0   30.07    2.24
   1 -18   0  176.47    7.96
  -1 -18   0  153.75    6.67
   1 -18   0  155.11    7.16
  -1 -18   0  151.82    7.42
  -1 -18   0  169.20    7.21
  -1 -18   0  155.91    6.59
  -1 -18   0  156.98    7.39
   1 -18   0  171.57    7.45
   1 -18   0  165.17    7.54
   1 -18   0  160.96    6.82
  -1 -18   0  164.73    7.73
   1 -18   0  176.30    7.51
   1 -18   0  164.18    6.27
  -1 -18   0  160.94    7.13
  -1  18   0  167.67    6.08
  -1  18   0  162.39    6.28
   1  18   0  158.67    6.12
   1  18   0  163.99    6.96
  -1  18   0  158.04    6.74
  -1  18   0  162.81    6.88
  -1  18   0  163.65    6.64
   1  18   0  163.46    6.94
  -1  18   0  167.59    6.48
   1  18   0  154.06    6.29
  -1  18   0  152.07    6.18
   1  18   0  167.93    6.60
  -1  18   0  153.80    6.78
  -1  18   0  169.71    7.21
  -1  18   0  160.34    6.12
   1  18   0  153.57    6.57
  -1  18   0  147.11    6.52
   1  18   0  160.73    6.84
   2 -18   0   21.75    2.96
   2 -18   0   18.81    2.48
   2 -18   0   20.18    2.22
  -2 -18   0   18.71    1.88
   2 -18   0   17.73    2.66
  -2 -18   0   14.65    2.06
  -2 -18   0   17.36    2.62
   2 -18   0   19.60    2.61
  -2 -18   0   18.67    2.62
  -2 -18   0   20.03    2.29
   2 -18   0   22.13    2.65
  -2 -18   0   14.64    1.96
   2 -18   0   16.76    2.56
   2  18   0   20.72    1.65
   2  18   0   18.25    1.92
  -2  18   0   19.38    1.80
  -2  18   0   19.54    2.13
  -2  18   0   18.67    1.88
  -2  18   0   20.74    1.78
   2  18   0   16.43    2.01
   2  18   0   18.87    1.96
  -2  18   0   17.33    1.84
   2  18   0   18.88    2.13
  -2  18   0   21.10    1.54
  -2  18   0   17.63    2.08
   2  18   0   17.97    1.80
  -2  18   0   15.96    1.70
  -2  18   0   20.51    1.97
  -3 -18   0    1.42    1.11
   3 -18   0   -0.02    2.07
   3 -18   0   -0.24    1.84
   3 -18   0   -1.36    1.51
  -3 -18   0    1.22    1.33
   3 -18   0    0.35    1.59
  -3 -18   0    0.43    1.83
  -3 -18   0   -0.66    1.49
   3 -18   0   -0.42    1.59
  -3  18   0    0.67    0.74
  -3  18   0    1.27    1.04
  -3  18   0    0.49    1.25
   3  18   0    0.55    1.03
  -3  18   0    0.76    1.11
   3  18   0   -0.28    1.21
   3  18   0   -0.42    1.19
  -3  18   0    0.25    1.41
   3  18   0   -0.36    1.30
  -3  18   0    0.82    1.08
   3  18   0   -0.97    1.09
   3  18   0    1.87    0.96
  -3  18   0    0.99    1.07
  -3  18   0    0.17    1.21
   4 -18   0  108.52    5.95
   4 -18   0  120.60    6.07
   4 -18   0  102.92    6.06
  -4 -18   0   98.90    5.36
   4 -18   0  114.39    6.00
  -4 -18   0  100.55    5.66
   4 -18   0  110.68    5.59
  -4 -18   0   96.95    4.53
   4  18   0  105.48    5.55
   4  18   0  102.89    5.35
   4  18   0  111.69    5.07
  -4  18   0  112.19    4.94
  -4  18   0  103.53    4.87
  -4  18   0  101.77    5.42
  -4  18   0  105.91    4.58
  -4  18   0  114.55    5.85
  -4  18   0  102.51    5.10
  -5 -18   0    0.08    1.61
   5 -18   0    0.78    1.69
   5 -18   0    2.50    2.05
  -5 -18   0    1.22    1.56
  -5 -18   0    0.60    1.29
   5 -18   0    3.57    1.99
  -5 -18   0    0.15    1.42
  -5 -18   0    1.01    1.47
   5 -18   0    2.16    1.80
   5  18   0   -0.79    1.53
  -5  18   0    0.13    1.11
  -5  18   0    1.33    1.23
  -5  18   0    1.86    1.40
  -5  18   0    1.74    1.56
   5  18   0   -1.74    1.29
   6 -18   0    4.79    1.95
  -6 -18   0    7.19    1.72
  -6 -18   0    4.93    1.33
  -6 -18   0    3.80    1.89
   6 -18   0    1.84    2.30
  -6 -18   0    3.38    1.91
   6 -18   0    6.05    2.16
  -6  18   0    4.82    1.50
  -6  18   0    3.11    1.76
  -6  18   0    5.32    1.55
  -6  18   0    6.15    1.48
   6  18   0    5.08    1.89
   0 -19   0   -1.27    1.70
   0 -19   0    1.09    1.98
   0 -19   0    1.07    1.70
   0 -19   0    0.49    1.16
   0 -19   0   -0.88    1.40
   0 -19   0    0.22    1.65
   0  19   0    1.45    1.00
   0  19   0   -0.63    1.06
   0  19   0   -0.75    0.92
   0  19   0   -0.27    1.11
   0  19   0    0.82    1.19
   0  19   0    0.22    1.02
   0  19   0   -0.65    1.10
   0  19   0    1.01    0.73
  -1 -19   0    9.25    2.31
   1 -19   0    7.14    1.63
  -1 -19   0   10.91    2.06
  -1 -19   0    7.05    2.17
  -1 -19   0   10.73    1.91
  -1 -19   0    9.94    1.83
   1 -19   0   10.86    2.42
   1 -19   0   11.55    2.54
   1 -19   0   10.71    2.29
   1 -19   0    7.91    2.17
   1 -19   0    6.95    1.87
  -1 -19   0    9.35    1.64
  -1  19   0    8.97    1.46
   1  19   0   11.44    1.63
  -1  19   0   10.36    1.43
   1  19   0    8.58    1.64
  -1  19   0   11.17    1.54
   1  19   0    9.55    1.70
  -1  19   0    9.26    1.15
   1  19   0    8.86    1.46
  -1  19   0    9.44    1.66
  -1  19   0   10.52    1.50
  -1  19   0    9.53    1.61
   1  19   0    8.08    1.53
   1  19   0   10.37    1.23
  -1  19   0    7.74    1.51
  -1  19   0   10.03    1.51
   2 -19   0   11.91    2.21
   2 -19   0   13.05    1.96
   2 -19   0   15.33    2.44
   2 -19   0   10.04    2.77
  -2 -19   0   10.39    1.82
  -2 -19   0    6.54    1.75
  -2 -19   0   12.10    1.73
  -2 -19   0   11.00    2.55
  -2 -19   0   13.43    1.97
   2 -19   0   10.37    2.46
  -2 -19   0   10.79    2.33
   2  19   0    8.01    1.60
  -2  19   0   12.26    1.63
  -2  19   0   12.37    1.54
  -2  19   0   11.90    1.69
  -2  19   0   12.05    1.98
   2  19   0    9.50    1.68
  -2  19   0   10.88    1.62
  -2  19   0   10.53    1.56
   2  19   0   10.92    1.34
  -2  19   0    8.70    1.71
   2  19   0   10.69    1.80
   2  19   0   11.97    1.85
   2  19   0   10.83    1.53
  -2  19   0   10.48    1.15
  -2  19   0   12.75    1.72
   3 -19   0    9.35    2.23
  -3 -19   0    9.10    2.59
   3 -19   0    9.81    2.42
  -3 -19   0    8.77    2.34
   3 -19   0   12.68    2.40
   3 -19   0    7.10    2.65
  -3 -19   0    7.54    1.77
  -3  19   0    8.88    1.50
   3  19   0   10.93    1.63
  -3  19   0   10.61    1.62
  -3  19   0    8.31    1.59
   3  19   0   10.99    1.81
  -3  19   0   10.40    2.02
   3  19   0    7.70    1.77
   3  19   0    9.22    1.79
  -3  19   0    7.85    1.05
  -3  19   0   11.27    1.95
  -3  19   0   12.54    1.74
  -3  19   0    8.19    1.61
   3  19   0    9.63    1.86
  -4 -19   0    2.40    1.49
  -4 -19   0    5.67    1.59
  -4 -19   0    4.97    2.15
   4 -19   0    2.28    2.29
   4 -19   0    4.19    2.06
   4 -19   0    3.87    2.11
   4  19   0    4.00    1.60
   4  19   0    4.29    1.45
  -4  19   0    3.13    1.76
   4  19   0    5.25    1.84
  -4  19   0    3.67    1.62
  -4  19   0    5.03    1.48
  -4  19   0    6.59    1.50
  -4  19   0    5.16    1.37
  -5 -19   0   -1.44    1.75
  -5 -19   0   -0.04    1.41
   5 -19   0    1.46    1.86
  -5 -19   0   -0.81    1.60
   5 -19   0   -0.14    1.99
  -5 -19   0    1.49    1.41
   5 -19   0   -0.27    2.33
  -5  19   0    1.48    1.36
  -5  19   0    0.50    1.29
  -5  19   0    0.74    1.17
  -5  19   0   -0.02    1.48
   5  19   0   -1.34    1.38
   5  19   0    2.49    1.80
   6 -19   0   -0.62    2.01
   6 -19   0    0.76    2.22
  -6 -19   0   -0.23    1.81
  -6  19   0   -0.49    1.46
  -6  19   0    1.74    1.70
  -6  19   0    1.86    1.31
   0 -20   0    6.07    1.83
   0 -20   0    4.71    2.09
   0 -20   0    7.07    2.32
   0 -20   0    3.66    1.45
   0 -20   0    7.70    2.10
   0 -20   0    2.66    1.95
   0  20   0    3.70    1.27
   0  20   0    2.51    1.37
   0  20   0    3.86    1.41
   0  20   0    4.51    1.43
   0  20   0    3.90    1.48
   0  20   0    5.07    1.01
   0  20   0    6.05    1.43
   1 -20   0   -1.16    1.18
   1 -20   0    0.34    1.74
   1 -20   0    0.22    1.56
   1 -20   0    1.16    2.03
  -1 -20   0    0.56    1.83
  -1 -20   0    2.08    1.31
   1 -20   0   -0.23    2.18
  -1 -20   0    0.20    1.46
   1 -20   0   -0.64    1.88
  -1 -20   0    1.50    1.69
  -1 -20   0    0.85    2.03
   1  20   0   -1.71    1.15
  -1  20   0    1.78    1.26
   1  20   0   -1.61    1.12
   1  20   0   -0.54    1.00
  -1  20   0    0.44    0.83
  -1  20   0    0.63    1.21
  -1  20   0    1.49    1.11
  -1  20   0   -0.61    1.15
   1  20   0    1.12    1.38
   1  20   0   -0.16    0.78
  -1  20   0    0.65    0.97
   1  20   0   -1.11    1.11
  -1  20   0    0.40    1.31
   2 -20   0   22.78    2.99
   2 -20   0   21.96    3.23
   2 -20   0   27.85    3.10
   2 -20   0   23.69    2.50
  -2 -20   0   22.72    3.05
   2 -20   0   20.00    2.67
  -2 -20   0   23.17    2.36
  -2 -20   0   19.03    3.09
  -2 -20   0   23.83    2.56
  -2  20   0   21.46    2.18
  -2  20   0   24.02    2.20
   2  20   0   25.18    2.51
  -2  20   0   17.20    1.95
   2  20   0   19.46    2.28
   2  20   0   24.24    2.13
   2  20   0   23.12    2.26
  -2  20   0   20.03    1.97
  -2  20   0   25.10    1.76
  -2  20   0   23.56    2.21
   2  20   0   27.67    2.35
  -2  20   0   24.34    2.40
   3 -20   0   39.03    3.65
   3 -20   0   40.97    3.75
  -3 -20   0   43.97    3.84
   3 -20   0   41.42    3.68
   3 -20   0   39.52    3.99
  -3  20   0   44.43    3.33
   3  20   0   38.18    2.83
  -3  20   0   41.04    2.83
  -3  20   0   36.75    2.89
  -3  20   0   38.33    2.65
   3  20   0   33.90    2.99
   3  20   0   37.40    3.04
   3  20   0   44.77    3.36
   3  20   0   38.94    3.01
  -4 -20   0   49.85    4.25
   4 -20   0   50.77    4.42
   4 -20   0   65.32    4.68
   4 -20   0   60.74    4.54
  -4 -20   0   54.47    3.78
  -4 -20   0   58.38    3.36
  -4  20   0   51.04    3.20
  -4  20   0   54.27    3.39
   4  20   0   57.12    3.83
   4  20   0   59.56    3.61
  -4  20   0   58.10    3.46
   4  20   0   62.13    4.18
  -5 -20   0    5.27    1.56
  -5 -20   0    3.88    1.73
   5 -20   0    5.08    2.38
  -5 -20   0    4.34    1.92
   5 -20   0    5.85    2.44
  -5 -20   0    4.15    2.19
   5 -20   0    9.86    2.99
  -5  20   0    7.58    1.63
  -5  20   0    4.67    1.63
   5  20   0    5.46    1.93
  -5  20   0    6.45    1.64
  -5  20   0    7.66    2.07
   0 -21   0   -0.95    2.14
   0 -21   0   -0.95    1.85
   0 -21   0    0.55    1.95
   0 -21   0    2.59    1.45
   0 -21   0    1.97    2.17
   0  21   0   -0.82    1.34
   0  21   0    1.65    1.33
   0  21   0   -1.44    0.99
   0  21   0   -0.33    1.25
  -1 -21   0    3.13    2.29
   1 -21   0    6.51    2.32
  -1 -21   0   11.57    2.61
  -1 -21   0    3.39    2.00
   1 -21   0    4.55    1.63
   1 -21   0    8.96    2.53
   1 -21   0    8.11    2.09
   1 -21   0    8.92    2.39
  -1  21   0    8.37    1.20
   1  21   0    5.63    1.56
  -1  21   0    3.26    1.53
   1  21   0    6.90    1.48
  -1  21   0    5.48    1.41
   1  21   0    4.39    1.57
   1  21   0    7.10    1.61
  -1  21   0    4.33    1.56
  -1  21   0    6.69    1.65
   1  21   0    6.43    1.71
  -1  21   0    5.85    1.56
   2 -21   0    5.04    2.23
   2 -21   0    8.42    2.62
   2 -21   0    6.71    2.72
  -2 -21   0    5.55    2.30
   2 -21   0    5.56    2.10
  -2 -21   0    5.63    1.89
   2  21   0    7.59    1.71
   2  21   0    8.33    1.59
  -2  21   0    8.11    1.54
   2  21   0    9.34    1.88
   2  21   0    7.68    1.84
  -2  21   0    6.76    1.62
   2  21   0    7.07    1.64
  -2  21   0    9.81    1.83
  -2  21   0    9.56    1.63
  -2  21   0    4.70    1.06
   3 -21   0    1.67    2.49
  -3 -21   0   -0.20    1.97
   3 -21   0   -1.67    1.85
   3 -21   0    0.13    2.58
  -3  21   0   -1.59    1.26
  -3  21   0    0.19    1.32
  -3  21   0   -0.53    1.30
   3  21   0    1.51    1.25
   3  21   0    0.77    1.42
  -3  21   0    0.87    1.18
   3  21   0   -1.23    1.43
   3  21   0   -0.99    1.44
  -4 -21   0   15.78    2.29
   4 -21   0   20.64    3.10
  -4 -21   0   11.52    2.84
   4 -21   0   15.17    3.33
   4 -21   0   23.69    3.25
  -4 -21   0   20.43    2.18
  -4  21   0   14.83    1.94
   4  21   0   17.21    2.17
  -4  21   0   15.96    2.14
  -4  21   0   18.80    2.54
  -4  21   0   18.09    2.07
   4  21   0   12.94    2.21
   0 -22   0   69.98    5.06
   0 -22   0   67.07    4.39
   0 -22   0   73.74    4.94
   0  22   0   67.76    3.89
   0  22   0   74.81    4.28
   0  22   0   68.19    3.77
   1 -22   0    1.73    2.25
   1 -22   0    4.73    2.32
  -1 -22   0    4.76    2.42
  -1 -22   0    3.68    2.03
   1 -22   0    6.35    2.71
   1  22   0    3.70    1.39
   1  22   0    3.15    1.54
  -1  22   0    3.76    1.38
  -1  22   0    4.58    1.65
  -1  22   0    1.85    1.46
  -1  22   0    5.72    1.71
   1  22   0    3.05    1.66
   2 -22   0   25.33    3.05
   2 -22   0   23.70    3.49
  -2 -22   0   17.81    3.12
  -2 -22   0   23.84    2.58
   2 -22   0   23.92    3.29
   2 -22   0   20.80    3.09
   2  22   0   23.27    2.41
   2  22   0   19.37    2.36
   2  22   0   24.44    2.32
  -2  22   0   25.17    2.32
  -2  22   0   21.28    2.34
  -2  22   0   24.42    2.55
  -2  22   0   25.64    2.31
   2  22   0   21.13    2.37
   3 -22   0    1.30    2.56
   3 -22   0    5.34    2.29
   3 -22   0    3.44    2.99
  -3 -22   0    0.76    2.24
  -3  22   0    1.85    1.56
   3  22   0    4.00    1.65
  -3  22   0    2.69    1.45
  -3  22   0   -1.29    1.13
  -3  22   0    1.93    1.55
   3  22   0    2.57    1.47
   4 -22   0   11.07    3.07
   4 -22   0    2.81    2.35
  -4 -22   0    2.77    2.47
  -4 -22   0    9.27    2.02
   4 -22   0    8.21    3.38
  -4  22   0    3.48    1.57
  -4  22   0    4.23    1.88
  -4  22   0    5.15    1.69
   4  22   0    6.08    1.92
   0 -23   0   -2.27    2.28
   0 -23   0   -0.48    2.07
   0 -23   0    0.12    2.21
   0  23   0   -0.01    1.41
   0  23   0   -0.83    1.22
   0  23   0   -0.88    1.38
   1 -23   0   14.95    3.18
   1 -23   0   12.98    2.88
   1 -23   0   12.90    2.79
  -1 -23   0   15.08    2.48
  -1 -23   0   16.17    3.10
  -1  23   0   12.04    2.02
  -1  23   0   16.41    2.03
   1  23   0   10.89    2.04
   1  23   0   13.02    2.05
  -1  23   0   16.09    2.27
   1  23   0   15.52    2.01
  -2 -23   0   36.27    3.09
   2 -23   0   41.21    3.95
  -2 -23   0   33.20    3.89
   2 -23   0   50.90    4.50
   2 -23   0   44.98    4.16
  -2  23   0   40.61    3.03
  -2  23   0   37.87    3.21
   2  23   0   40.15    3.06
   2  23   0   45.91    3.17
  -2  23   0   39.00    3.03
   3 -23   0   29.82    4.05
  -3 -23   0   22.66    3.53
   3 -23   0   27.02    3.68
   3 -23   0   23.46    3.43
   3  23   0   21.95    2.57
  -3  23   0   23.41    2.42
  -3  23   0   19.10    2.54
   3  23   0   25.01    2.51
  -3  23   0   23.83    2.38
   0 -24   0   -0.83    2.24
   0 -24   0    1.38    2.13
   0 -24   0   -0.95    2.59
   0  24   0    0.24    1.50
   0  24   0    1.59    1.55
   1 -24   0   17.89    3.25
   1 -24   0   28.10    3.63
  -1 -24   0   23.24    3.53
  -1 -24   0   24.41    2.96
   1 -24   0   24.17    3.25
  -1  24   0   27.11    2.56
   1  24   0   23.31    2.54
  -1  24   0   22.45    2.63
   1  24   0   19.28    2.50
   2 -24   0    7.37    2.74
   2 -24   0   10.53    2.80
   2 -24   0    6.60    3.15
  -2 -24   0    9.24    2.82
  -2 -24   0   10.88    2.27
   2  24   0   12.16    2.18
  -2  24   0    6.88    1.76
  -2  24   0   11.07    2.17
  -9   0   1   -0.91    1.09
  -9   0   1    1.88    1.09
  -9   0   1    0.37    1.12
  -9   0   1   -0.25    0.86
   9   0  -1    0.45    1.07
  -9   0   1    0.63    1.37
  -8   0   1    0.88    1.08
   8   0  -1   -0.32    0.83
  -8   0   1   -0.26    0.88
   8   0  -1    0.98    0.96
   8   0  -1    0.57    0.90
  -8   0   1   -0.74    0.92
   8   0  -1   -1.06    0.97
  -8   0   1   -1.10    1.10
  -8   0   1    0.26    0.96
  -8   0   1   -1.03    0.88
  -8   0   1    0.46    1.13
  -8   0   1   -1.88    0.90
  -8   0   1   -0.93    0.85
  -7   0   1    0.29    0.80
   7   0  -1    0.53    0.75
  -7   0   1   -0.10    0.79
  -7   0   1   -0.36    0.77
  -7   0   1    0.62    0.91
  -7   0   1   -0.35    0.74
   7   0  -1    0.37    0.80
  -7   0   1    0.75    0.62
   7   0  -1   -0.11    0.72
  -7   0   1   -1.49    0.77
   7   0  -1   -0.10    0.72
  -7   0   1    1.04    0.97
   7   0  -1    0.46    0.70
   7   0  -1    0.51    0.77
  -7   0   1   -0.67    0.95
   7   0  -1    0.03    0.85
   6   0  -1    1.33    0.67
  -6   0   1   -0.26    0.63
  -6   0   1    0.81    0.70
   6   0  -1   -0.83    0.73
   6   0  -1   -0.05    0.56
  -6   0   1   -0.11    0.68
   6   0  -1   -0.02    0.62
  -6   0   1   -0.07    0.72
   6   0  -1    0.66    0.76
   6   0  -1   -0.52    0.59
  -6   0   1   -0.11    0.66
  -6   0   1    0.42    0.77
  -6   0   1   -0.32    0.70
   6   0  -1   -0.10    0.66
  -6   0   1    0.30    0.68
   6   0  -1   -0.62    0.66
   6   0  -1   -0.62    0.61
   6   0  -1   -0.65    0.60
  -6   0   1   -0.93    0.69
   6   0  -1    0.05    0.54
   6   0  -1   -0.47    0.58
  -6   0   1   -0.99    0.72
   6   0  -1   -0.17    0.61
   6   0  -1    0.38    0.62
  -6   0   1    1.03    0.83
  -6   0   1   -0.18    0.50
   6   0  -1    0.27    0.60
  -6   0   1   -0.22    0.49
  -5   0   1    0.95    0.68
  -5   0   1   -0.29    0.56
   5   0  -1   -0.45    0.47
   5   0  -1   -0.55    0.48
   5   0  -1    0.34    0.50
   5   0  -1   -0.78    0.43
   5   0  -1   -0.50    0.47
   5   0  -1   -0.66    0.54
   5   0  -1   -0.05    0.51
   5   0  -1   -0.74    0.53
   5   0  -1   -0.28    0.44
  -5   0   1   -0.33    0.64
   5   0  -1    0.46    0.51
   5   0  -1   -0.67    0.49
   5   0  -1    0.19    0.57
   5   0  -1    0.02    0.57
  -5   0   1   -0.57    0.58
   5   0  -1   -0.19    0.59
   5   0  -1    1.13    0.67
  -5   0   1    0.27    0.62
   5   0  -1   -0.32    0.42
   5   0  -1    0.70    0.58
  -5   0   1    0.03    0.47
  -5   0   1   -0.31    0.56
   5   0  -1    0.06    0.64
   5   0  -1   -0.26    0.44
  -5   0   1   -0.09    0.60
  -5   0   1   -0.49    0.43
  -5   0   1   -0.05    0.49
  -5   0   1   -1.02    0.49
  -5   0   1   -0.35    0.53
   5   0  -1    0.16    0.54
  -5   0   1   -0.22    0.53
  -5   0   1   -0.88    0.34
  -5   0   1    0.15    0.52
   5   0  -1   -0.08    0.46
  -5   0   1   -0.47    0.40
   4   0  -1   -0.07    0.37
  -4   0   1   -0.46    0.44
  -4   0   1    0.06    0.49
   4   0  -1    0.01    0.38
   4   0  -1    0.16    0.48
  -4   0   1    1.40    0.53
   4   0  -1    0.43    0.38
   4   0  -1    0.11    0.43
   4   0  -1    0.12    0.40
   4   0  -1   -0.07    0.35
   4   0  -1    0.23    0.41
  -4   0   1   -0.05    0.32
   4   0  -1    0.38    0.38
  -4   0   1    0.56    0.45
   4   0  -1   -0.33    0.34
   4   0  -1   -0.14    0.42
  -4   0   1   -0.17    0.38
  -4   0   1    0.63    0.48
  -4   0   1   -0.10    0.31
   4   0  -1   -0.18    0.39
   4   0  -1    0.26    0.42
   4   0  -1   -0.42    0.43
  -4   0   1    0.30    0.37
  -4   0   1   -0.19    0.33
  -4   0   1    0.05    0.49
  -4   0   1    0.20    0.36
  -4   0   1   -0.61    0.42
   4   0  -1   -0.24    0.42
   4   0  -1   -0.18    0.37
  -4   0   1    0.36    0.34
  -4   0   1   -0.19    0.47
   4   0  -1    0.14    0.44
  -4   0   1    0.58    0.45
   4   0  -1    1.81    0.57
   4   0  -1   -0.61    0.40
   4   0  -1    0.57    0.48
  -4   0   1   -0.28    0.38
  -4   0   1    0.80    0.46
   4   0  -1   -0.09    0.31
   4   0  -1   -0.16    0.33
   3   0  -1   -0.05    0.26
  -3   0   1   -0.10    0.27
  -3   0   1    0.78    0.36
   3   0  -1    0.13    0.29
   3   0  -1    0.30    0.35
  -3   0   1    0.59    0.17
  -3   0   1    0.50    0.31
  -3   0   1    0.22    0.34
   3   0  -1    0.36    0.32
  -3   0   1    0.35    0.27
  -3   0   1    0.85    0.31
  -3   0   1    0.23    0.38
  -3   0   1    0.05    0.32
  -3   0   1   -0.05    0.26
  -3   0   1    0.05    0.30
   3   0  -1    0.42    0.35
  -3   0   1    0.47    0.34
  -3   0   1    0.76    0.38
   3   0  -1    0.09    0.33
   3   0  -1   -0.11    0.32
   3   0  -1    0.06    0.25
   3   0  -1    0.67    0.34
  -3   0   1    0.57    0.28
  -3   0   1    0.06    0.29
  -3   0   1    0.63    0.39
  -3   0   1    0.07    0.28
   3   0  -1    0.56    0.35
   3   0  -1   -0.48    0.32
  -3   0   1    0.00    0.35
   3   0  -1    0.52    0.36
  -3   0   1    0.24    0.32
   3   0  -1    0.18    0.27
  -3   0   1   -0.12    0.35
  -3   0   1    0.49    0.29
   3   0  -1   -0.09    0.29
   3   0  -1    0.54    0.32
  -3   0   1   -0.01    0.34
   3   0  -1    0.21    0.29
   3   0  -1    0.18    0.34
   3   0  -1    2.11    0.50
   3   0  -1    0.06    0.28
   3   0  -1    0.30    0.36
   3   0  -1    0.31    0.30
   3   0  -1    0.28    0.31
  -3   0   1   -0.07    0.36
   2   0  -1   -0.30    0.18
  -2   0   1   -0.03    0.23
   2   0  -1    0.10    0.22
   2   0  -1    0.25    0.24
  -2   0   1   -0.05    0.21
   2   0  -1   -0.08    0.24
  -2   0   1   -0.13    0.25
  -2   0   1   -0.11    0.24
   2   0  -1    0.13    0.21
   2   0  -1    0.04    0.21
  -2   0   1    0.34    0.25
  -2   0   1    0.12    0.27
  -2   0   1    0.17    0.21
  -2   0   1   -0.21    0.18
   2   0  -1    0.18    0.24
  -2   0   1    0.19    0.21
   2   0  -1    0.32    0.21
  -2   0   1    0.17    0.20
  -2   0   1    0.15    0.23
   2   0  -1    0.28    0.24
  -2   0   1    0.32    0.24
  -2   0   1    0.05    0.20
   2   0  -1    0.01    0.20
   2   0  -1   -0.05    0.23
  -2   0   1   -0.35    0.19
  -2   0   1   -0.32    0.22
   2   0  -1    0.13    0.18
   2   0  -1   -0.09    0.19
   2   0  -1    0.09    0.17
   2   0  -1   -0.11    0.19
  -2   0   1    0.05    0.13
  -2   0   1    0.32    0.21
  -2   0   1   -0.03    0.20
  -2   0   1    0.63    0.26
   2   0  -1    0.04    0.23
  -2   0   1    0.15    0.25
  -2   0   1   -0.28    0.18
  -2   0   1   -0.15    0.22
   2   0  -1    0.06    0.26
   2   0  -1   -0.30    0.23
   2   0  -1    0.24    0.23
  -2   0   1    0.19    0.28
  -2   0   1    0.22    0.22
  -1   0   1    0.35    0.14
   1   0  -1    0.48    0.13
   1   0  -1    0.08    0.13
   1   0  -1   -0.02    0.13
  -1   0   1    0.18    0.14
  -1   0   1    0.11    0.15
  -1   0   1    0.34    0.14
  -1   0   1    0.28    0.12
  -1   0   1    0.05    0.12
   1   0  -1    0.61    0.17
  -1   0   1    0.33    0.11
  -1   0   1    0.24    0.13
  -1   0   1   -0.01    0.08
  -1   0   1    0.34    0.17
   1   0  -1    0.11    0.14
   1   0  -1    0.23    0.09
   1   0  -1    0.01    0.14
  -1   0   1    0.32    0.18
   1   0  -1    0.18    0.13
   1   0  -1    0.06    0.12
   1   0  -1    0.11    0.11
  -1   0   1    0.37    0.14
   1   0  -1    0.26    0.17
   1   0  -1    0.16    0.15
  -1   0   1    0.32    0.13
  -1   0   1    0.45    0.15
  -1   0   1    0.24    0.13
  -1   0   1    0.07    0.11
   1   0  -1    0.77    0.15
   1   0  -1    0.04    0.13
   0   0   1    0.02    0.02
   0   0   1   -0.02    0.05
   0   0   1    0.01    0.04
   0   0   1    0.00    0.02
   0   0  -1   -0.04    0.02
   0   0   1   -0.01    0.02
   0   0   1   -0.02    0.05
   0   0   1    0.01    0.03
   0   0   1   -0.01    0.05
   0   0   1    0.01    0.03
   0   0   1    0.00    0.02
   0   0   1   -0.01    0.03
   0   0   1   -0.03    0.03
   0   0   1    0.00    0.03
   0   0   1    0.00    0.03
   0   0   1   -0.02    0.02
   0   0   1    0.00    0.03
   0   0  -1   -0.03    0.03
   1   0   1    0.62    0.13
  -1   0  -1    0.15    0.10
   1   0   1    0.21    0.09
   1   0   1    0.28    0.13
   1   0   1    0.21    0.11
   1   0   1    0.36    0.21
   1   0   1    0.12    0.08
   1   0   1    0.28    0.12
   1   0   1    0.14    0.18
   1   0   1    0.08    0.10
   1   0   1    0.23    0.06
  -1   0  -1    0.20    0.16
   1   0   1    0.34    0.09
  -1   0  -1    1.08    0.27
   1   0   1    0.36    0.22
   1   0   1    0.36    0.07
   1   0   1   -0.12    0.21
   1   0   1    0.12    0.09
   2   0   1    0.06    0.18
  -2   0  -1    0.06    0.19
   2   0   1    0.20    0.20
  -2   0  -1   -0.03    0.14
   2   0   1    0.21    0.15
  -2   0  -1   -0.28    0.18
  -2   0  -1    0.29    0.18
   2   0   1    0.59    0.15
  -2   0  -1    0.38    0.20
   2   0   1    0.35    0.24
  -2   0  -1    0.18    0.18
  -2   0  -1   -0.30    0.29
  -2   0  -1    0.02    0.14
   2   0   1    0.14    0.20
   2   0   1   -0.29    0.14
   2   0   1    0.19    0.15
   2   0   1    0.30    0.20
  -2   0  -1   -0.04    0.20
   2   0   1    0.06    0.23
   2   0   1    0.02    0.14
   2   0   1   -0.04    0.16
   2   0   1    0.67    0.19
  -2   0  -1    0.00    0.30
   2   0   1    0.03    0.20
   2   0   1    0.39    0.27
  -2   0  -1   -0.08    0.26
  -2   0  -1   -0.03    0.14
  -2   0  -1   -0.29    0.22
   2   0   1    0.35    0.31
  -2   0  -1    0.22    0.15
  -2   0  -1    0.29    0.17
   2   0   1    0.10    0.17
   2   0   1    0.07    0.20
   2   0   1    0.27    0.31
   2   0   1    0.20    0.29
  -2   0  -1    0.11    0.13
   2   0   1    0.24    0.16
  -2   0  -1   -0.08    0.21
  -2   0  -1   -0.10    0.30
  -2   0  -1    0.30    0.19
  -3   0  -1    0.01    0.21
   3   0   1    0.08    0.25
  -3   0  -1   -0.35    0.26
  -3   0  -1   -0.18    0.28
   3   0   1    0.10    0.26
  -3   0  -1   -0.06    0.26
   3   0   1   -0.38    0.25
   3   0   1   -0.11    0.24
   3   0   1   -0.72    0.26
  -3   0  -1   -0.12    0.31
  -3   0  -1   -0.32    0.22
  -3   0  -1    0.32    0.27
   3   0   1    0.71    0.46
  -3   0  -1    0.01    0.23
   3   0   1   -0.41    0.27
  -3   0  -1   -0.13    0.32
   3   0   1   -0.02    0.22
   3   0   1   -0.51    0.34
   3   0   1   -0.13    0.28
  -3   0  -1    0.11    0.41
   3   0   1   -0.26    0.31
   3   0   1    0.03    0.35
  -3   0  -1    0.31    0.44
   3   0   1    0.14    0.25
  -3   0  -1    0.16    0.34
  -3   0  -1    0.01    0.22
  -3   0  -1   -0.19    0.26
   3   0   1    0.45    0.42
   3   0   1   -0.03    0.24
   3   0   1    0.41    0.32
   3   0   1    0.25    0.25
   3   0   1   -0.16    0.30
  -3   0  -1   -0.25    0.33
  -3   0  -1   -0.14    0.28
   3   0   1   -0.20    0.23
  -3   0  -1    0.09    0.43
  -3   0  -1    0.82    0.44
   3   0   1    0.19    0.28
  -3   0  -1   -0.08    0.24
   3   0   1    0.07    0.24
   4   0   1   -0.02    0.37
  -4   0  -1   -0.14    0.33
  -4   0  -1   -0.29    0.27
  -4   0  -1    0.76    0.38
  -4   0  -1   -0.06    0.35
   4   0   1    0.03    0.46
   4   0   1    0.11    0.41
   4   0   1    0.14    0.34
   4   0   1   -0.39    0.32
  -4   0  -1    0.06    0.23
   4   0   1   -0.45    0.34
   4   0   1    0.11    0.38
  -4   0  -1   -0.36    0.39
  -4   0  -1   -0.30    0.37
   4   0   1   -0.26    0.34
   4   0   1    0.22    0.50
   4   0   1    0.07    0.35
  -4   0  -1    0.32    0.29
  -4   0  -1    0.25    0.53
   4   0   1    0.17    0.39
  -4   0  -1    1.09    0.42
  -4   0  -1   -0.03    0.29
  -4   0  -1   -0.43    0.43
   4   0   1   -0.47    0.48
  -4   0  -1    0.31    0.53
  -4   0  -1    0.78    0.60
   4   0   1   -0.04    0.32
   4   0   1    0.27    0.51
   4   0   1    0.18    0.31
   4   0   1   -0.07    0.30
   4   0   1    0.41    0.40
  -4   0  -1    0.11    0.45
  -4   0  -1    0.38    0.30
   4   0   1    0.04    0.31
  -4   0  -1   -0.13    0.45
   4   0   1    0.33    0.37
  -4   0  -1    0.04    0.29
   4   0   1    0.22    0.34
   5   0   1    0.08    0.44
  -5   0  -1   -0.36    0.38
   5   0   1    0.04    0.44
   5   0   1    0.56    0.44
   5   0   1    0.01    0.50
  -5   0  -1    0.02    0.45
   5   0   1   -0.30    0.59
   5   0   1    0.09    0.46
  -5   0  -1    0.56    0.53
  -5   0  -1    0.09    0.56
  -5   0  -1   -0.07    0.48
  -5   0  -1    0.34    0.37
  -5   0  -1   -0.22    0.51
   5   0   1   -0.63    0.39
   5   0   1   -0.10    0.49
   5   0   1   -0.26    0.51
   5   0   1   -0.16    0.44
   5   0   1   -0.10    0.44
  -5   0  -1    0.09    0.66
   5   0   1    0.26    0.65
   5   0   1   -0.06    0.41
  -5   0  -1   -0.49    0.39
   5   0   1    0.68    0.50
   5   0   1   -0.12    0.43
  -5   0  -1    0.20    0.40
  -5   0  -1    0.80    0.73
   5   0   1   -0.35    0.53
  -5   0  -1    1.03    0.62
  -5   0  -1    0.52    0.64
   5   0   1   -0.59    0.59
  -5   0  -1    1.73    0.73
  -5   0  -1   -0.30    0.41
   6   0   1   -0.06    0.71
  -6   0  -1    0.67    0.87
   6   0   1   -0.55    0.60
   6   0   1   -0.47    0.75
  -6   0  -1   -0.34    0.63
  -6   0  -1    0.35    0.50
  -6   0  -1    0.79    0.77
  -6   0  -1    1.16    0.94
  -6   0  -1   -0.81    0.41
  -6   0  -1    0.42    0.57
   6   0   1    0.13    0.59
  -6   0  -1   -0.55    0.45
   6   0   1    0.18    0.56
   6   0   1    1.20    0.70
  -6   0  -1   -0.09    0.50
  -6   0  -1   -0.40    0.57
   6   0   1   -0.29    0.68
   6   0   1    0.61    0.57
  -6   0  -1   -0.45    0.70
  -6   0  -1    0.96    0.76
  -6   0  -1    0.27    0.63
  -6   0  -1    0.43    0.71
  -7   0  -1   -0.81    0.61
  -7   0  -1   -0.09    0.53
   7   0   1   -0.05    0.70
   7   0   1   -0.03    0.65
  -7   0  -1   -0.54    0.51
  -7   0  -1    1.16    0.91
  -7   0  -1   -1.07    0.73
  -7   0  -1   -1.10    0.83
  -7   0  -1   -0.62    0.79
   7   0   1    0.29    0.72
   7   0   1   -1.51    0.69
  -7   0  -1    0.49    0.95
  -7   0  -1    0.00    0.46
   7   0   1   -0.13    0.67
  -7   0  -1   -0.23    0.80
  -7   0  -1   -0.66    0.94
   8   0   1   -0.02    0.83
  -8   0  -1   -0.53    0.63
   8   0   1    0.35    0.84
  -8   0  -1    0.26    1.22
   8   0   1   -1.19    0.85
  -8   0  -1    0.25    0.94
  -8   0  -1   -0.38    1.06
  -9   0  -1   -0.34    1.38
  -9   0  -1    0.95    1.13
  -9  -1   1    9.08    1.57
  -9  -1   1    7.55    1.03
  -9  -1   1    7.60    1.74
   9  -1  -1    8.06    1.46
  -9  -1   1    6.27    1.26
  -9  -1   1    8.40    1.47
  -9   1   1    6.26    1.71
  -9   1   1    5.19    1.43
   9   1  -1    6.76    1.40
  -9   1   1    5.44    1.05
  -9   1   1    4.79    1.24
  -9   1   1    5.35    1.43
  -8  -1   1   50.10    3.13
   8  -1  -1   48.29    2.67
   8  -1  -1   47.88    2.81
  -8  -1   1   46.25    2.81
  -8  -1   1   44.92    2.80
  -8  -1   1   50.94    2.46
  -8  -1   1   47.22    2.72
  -8  -1   1   45.49    2.95
   8  -1  -1   55.00    2.91
  -8  -1   1   53.74    3.05
  -8  -1   1   46.78    2.55
   8   1  -1   52.07    3.02
  -8   1   1   45.88    2.84
  -8   1   1   52.53    2.49
  -8   1   1   54.36    2.71
  -8   1   1   49.77    2.76
  -8   1   1   52.83    3.08
   8   1  -1   49.97    2.84
  -8   1   1   48.44    3.04
   8   1  -1   55.35    2.95
  -8   1   1   49.22    2.95
   7  -1  -1    3.78    0.92
   7  -1  -1    3.90    1.00
  -7  -1   1    2.81    0.95
   7  -1  -1    2.35    0.98
   7  -1  -1    5.64    1.04
   7  -1  -1    2.81    0.90
   7  -1  -1    2.78    0.88
  -7  -1   1    1.96    0.85
  -7  -1   1    2.31    1.05
  -7  -1   1    4.08    1.15
  -7  -1   1    2.91    1.01
  -7  -1   1    2.74    0.74
   7  -1  -1    2.20    0.90
  -7  -1   1    1.70    0.95
   7  -1  -1    3.51    0.95
  -7  -1   1    1.55    0.91
  -7  -1   1    3.32    0.90
  -7  -1   1    3.84    1.20
  -7   1   1    3.72    1.05
  -7   1   1    3.38    0.96
   7   1  -1    2.15    0.86
  -7   1   1    2.08    0.88
   7   1  -1    2.77    0.84
   7   1  -1    3.75    1.02
  -7   1   1    2.28    1.03
   7   1  -1    2.44    0.84
   7   1  -1    2.46    0.86
  -7   1   1    3.61    1.10
  -7   1   1    2.84    1.05
  -7   1   1    3.60    1.09
   7   1  -1    3.88    0.94
   7   1  -1    2.46    0.94
  -7   1   1    0.79    0.81
  -7   1   1    4.16    0.91
  -7   1   1    2.42    0.72
  -7   1   1    3.74    0.91
   6  -1  -1   -0.34    0.65
   6  -1  -1    0.62    0.66
  -6  -1   1   -0.12    0.77
  -6  -1   1    0.09    0.77
   6  -1  -1   -0.47    0.59
   6  -1  -1    0.98    0.75
   6  -1  -1   -0.54    0.56
   6  -1  -1   -0.63    0.55
  -6  -1   1    0.63    0.68
  -6  -1   1    0.97    0.70
  -6  -1   1    0.99    0.85
   6  -1  -1    0.02    0.79
   6  -1  -1    0.68    0.66
  -6  -1   1    0.81    0.71
   6  -1  -1    0.03    0.68
  -6  -1   1    0.53    0.68
  -6  -1   1    0.10    0.66
  -6  -1   1    0.51    0.53
   6  -1  -1    0.61    0.72
   6  -1  -1    1.22    0.79
   6  -1  -1    0.52    0.66
   6  -1  -1    0.38    0.69
  -6  -1   1    0.00    0.73
   6  -1  -1   -0.02    0.60
   6  -1  -1    0.71    0.59
   6  -1  -1    0.52    0.66
  -6  -1   1   -0.14    0.49
  -6  -1   1   -0.26    0.71
  -6  -1   1   -0.01    0.75
   6   1  -1   -0.08    0.69
  -6   1   1   -0.01    0.66
  -6   1   1    0.08    0.62
   6   1  -1    0.15    0.60
   6   1  -1    1.16    0.65
   6   1  -1    0.47    0.62
   6   1  -1   -0.20    0.54
  -6   1   1    0.15    0.76
   6   1  -1    0.31    0.75
   6   1  -1    0.56    0.74
  -6   1   1    0.81    0.84
  -6   1   1    0.16    0.75
  -6   1   1    0.12    0.54
  -6   1   1    1.34    0.78
  -6   1   1   -0.57    0.68
  -6   1   1    0.81    0.70
   6   1  -1    0.16    0.58
   6   1  -1    0.68    0.63
  -6   1   1   -0.03    0.79
   6   1  -1    1.77    0.73
  -6   1   1    1.72    0.77
   6   1  -1    1.18    0.66
  -6   1   1   -0.43    0.68
   6   1  -1    1.55    0.71
   6   1  -1    0.52    0.63
   6   1  -1   -0.50    0.62
   6   1  -1   -0.48    0.58
  -6   1   1    1.09    0.55
  -5  -1   1  207.33    7.41
  -5  -1   1  199.39    6.87
  -5  -1   1  201.92    7.40
  -5  -1   1  199.39    7.62
  -5  -1   1  205.10    7.31
   5  -1  -1  212.59    7.41
  -5  -1   1  204.19    6.76
  -5  -1   1  200.39    7.36
   5  -1  -1  198.41    7.28
   5  -1  -1  198.90    7.75
   5  -1  -1  212.97    7.81
   5  -1  -1  196.60    7.41
   5  -1  -1  212.73    7.06
  -5  -1   1  196.86    7.81
  -5  -1   1  200.81    7.76
   5  -1  -1  198.54    7.42
  -5  -1   1  190.38    6.93
  -5  -1   1  210.97    7.79
   5  -1  -1  204.78    7.94
   5  -1  -1  210.01    7.58
   5  -1  -1  216.04    7.32
   5  -1  -1  207.42    6.89
   5  -1  -1  198.91    7.00
   5  -1  -1  218.86    7.39
   5  -1  -1  201.28    6.96
  -5  -1   1  206.50    7.75
   5  -1  -1  193.96    7.54
   5  -1  -1  202.14    7.87
  -5  -1   1  220.16    7.38
  -5  -1   1  201.26    7.42
   5  -1  -1  198.85    7.60
  -5  -1   1  209.05    7.37
   5  -1  -1  211.93    8.05
   5  -1  -1  211.52    6.81
   5  -1  -1  204.77    7.07
  -5  -1   1  197.63    7.20
  -5   1   1  217.95    6.80
   5   1  -1  212.67    7.36
  -5   1   1  200.57    7.31
  -5   1   1  211.15    6.87
  -5   1   1  199.97    7.36
  -5   1   1  216.38    7.46
  -5   1   1  217.16    7.39
  -5   1   1  195.09    6.94
   5   1  -1  211.29    7.43
  -5   1   1  210.49    7.91
   5   1  -1  198.00    7.58
   5   1  -1  204.19    6.88
  -5   1   1  196.66    7.54
   5   1  -1  204.22    7.04
  -5   1   1  203.16    7.47
  -5   1   1  213.73    7.83
   5   1  -1  212.56    7.93
   5   1  -1  194.76    7.39
  -5   1   1  197.48    7.28
   5   1  -1  211.54    7.03
   5   1  -1  206.89    7.64
   5   1  -1  201.78    7.54
  -5   1   1  193.14    7.75
   5   1  -1  197.25    6.99
   5   1  -1  213.70    7.39
   5   1  -1  209.41    7.74
   5   1  -1  210.97    7.99
  -5   1   1  198.04    7.74
   5   1  -1  210.93    7.17
   5   1  -1  207.05    6.96
   5   1  -1  208.97    6.81
   5   1  -1  204.40    7.80
   5   1  -1  205.21    7.27
  -5   1   1  209.41    7.40
  -5   1   1  197.88    6.88
  -5   1   1  208.57    7.42
   5   1  -1  191.46    7.83
   4  -1  -1   32.97    1.80
   4  -1  -1   27.11    1.53
  -4  -1   1   29.27    1.43
  -4  -1   1   29.35    1.59
  -4  -1   1   29.58    1.39
  -4  -1   1   28.29    1.53
   4  -1  -1   32.15    1.46
  -4  -1   1   30.81    1.49
   4  -1  -1   30.27    1.45
   4  -1  -1   31.49    1.54
   4  -1  -1   31.72    1.37
  -4  -1   1   28.77    1.49
  -4  -1   1   29.07    1.66
   4  -1  -1   29.04    1.40
   4  -1  -1   35.68    1.63
   4  -1  -1   31.04    1.60
  -4  -1   1   31.04    1.60
   4  -1  -1   31.08    1.62
   4  -1  -1   30.61    1.55
  -4  -1   1   29.38    1.38
   4  -1  -1   29.18    1.58
   4  -1  -1   30.25    1.45
  -4  -1   1   28.69    1.52
   4  -1  -1   31.31    1.62
   4  -1  -1   30.36    1.54
  -4  -1   1   31.93    1.44
  -4  -1   1   28.41    1.61
   4  -1  -1   28.64    1.65
  -4  -1   1   31.93    1.57
  -4  -1   1   28.23    1.57
   4  -1  -1   30.01    1.52
  -4  -1   1   31.92    1.38
  -4  -1   1   30.15    1.61
  -4  -1   1   27.48    1.48
   4  -1  -1   31.75    1.46
   4  -1  -1   28.10    1.54
   4  -1  -1   30.36    1.73
   4  -1  -1   30.38    1.65
  -4  -1   1   27.85    1.54
  -4  -1   1   28.79    1.43
  -4  -1   1   31.99    1.70
   4  -1  -1   31.37    1.37
   4  -1  -1   29.59    1.60
  -4   1   1   31.48    1.56
   4   1  -1   31.30    1.60
   4   1  -1   29.31    1.36
   4   1  -1   30.39    1.66
   4   1  -1   30.72    1.75
  -4   1   1   30.44    1.61
  -4   1   1   29.91    1.20
  -4   1   1   29.55    1.48
   4   1  -1   34.05    1.67
   4   1  -1   31.55    1.65
   4   1  -1   31.01    1.52
   4   1  -1   29.88    1.58
  -4   1   1   32.40    1.60
  -4   1   1   30.02    1.42
  -4   1   1   29.42    1.43
   4   1  -1   31.40    1.67
  -4   1   1   31.55    1.63
  -4   1   1   28.68    1.48
   4   1  -1   27.37    1.42
  -4   1   1   32.13    1.59
   4   1  -1   30.30    1.42
  -4   1   1   28.56    1.39
  -4   1   1   28.97    1.52
  -4   1   1   30.35    1.38
   4   1  -1   30.76    1.44
  -4   1   1   31.10    1.71
   4   1  -1   29.08    1.55
   4   1  -1   30.39    1.52
   4   1  -1   32.30    1.53
  -4   1   1   30.69    1.51
  -4   1   1   31.51    1.60
   4   1  -1   29.77    1.40
   4   1  -1   31.28    1.56
  -4   1   1   30.12    1.74
  -4   1   1   31.41    1.60
  -4   1   1   31.68    1.61
   4   1  -1   28.79    1.50
   4   1  -1   30.17    1.42
   4   1  -1   34.04    1.64
  -4   1   1   29.01    1.59
   4   1  -1   30.88    1.62
  -4   1   1   27.35    1.44
   3  -1  -1   12.41    0.83
  -3  -1   1   12.53    0.56
  -3  -1   1   11.80    0.87
  -3  -1   1   12.82    0.82
   3  -1  -1   12.48    0.78
   3  -1  -1   12.60    0.85
  -3  -1   1   12.16    0.84
  -3  -1   1   10.91    0.73
   3  -1  -1   12.64    0.78
   3  -1  -1   12.66    0.71
  -3  -1   1   11.44    0.92
  -3  -1   1   11.76    0.81
  -3  -1   1   12.53    0.88
   3  -1  -1   12.82    0.69
  -3  -1   1   11.35    0.75
   3  -1  -1   14.32    0.93
  -3  -1   1   13.95    0.82
   3  -1  -1   12.43    0.87
  -3  -1   1   13.36    0.86
   3  -1  -1   12.48    0.81
  -3  -1   1   13.19    0.86
   3  -1  -1   13.29    0.85
  -3  -1   1   14.29    0.85
  -3  -1   1   11.52    0.83
  -3  -1   1   12.24    0.75
  -3  -1   1   12.60    0.82
   3  -1  -1   12.25    0.92
  -3  -1   1   13.69    0.77
   3  -1  -1   11.86    0.80
   3  -1  -1   13.12    0.99
   3  -1  -1   13.59    0.89
  -3  -1   1   12.54    0.75
  -3  -1   1   13.00    0.91
   3  -1  -1   13.18    0.83
   3  -1  -1   13.42    0.88
   3  -1  -1   13.96    0.84
   3  -1  -1   11.91    0.84
  -3  -1   1   12.35    0.79
   3  -1  -1   12.20    0.80
  -3  -1   1   13.89    0.96
  -3  -1   1   12.86    0.88
   3  -1  -1   12.16    0.76
   3  -1  -1   11.95    0.77
   3  -1  -1   13.60    0.97
  -3  -1   1   10.86    0.83
   3  -1  -1   13.91    0.92
  -3   1   1   11.93    0.87
   3   1  -1   12.13    0.87
  -3   1   1   13.96    0.86
   3   1  -1   11.10    0.75
  -3   1   1   13.98    0.79
  -3   1   1   12.53    0.69
   3   1  -1   11.90    0.80
   3   1  -1    9.92    0.76
  -3   1   1   13.25    0.79
  -3   1   1   11.84    0.91
  -3   1   1   13.23    0.90
   3   1  -1   12.15    0.97
  -3   1   1   13.02    0.86
   3   1  -1   12.63    0.89
   3   1  -1   11.43    0.85
  -3   1   1   13.38    0.86
  -3   1   1   12.72    0.79
  -3   1   1   13.05    0.89
  -3   1   1   13.11    0.82
   3   1  -1   12.11    0.88
   3   1  -1   11.76    0.77
   3   1  -1   13.12    0.79
   3   1  -1   13.37    0.85
  -3   1   1   12.73    0.81
  -3   1   1   12.98    0.84
   3   1  -1   11.41    0.81
  -3   1   1   11.99    0.87
   3   1  -1   11.79    0.91
   3   1  -1   11.24    0.76
  -3   1   1   11.95    0.93
   3   1  -1   12.81    0.76
   3   1  -1   11.24    0.80
   3   1  -1   10.40    0.80
   3   1  -1   13.02    0.71
  -3   1   1   12.03    0.80
  -3   1   1   12.00    0.84
  -3   1   1   14.48    0.92
   3   1  -1   11.74    0.87
   3   1  -1   11.90    0.87
   3   1  -1   11.91    0.75
  -3   1   1   10.89    0.73
   2  -1  -1  458.80   15.11
  -2  -1   1  475.55   16.00
   2  -1  -1  455.48   16.53
  -2  -1   1  454.51   16.32
  -2  -1   1  461.73   14.67
  -2  -1   1  472.40   15.09
   2  -1  -1  461.49   16.02
  -2  -1   1  455.89   14.79
  -2  -1   1  455.57   15.14
  -2  -1   1  479.40   14.45
  -2  -1   1  468.35   14.70
  -2  -1   1  475.17   15.33
  -2  -1   1  478.53   15.12
   2  -1  -1  457.80   14.16
  -2  -1   1  454.52   16.51
  -2  -1   1  466.15   16.27
  -2  -1   1  459.62   16.28
   2  -1  -1  462.52   15.34
   2  -1  -1  451.95   14.45
   2  -1  -1  465.19   14.79
  -2  -1   1  454.92   14.37
  -2  -1   1  476.22   15.60
   2  -1  -1  459.80   15.50
  -2  -1   1  472.28   15.42
   2  -1  -1  454.73   15.60
  -2  -1   1  451.80   15.78
  -2  -1   1  465.04   16.03
   2  -1  -1  465.53   16.05
  -2  -1   1  450.15   14.67
   2  -1  -1  457.47   16.29
   2  -1  -1  449.51   16.22
  -2  -1   1  448.76   16.22
  -2  -1   1  452.58   14.41
   2  -1  -1  461.10   14.69
   2  -1  -1  453.09   14.71
   2  -1  -1  465.48   14.85
  -2  -1   1  454.54   15.67
   2  -1  -1  451.95   15.14
   2  -1  -1  449.11   15.68
  -2  -1   1  472.16   15.49
   2  -1  -1  447.93   14.38
  -2   1   1  447.65   15.67
  -2   1   1  471.78   16.04
  -2   1   1  466.35   16.34
   2   1  -1  463.58   16.27
  -2   1   1  455.68   14.67
   2   1  -1  463.76   15.60
   2   1  -1  445.03   15.13
  -2   1   1  449.10   15.74
  -2   1   1  473.21   16.29
  -2   1   1  455.07   14.16
   2   1  -1  455.59   14.45
   2   1  -1  465.68   16.31
   2   1  -1  450.74   16.53
   2   1  -1  461.12   15.32
  -2   1   1  452.94   14.44
  -2   1   1  460.88   14.43
  -2   1   1  461.85   15.33
   2   1  -1  451.47   15.78
   2   1  -1  469.08   15.68
  -2   1   1  460.02   16.28
   2   1  -1  465.43   16.23
  -2   1   1  467.84   15.16
   2   1  -1  468.97   15.10
  -2   1   1  445.25   14.84
  -2   1   1  465.40   15.04
   2   1  -1  469.81   14.69
   2   1  -1  448.13   15.49
  -2   1   1  460.88   15.49
  -2   1   1  457.62   16.52
   2   1  -1  457.03   15.43
   2   1  -1  474.07   16.02
  -2   1   1  461.72   15.60
   2   1  -1  467.62   16.04
   2   1  -1  456.27   14.71
  -2   1   1  461.01   15.11
  -2   1   1  471.45   16.23
   2   1  -1  446.81   15.09
   2   1  -1  455.75   14.67
  -2   1   1  465.71   16.00
  -2   1   1  473.98   15.11
  -2   1   1  454.01   14.37
   2   1  -1  456.32   14.38
  -1  -1   1  573.07   19.40
  -1  -1   1  581.95   20.11
  -1  -1   1  592.26   17.69
   1  -1  -1  570.16   19.22
  -1  -1   1  489.55   18.78
  -1  -1   1  599.33   18.10
   1  -1  -1  584.22   19.95
   1  -1  -1  598.15   18.61
  -1  -1   1  570.63   19.97
   1  -1  -1  589.49   18.54
  -1  -1   1  583.71   19.71
  -1  -1   1  587.89   19.06
  -1  -1   1  574.85   18.52
   1  -1  -1  580.11   18.07
  -1  -1   1  584.97   20.36
  -1  -1   1  476.92   17.72
   1  -1  -1  588.00   20.08
   1  -1  -1  512.09   19.13
  -1  -1   1  544.41   19.04
  -1   1   1  484.26   17.73
   1   1  -1  526.33   19.15
   1   1  -1  573.85   18.30
   1   1  -1  585.92   18.54
  -1   1   1  564.37   18.52
  -1   1   1  593.58   20.37
   1   1  -1  592.40   20.08
  -1   1   1  579.06   17.78
  -1   1   1  609.28   18.11
  -1   1   1  525.13   18.80
  -1   1   1  584.01   19.07
  -1   1   1  595.08   20.11
   1   1  -1  592.11   19.95
   1   1  -1  562.39   18.06
   1   1  -1  595.99   20.38
  -1   1   1  577.75   17.69
  -1   1   1  566.44   18.26
  -1   1   1  583.11   19.97
  -1   1   1  583.59   18.59
  -1   1   1  584.69   19.72
   1  -1   1   54.76    2.15
   1  -1   1   56.04    1.82
   1  -1   1   54.71    1.74
   1  -1   1   51.59    1.99
   1  -1   1   51.78    1.94
   1  -1   1   56.56    1.99
  -1  -1  -1   54.96    1.83
   1  -1   1   51.09    1.92
   1  -1   1   52.26    1.82
   1  -1   1   53.88    1.89
   1  -1   1   52.51    1.89
   1  -1   1   55.40    2.03
   1  -1   1   52.89    1.98
   1  -1   1   50.27    1.80
   1  -1   1   53.60    1.70
   1  -1   1   50.70    1.82
   1  -1   1   49.96    1.95
   1  -1   1   53.77    1.86
   1  -1   1   52.11    1.85
  -1  -1  -1   51.14    2.12
   1  -1   1   49.70    1.93
   1   1   1   52.72    1.88
   1   1   1   53.21    1.76
   1   1   1   52.00    1.84
   1   1   1   51.62    1.84
  -1   1  -1   50.68    1.99
  -1   1  -1   49.78    1.80
   1   1   1   48.95    2.08
   1   1   1   50.99    1.88
  -1   1  -1   51.81    1.75
   1   1   1   50.90    1.85
   1   1   1   54.03    1.97
   1   1   1   54.19    1.87
   1   1   1   50.37    1.81
  -1   1  -1   53.25    1.97
  -1   1  -1   54.04    1.86
  -1   1  -1   52.15    2.01
   1   1   1   53.42    1.80
   1   1   1   52.71    1.89
   1   1   1   55.50    1.82
   1   1   1   54.16    1.94
  -1   1  -1   49.31    1.77
  -1   1  -1   53.20    2.01
  -2  -1  -1    6.80    0.37
   2  -1   1    6.26    0.40
   2  -1   1    5.96    0.49
  -2  -1  -1    6.58    0.37
  -2  -1  -1    5.89    0.45
  -2  -1  -1    6.67    0.57
   2  -1   1    7.37    0.38
  -2  -1  -1    6.19    0.46
   2  -1   1    6.95    0.42
   2  -1   1    6.55    0.49
   2  -1   1    6.90    0.44
  -2  -1  -1    6.47    0.57
   2  -1   1    7.34    0.63
  -2  -1  -1    6.02    0.51
   2  -1   1    6.33    0.44
  -2  -1  -1    7.05    0.44
   2  -1   1    6.15    0.48
  -2  -1  -1    6.57    0.41
   2  -1   1    7.10    0.50
   2  -1   1    6.53    0.55
   2  -1   1    5.59    0.48
   2  -1   1    5.83    0.60
   2  -1   1    7.11    0.41
   2  -1   1    6.65    0.41
   2  -1   1    6.69    0.49
   2  -1   1    6.37    0.49
  -2  -1  -1    6.48    0.43
   2  -1   1    6.50    0.47
  -2  -1  -1    6.24    0.37
  -2  -1  -1    5.74    0.59
   2  -1   1    5.86    0.40
   2  -1   1    6.69    0.43
  -2  -1  -1    6.37    0.37
  -2  -1  -1    6.06    0.36
   2  -1   1    5.95    0.61
   2  -1   1    5.85    0.49
   2  -1   1    6.57    0.53
  -2  -1  -1    7.02    0.46
   2   1   1    6.70    0.39
  -2   1  -1    7.51    0.41
  -2   1  -1    6.82    0.50
   2   1   1    6.29    0.45
   2   1   1    6.24    0.53
   2   1   1    6.79    0.46
  -2   1  -1    6.66    0.45
  -2   1  -1    6.33    0.48
  -2   1  -1    6.42    0.63
  -2   1  -1    6.80    0.39
   2   1   1    6.76    0.45
   2   1   1    7.40    0.62
  -2   1  -1    5.87    0.48
   2   1   1    5.56    0.38
   2   1   1    6.24    0.41
   2   1   1    6.85    0.55
  -2   1  -1    6.35    0.49
   2   1   1    7.30    0.44
   2   1   1    6.51    0.59
  -2   1  -1    6.87    0.61
   2   1   1    6.76    0.40
  -2   1  -1    6.77    0.41
   2   1   1    5.79    0.43
  -2   1  -1    6.44    0.36
  -2   1  -1    6.88    0.48
   2   1   1    6.43    0.40
  -2   1  -1    6.08    0.40
  -2   1  -1    7.76    0.53
  -2   1  -1    6.67    0.50
  -2   1  -1    6.05    0.30
  -2   1  -1    5.64    0.57
  -2   1  -1    6.27    0.50
   2   1   1    6.81    0.50
   2   1   1    6.24    0.42
  -2   1  -1    6.21    0.49
  -2   1  -1    6.52    0.47
  -2   1  -1    6.17    0.36
   2   1   1    6.57    0.39
   2   1   1    6.82    0.37
   2   1   1    6.73    0.39
   2   1   1    6.01    0.46
  -2   1  -1    7.86    0.57
   3  -1   1  259.53    9.33
   3  -1   1  260.80    9.55
   3  -1   1  269.66    9.31
  -3  -1  -1  265.03    8.39
   3  -1   1  267.51    8.47
  -3  -1  -1  278.21    8.89
  -3  -1  -1  273.40    8.87
   3  -1   1  269.26    8.91
  -3  -1  -1  255.57    9.41
  -3  -1  -1  262.14    9.42
  -3  -1  -1  256.85    9.10
   3  -1   1  273.79    8.85
  -3  -1  -1  265.00    8.54
   3  -1   1  269.26    9.03
   3  -1   1  264.40    9.47
   3  -1   1  266.27    8.90
  -3  -1  -1  273.82    9.09
  -3  -1  -1  280.67    8.86
  -3  -1  -1  272.89    9.01
   3  -1   1  266.20    8.62
   3  -1   1  270.28    9.52
   3  -1   1  267.75    8.57
   3  -1   1  256.70    9.70
   3  -1   1  256.60    8.99
  -3  -1  -1  262.38    8.86
  -3  -1  -1  264.17    9.45
   3  -1   1  266.13    8.48
   3  -1   1  267.69    9.08
  -3  -1  -1  268.99    8.88
   3  -1   1  281.31    9.63
   3  -1   1  271.27    8.60
   3  -1   1  264.18    9.18
  -3  -1  -1  260.81    8.55
  -3  -1  -1  266.70    8.96
   3  -1   1  278.77    9.47
   3  -1   1  246.64    9.62
   3  -1   1  263.43    8.40
  -3  -1  -1  259.48    9.48
  -3  -1  -1  260.80    8.84
   3   1   1  263.99    8.96
   3   1   1  261.32    8.83
  -3   1  -1  262.59    8.38
  -3   1  -1  251.24    9.47
  -3   1  -1  268.34    8.96
  -3   1  -1  276.29    8.90
  -3   1  -1  257.05    8.46
   3   1   1  266.66    8.58
   3   1   1  265.46    9.05
  -3   1  -1  267.22    9.10
   3   1   1  255.76    8.47
   3   1   1  276.05    8.84
  -3   1  -1  265.86    9.37
  -3   1  -1  252.45    8.94
   3   1   1  276.79    9.55
   3   1   1  270.82    8.45
   3   1   1  274.93    9.47
  -3   1  -1  260.70    9.41
   3   1   1  272.14    9.48
  -3   1  -1  264.73    9.53
  -3   1  -1  259.34    8.49
  -3   1  -1  268.88    9.01
   3   1   1  251.05    9.62
  -3   1  -1  263.06    8.61
   3   1   1  259.83    8.38
  -3   1  -1  272.34    8.91
  -3   1  -1  256.14    9.01
   3   1   1  276.51    9.52
   3   1   1  260.01    9.35
   3   1   1  263.67    8.57
   3   1   1  261.96    8.85
   3   1   1  273.18    9.36
  -3   1  -1  266.01    8.39
   3   1   1  269.02    9.14
  -3   1  -1  263.71    8.31
  -3   1  -1  249.38    8.87
   3   1   1  262.59    8.84
   3   1   1  260.60    9.33
  -3   1  -1  262.89    9.00
  -3   1  -1  264.69    8.54
   3   1   1  268.66    8.59
  -3   1  -1  272.70    8.90
   3   1   1  261.03    9.43
  -3   1  -1  260.35    9.14
   4  -1   1   14.30    1.01
  -4  -1  -1   14.26    0.94
  -4  -1  -1   14.54    0.80
   4  -1   1   13.95    1.00
  -4  -1  -1   15.92    1.21
  -4  -1  -1   12.78    0.92
   4  -1   1   15.40    1.19
   4  -1   1   14.69    1.03
   4  -1   1   14.55    1.21
   4  -1   1   14.84    0.93
  -4  -1  -1   14.86    0.84
   4  -1   1   14.75    1.01
  -4  -1  -1   14.70    0.97
  -4  -1  -1   16.07    1.03
  -4  -1  -1   15.50    0.88
  -4  -1  -1   14.03    1.17
  -4  -1  -1   15.51    0.85
  -4  -1  -1   15.74    1.19
   4  -1   1   16.03    0.88
  -4  -1  -1   14.82    0.93
   4  -1   1   14.68    0.95
  -4  -1  -1   15.64    1.02
   4  -1   1   15.41    0.91
  -4  -1  -1   13.32    1.03
   4  -1   1   13.39    1.13
   4  -1   1   16.46    1.00
   4  -1   1   16.00    1.06
   4  -1   1   14.76    1.06
   4  -1   1   15.12    0.98
  -4  -1  -1   14.14    0.79
   4  -1   1   14.84    0.91
   4  -1   1   13.13    0.87
   4  -1   1   14.78    0.94
   4  -1   1   16.64    0.92
  -4  -1  -1   14.16    0.85
   4  -1   1   13.55    0.89
  -4   1  -1   14.41    1.00
  -4   1  -1   15.77    0.99
   4   1   1   13.47    0.93
  -4   1  -1   14.40    0.80
  -4   1  -1   14.42    0.91
   4   1   1   14.71    0.97
  -4   1  -1   13.26    0.86
   4   1   1   16.18    1.21
  -4   1  -1   14.60    0.87
  -4   1  -1   14.92    0.71
  -4   1  -1   13.00    1.14
   4   1   1   14.39    0.94
   4   1   1   14.60    0.89
   4   1   1   14.53    0.92
   4   1   1   14.80    0.94
   4   1   1   14.31    1.13
  -4   1  -1   14.54    1.14
   4   1   1   15.23    0.94
   4   1   1   14.05    1.01
  -4   1  -1   16.23    1.12
  -4   1  -1   15.29    0.81
   4   1   1   13.84    1.08
  -4   1  -1   16.28    1.00
  -4   1  -1   12.39    0.96
   4   1   1   15.18    0.90
   4   1   1   13.97    0.92
   4   1   1   15.23    0.92
  -4   1  -1   15.66    0.89
  -4   1  -1   12.70    1.19
  -4   1  -1   14.53    1.03
   4   1   1   15.17    0.87
   4   1   1   14.62    0.98
  -4   1  -1   14.85    1.04
   4   1   1   14.93    1.11
   4   1   1   14.68    0.89
  -4   1  -1   14.43    0.80
   4   1   1   14.76    0.88
  -4   1  -1   15.37    1.03
   4   1   1   16.35    0.99
  -4   1  -1   15.46    1.01
   5  -1   1    0.13    0.47
   5  -1   1    0.34    0.49
  -5  -1  -1   -0.38    0.64
  -5  -1  -1    0.26    0.57
   5  -1   1    0.42    0.46
  -5  -1  -1    0.28    0.52
  -5  -1  -1   -0.29    0.40
  -5  -1  -1    0.36    0.53
   5  -1   1   -0.05    0.41
   5  -1   1    0.49    0.43
   5  -1   1    1.25    0.70
   5  -1   1    0.65    0.48
  -5  -1  -1    0.23    0.40
  -5  -1  -1    1.16    0.64
   5  -1   1    0.11    0.46
   5  -1   1    0.82    0.48
  -5  -1  -1    0.24    0.46
  -5  -1  -1    0.08    0.63
   5  -1   1    0.24    0.53
   5  -1   1   -0.23    0.53
   5  -1   1    0.36    0.58
   5  -1   1   -0.42    0.44
  -5  -1  -1    0.09    0.40
   5  -1   1    0.31    0.60
   5  -1   1    0.07    0.46
  -5  -1  -1   -0.52    0.56
  -5  -1  -1    0.04    0.42
   5  -1   1    0.16    0.45
  -5  -1  -1   -0.86    0.45
   5  -1   1    0.33    0.66
  -5  -1  -1   -0.15    0.61
  -5  -1  -1    0.69    0.38
   5   1   1    0.19    0.41
   5   1   1   -0.18    0.51
  -5   1  -1    0.52    0.54
   5   1   1    0.55    0.44
   5   1   1    0.54    0.46
   5   1   1    0.93    0.51
   5   1   1    0.29    0.52
  -5   1  -1    0.09    0.42
  -5   1  -1    0.31    0.36
   5   1   1    0.19    0.49
  -5   1  -1    1.45    0.55
  -5   1  -1    0.48    0.37
   5   1   1    0.48    0.48
  -5   1  -1   -0.03    0.38
   5   1   1   -0.14    0.52
   5   1   1   -0.32    0.51
  -5   1  -1   -0.18    0.41
  -5   1  -1    0.97    0.76
  -5   1  -1    0.44    0.56
  -5   1  -1    0.72    0.60
  -5   1  -1    0.07    0.42
   5   1   1   -0.08    0.47
  -5   1  -1    1.43    0.68
  -5   1  -1   -0.05    0.30
   5   1   1    1.51    0.69
   5   1   1    1.03    0.48
  -5   1  -1    0.35    0.61
  -5   1  -1    0.01    0.52
  -5   1  -1    0.23    0.58
  -5   1  -1   -0.56    0.48
  -5   1  -1    0.10    0.69
   5   1   1    0.25    0.59
   5   1   1    0.12    0.46
   5   1   1   -0.43    0.47
   5   1   1    0.16    0.43
   6  -1   1   83.67    3.77
  -6  -1  -1   86.98    3.46
  -6  -1  -1   90.32    3.37
   6  -1   1   97.14    4.04
   6  -1   1   82.94    3.67
  -6  -1  -1   87.92    3.64
  -6  -1  -1   95.13    4.14
   6  -1   1   84.01    3.69
  -6  -1  -1   85.46    3.28
  -6  -1  -1   91.67    4.27
  -6  -1  -1   89.65    3.56
   6  -1   1   84.13    3.83
  -6  -1  -1   88.49    3.17
   6  -1   1   91.97    3.89
   6  -1   1   92.21    4.05
  -6  -1  -1   88.16    3.72
   6  -1   1   94.55    3.50
   6  -1   1   85.17    3.79
  -6  -1  -1   92.36    3.29
  -6  -1  -1   88.37    3.72
  -6  -1  -1   84.08    4.04
  -6  -1  -1   85.51    3.74
  -6   1  -1   89.71    3.70
  -6   1  -1   85.85    3.52
   6   1   1   95.26    3.71
   6   1   1   96.51    3.86
  -6   1  -1   94.10    4.04
   6   1   1   87.26    3.93
  -6   1  -1   91.79    3.82
  -6   1  -1   80.63    3.80
   6   1   1   82.42    3.66
  -6   1  -1   88.73    4.04
  -6   1  -1   92.83    3.80
   6   1   1   86.42    3.82
  -6   1  -1   90.98    3.22
  -6   1  -1   91.87    3.67
  -6   1  -1   93.79    4.38
   6   1   1   97.90    3.85
   6   1   1   85.32    3.76
  -6   1  -1   87.23    3.36
  -6   1  -1   91.62    3.30
  -6   1  -1   89.01    3.77
  -6   1  -1   93.95    3.46
  -7  -1  -1   41.74    2.36
  -7  -1  -1   37.72    1.87
  -7  -1  -1   41.44    1.80
  -7  -1  -1   40.53    2.38
   7  -1   1   40.23    2.24
   7  -1   1   40.36    2.36
  -7  -1  -1   41.14    2.30
  -7  -1  -1   39.53    1.87
  -7  -1  -1   41.59    2.39
  -7  -1  -1   37.86    2.34
  -7  -1  -1   43.19    2.70
   7  -1   1   40.81    2.29
   7  -1   1   38.63    2.30
   7  -1   1   43.57    2.43
  -7  -1  -1   39.73    2.70
   7   1   1   42.56    2.40
  -7   1  -1   41.00    1.81
   7   1   1   40.25    2.28
  -7   1  -1   39.51    2.51
  -7   1  -1   39.18    2.66
  -7   1  -1   42.24    2.44
  -7   1  -1   43.54    2.43
   7   1   1   41.02    2.38
  -7   1  -1   43.20    2.36
  -7   1  -1   45.34    2.63
  -7   1  -1   39.04    1.90
   7   1   1   38.17    2.28
  -7   1  -1   46.52    2.55
  -7   1  -1   41.59    1.90
   7   1   1   39.40    2.22
  -7   1  -1   41.59    1.98
  -8  -1  -1   23.13    1.89
   8  -1   1   23.89    1.97
  -8  -1  -1   24.51    2.00
  -8  -1  -1   27.14    2.43
   8  -1   1   23.61    1.88
  -8  -1  -1   24.61    1.31
  -8   1  -1   25.01    2.07
  -8   1  -1   25.94    2.01
  -8   1  -1   27.32    2.38
  -8   1  -1   24.88    1.45
   8   1   1   22.20    1.86
   8   1   1   24.43    2.06
   8   1   1   22.44    1.93
  -9  -1  -1   17.41    1.83
  -9  -1  -1   19.65    2.41
  -9   1  -1   17.09    1.92
  -9   1  -1   14.43    2.14
  -9  -2   1   38.81    1.91
  -9  -2   1   40.93    2.71
  -9  -2   1   39.48    2.37
   9  -2  -1   39.01    2.67
  -9  -2   1   39.09    3.06
  -9  -2   1   41.18    2.73
  -9   2   1   42.47    2.83
   9   2  -1   39.58    2.69
  -9   2   1   39.07    2.91
  -9   2   1   34.95    2.37
  -9   2   1   31.75    2.65
  -9   2   1   36.61    2.09
  -8  -2   1    9.73    1.42
  -8  -2   1    9.55    1.17
  -8  -2   1    8.01    1.57
  -8  -2   1    8.43    1.51
   8  -2  -1    8.43    1.36
   8  -2  -1    8.85    1.42
  -8  -2   1   10.60    1.33
   8  -2  -1    7.43    1.29
  -8  -2   1    9.74    1.46
   8   2  -1   11.35    1.42
  -8   2   1    9.86    1.31
  -8   2   1    9.93    1.46
  -8   2   1    9.36    1.22
  -8   2   1    9.86    1.48
  -8   2   1    9.70    1.51
   8   2  -1   10.34    1.36
  -8   2   1    9.69    1.31
  -8   2   1    7.74    1.50
   8   2  -1    8.84    1.35
   7  -2  -1    5.17    1.11
  -7  -2   1    6.71    1.23
  -7  -2   1    5.61    1.03
  -7  -2   1    5.07    1.02
  -7  -2   1    5.14    0.97
   7  -2  -1    8.12    1.11
   7  -2  -1    6.96    1.11
  -7  -2   1    5.60    1.22
   7  -2  -1    7.35    1.12
   7  -2  -1    8.57    1.17
  -7  -2   1    4.29    1.13
  -7  -2   1    4.75    0.84
   7  -2  -1    4.39    1.12
  -7  -2   1    5.86    1.11
   7  -2  -1    6.43    1.05
  -7  -2   1    4.83    1.14
   7  -2  -1    5.79    1.07
  -7  -2   1    5.45    1.25
  -7   2   1    8.36    1.18
  -7   2   1    5.35    1.02
   7   2  -1    6.29    1.05
  -7   2   1    4.36    1.10
  -7   2   1    5.92    1.17
   7   2  -1    5.28    1.03
  -7   2   1    7.47    1.22
  -7   2   1    7.74    1.29
  -7   2   1    6.50    0.88
  -7   2   1    6.10    1.06
   7   2  -1    5.79    1.12
   7   2  -1    7.81    1.11
  -7   2   1    6.44    1.14
  -7   2   1    6.57    1.03
  -7   2   1    5.85    1.26
   7   2  -1    7.38    1.12
   7   2  -1    6.21    1.12
   6  -2  -1   40.21    2.07
  -6  -2   1   40.51    2.47
   6  -2  -1   40.13    2.31
   6  -2  -1   39.28    1.97
   6  -2  -1   41.04    2.18
  -6  -2   1   45.00    2.12
   6  -2  -1   43.11    2.27
  -6  -2   1   36.49    2.14
   6  -2  -1   40.66    2.01
  -6  -2   1   40.72    2.33
  -6  -2   1   39.94    2.37
   6  -2  -1   44.70    2.38
   6  -2  -1   36.28    2.16
   6  -2  -1   40.62    2.24
  -6  -2   1   37.55    2.23
   6  -2  -1   38.86    2.43
  -6  -2   1   38.43    1.95
   6  -2  -1   41.32    2.09
  -6  -2   1   37.31    2.17
   6  -2  -1   43.63    2.36
   6  -2  -1   42.49    2.19
  -6  -2   1   44.54    2.37
   6  -2  -1   39.72    2.24
  -6  -2   1   39.13    2.30
   6  -2  -1   38.74    2.07
  -6  -2   1   40.42    2.14
  -6  -2   1   36.11    1.90
  -6   2   1   42.72    2.52
   6   2  -1   39.82    2.13
  -6   2   1   43.20    2.08
   6   2  -1   39.26    2.29
  -6   2   1   38.21    2.31
   6   2  -1   41.85    2.27
   6   2  -1   42.93    2.41
  -6   2   1   37.73    1.91
   6   2  -1   41.00    2.05
  -6   2   1   36.40    2.17
   6   2  -1   40.13    2.17
   6   2  -1   42.35    2.20
  -6   2   1   38.17    2.25
   6   2  -1   40.62    2.02
  -6   2   1   36.39    2.14
   6   2  -1   38.34    2.20
  -6   2   1   39.31    2.37
  -6   2   1   42.05    2.19
   6   2  -1   43.80    2.37
   6   2  -1   36.98    2.02
  -6   2   1   37.00    2.22
   6   2  -1   43.98    2.10
   6   2  -1   40.59    2.16
  -6   2   1   39.71    2.34
  -6   2   1   45.21    2.17
   6   2  -1   41.86    2.31
  -6   2   1   39.24    2.26
  -5  -2   1  172.16    6.36
   5  -2  -1  165.29    6.54
  -5  -2   1  174.18    6.36
   5  -2  -1  169.39    5.93
   5  -2  -1  173.32    6.76
   5  -2  -1  179.59    6.99
  -5  -2   1  166.57    5.97
   5  -2  -1  165.11    6.66
   5  -2  -1  176.47    6.02
   5  -2  -1  176.67    6.05
  -5  -2   1  184.50    6.36
   5  -2  -1  167.81    6.28
   5  -2  -1  168.03    6.41
  -5  -2   1  173.82    6.30
   5  -2  -1  176.60    6.08
   5  -2  -1  182.06    6.41
  -5  -2   1  176.86    6.73
   5  -2  -1  182.85    6.45
   5  -2  -1  179.81    5.86
  -5  -2   1  166.30    6.64
   5  -2  -1  169.26    6.43
   5  -2  -1  165.75    6.53
  -5  -2   1  174.80    6.19
  -5  -2   1  176.27    5.81
  -5  -2   1  180.28    6.41
   5  -2  -1  173.30    6.78
  -5  -2   1  165.46    6.59
  -5  -2   1  168.08    6.44
  -5  -2   1  170.32    5.89
   5  -2  -1  171.05    6.10
   5  -2  -1  177.66    6.38
  -5  -2   1  173.15    6.31
  -5  -2   1  169.70    6.76
   5  -2  -1  177.68    6.90
   5   2  -1  170.40    6.64
   5   2  -1  178.62    6.09
   5   2  -1  182.58    6.92
   5   2  -1  169.12    6.34
   5   2  -1  173.21    5.88
  -5   2   1  173.34    6.36
  -5   2   1  185.08    6.89
   5   2  -1  164.42    6.52
  -5   2   1  172.49    5.98
   5   2  -1  167.87    6.51
   5   2  -1  179.55    6.83
   5   2  -1  174.10    6.38
   5   2  -1  165.59    6.01
  -5   2   1  172.05    6.77
   5   2  -1  173.67    6.79
  -5   2   1  174.09    6.74
  -5   2   1  180.89    6.10
   5   2  -1  168.90    6.37
  -5   2   1  174.62    6.43
  -5   2   1  180.20    6.47
   5   2  -1  177.40    6.66
   5   2  -1  176.37    6.82
  -5   2   1  179.57    5.84
  -5   2   1  177.69    6.37
  -5   2   1  169.23    6.47
   5   2  -1  185.88    6.39
   5   2  -1  168.57    6.24
   5   2  -1  181.28    6.66
  -5   2   1  173.32    6.69
  -5   2   1  168.52    6.32
  -5   2   1  174.96    5.97
  -5   2   1  171.39    5.97
  -5   2   1  174.76    6.35
  -5   2   1  168.00    5.99
  -5   2   1  166.82    6.43
  -5   2   1  175.11    6.41
   5   2  -1  171.38    5.91
  -5   2   1  173.39    6.43
   5   2  -1  177.82    6.74
   5   2  -1  171.65    5.98
   4  -2  -1   18.49    1.17
  -4  -2   1   21.47    1.38
  -4  -2   1   19.42    1.24
  -4  -2   1   18.36    1.12
   4  -2  -1   19.90    1.34
   4  -2  -1   18.18    1.21
  -4  -2   1   18.60    1.23
  -4  -2   1   21.07    1.28
   4  -2  -1   19.01    1.19
   4  -2  -1   18.60    1.25
   4  -2  -1   21.91    1.42
  -4  -2   1   19.31    1.20
  -4  -2   1   18.58    1.21
   4  -2  -1   18.35    1.11
  -4  -2   1   19.12    1.06
  -4  -2   1   19.43    1.21
  -4  -2   1   19.87    1.05
   4  -2  -1   16.95    1.29
   4  -2  -1   20.87    1.26
   4  -2  -1   18.41    1.08
  -4  -2   1   18.34    1.06
  -4  -2   1   18.31    1.24
   4  -2  -1   19.83    1.30
  -4  -2   1   21.11    1.36
  -4  -2   1   19.60    1.09
  -4  -2   1   18.95    1.33
  -4  -2   1   20.69    1.11
   4  -2  -1   18.39    1.18
   4  -2  -1   19.45    1.31
  -4  -2   1   19.38    1.25
   4  -2  -1   21.85    1.15
   4  -2  -1   20.10    1.13
   4  -2  -1   19.91    1.03
   4  -2  -1   18.32    1.24
   4  -2  -1   18.77    1.24
   4  -2  -1   18.77    1.27
  -4  -2   1   18.87    1.14
   4  -2  -1   18.81    1.12
  -4  -2   1   17.61    1.14
  -4  -2   1   22.50    1.18
   4  -2  -1   18.45    1.03
   4  -2  -1   18.98    1.25
   4   2  -1   17.93    1.23
  -4   2   1   17.36    1.25
  -4   2   1   19.25    1.08
   4   2  -1   19.08    1.11
  -4   2   1   20.12    1.22
  -4   2   1   19.94    1.14
  -4   2   1   20.03    1.29
  -4   2   1   19.58    1.24
   4   2  -1   20.37    1.08
   4   2  -1   20.48    1.25
  -4   2   1   19.08    1.12
  -4   2   1   20.95    1.31
   4   2  -1   21.36    1.36
   4   2  -1   20.74    1.32
   4   2  -1   19.15    1.23
   4   2  -1   18.80    1.31
  -4   2   1   20.83    1.25
  -4   2   1   20.33    1.15
  -4   2   1   17.93    1.14
  -4   2   1   20.01    1.04
   4   2  -1   19.27    1.25
   4   2  -1   21.84    1.29
  -4   2   1   19.47    1.20
  -4   2   1   19.81    1.16
   4   2  -1   19.83    1.14
  -4   2   1   18.00    1.09
   4   2  -1   18.76    1.18
  -4   2   1   19.12    1.37
  -4   2   1   24.47    1.36
   4   2  -1   19.90    1.21
   4   2  -1   19.27    1.15
   4   2  -1   20.94    1.28
   4   2  -1   20.53    1.19
   4   2  -1   21.19    1.35
  -4   2   1   20.37    1.19
  -4   2   1   19.03    1.35
   4   2  -1   19.60    1.08
   4   2  -1   20.86    1.13
  -4   2   1   18.71    1.08
   4   2  -1   19.68    1.29
  -4   2   1   21.54    1.33
   4   2  -1   17.73    1.10
   4   2  -1   19.46    1.17
  -4   2   1   20.55    1.23
  -4   2   1   20.29    1.26
   3  -2  -1  622.10   22.37
  -3  -2   1  641.06   19.69
  -3  -2   1  640.61   22.22
  -3  -2   1  645.73   21.01
  -3  -2   1  618.32   21.58
   3  -2  -1  627.17   20.20
   3  -2  -1  634.42   20.06
   3  -2  -1  608.38   19.65
  -3  -2   1  624.85   20.92
   3  -2  -1  609.94   20.64
   3  -2  -1  613.90   19.35
  -3  -2   1  641.26   19.62
   3  -2  -1  626.45   20.11
   3  -2  -1  673.21   22.22
   3  -2  -1  625.75   22.26
  -3  -2   1  637.72   22.19
   3  -2  -1  613.60   21.19
   3  -2  -1  612.29   20.70
  -3  -2   1  617.59   21.42
   3  -2  -1  607.10   20.31
   3  -2  -1  632.30   21.94
   3  -2  -1  619.70   19.75
  -3  -2   1  644.97   20.63
   3  -2  -1  618.10   21.88
  -3  -2   1  626.12   22.55
   3  -2  -1  623.72   20.63
  -3  -2   1  624.01   22.15
  -3  -2   1  641.64   21.29
  -3  -2   1  654.66   20.64
   3  -2  -1  595.20   21.31
  -3  -2   1  618.95   20.04
   3  -2  -1  676.76   22.33
  -3  -2   1  625.24   21.15
   3  -2  -1  609.47   22.58
  -3  -2   1  637.17   19.73
   3  -2  -1  613.65   20.08
   3  -2  -1  621.82   20.97
  -3  -2   1  624.56   20.19
   3  -2  -1  598.35   21.45
  -3  -2   1  625.72   20.70
  -3  -2   1  650.13   22.25
  -3  -2   1  639.89   21.87
  -3  -2   1  623.27   20.04
   3   2  -1  620.39   20.67
  -3   2   1  616.21   20.95
   3   2  -1  615.28   19.64
   3   2  -1  638.97   19.75
   3   2  -1  634.66   20.05
   3   2  -1  600.70   21.15
   3   2  -1  638.60   20.07
   3   2  -1  606.68   21.30
   3   2  -1  642.09   22.61
  -3   2   1  645.36   19.75
   3   2  -1  624.62   21.88
  -3   2   1  642.56   19.72
   3   2  -1  647.92   22.25
   3   2  -1  619.13   20.61
   3   2  -1  639.09   20.63
  -3   2   1  630.01   19.38
   3   2  -1  624.74   21.40
   3   2  -1  635.59   22.34
   3   2  -1  615.56   22.58
  -3   2   1  660.70   19.64
  -3   2   1  632.90   20.56
  -3   2   1  654.20   21.33
  -3   2   1  629.30   22.16
  -3   2   1  626.69   20.96
  -3   2   1  642.51   22.61
  -3   2   1  621.98   20.72
   3   2  -1  646.70   22.28
  -3   2   1  611.69   21.48
  -3   2   1  639.80   22.29
  -3   2   1  647.06   21.18
   3   2  -1  619.17   20.10
   3   2  -1  618.24   21.59
  -3   2   1  629.71   20.65
   3   2  -1  629.63   20.93
  -3   2   1  644.15   20.09
  -3   2   1  625.26   20.04
  -3   2   1  634.75   22.56
   3   2  -1  630.21   21.91
  -3   2   1  639.52   22.26
  -3   2   1  607.66   20.32
   3   2  -1  617.62   21.02
   3   2  -1  622.50   22.18
  -3   2   1  608.10   21.47
  -3   2   1  628.75   22.20
  -2  -2   1    2.62    0.36
   2  -2  -1    2.41    0.34
   2  -2  -1    2.11    0.34
   2  -2  -1    2.91    0.36
  -2  -2   1    1.93    0.37
  -2  -2   1    2.35    0.33
  -2  -2   1    2.15    0.34
   2  -2  -1    3.24    0.43
   2  -2  -1    2.40    0.40
   2  -2  -1    2.12    0.35
  -2  -2   1    2.58    0.32
  -2  -2   1    2.87    0.40
  -2  -2   1    2.93    0.41
   2  -2  -1    2.08    0.32
  -2  -2   1    3.79    0.36
   2  -2  -1    2.64    0.34
   2  -2  -1    2.68    0.42
  -2  -2   1    2.25    0.30
  -2  -2   1    2.54    0.32
  -2  -2   1    2.48    0.41
  -2  -2   1    2.73    0.36
   2  -2  -1    3.31    0.42
   2  -2  -1    2.17    0.40
   2  -2  -1    2.45    0.28
  -2  -2   1    2.62    0.24
   2  -2  -1    2.67    0.37
  -2  -2   1    2.46    0.36
  -2  -2   1    2.40    0.38
  -2  -2   1    2.94    0.34
  -2  -2   1    2.33    0.35
  -2  -2   1    2.96    0.37
   2  -2  -1    1.91    0.34
  -2  -2   1    3.24    0.34
   2  -2  -1    3.16    0.35
   2  -2  -1    2.00    0.26
  -2  -2   1    2.56    0.36
   2  -2  -1    1.85    0.32
  -2  -2   1    2.70    0.32
  -2  -2   1    2.32    0.36
   2  -2  -1    2.34    0.33
   2  -2  -1    2.79    0.33
   2  -2  -1    2.56    0.38
  -2   2   1    2.89    0.40
  -2   2   1    2.26    0.38
  -2   2   1    2.43    0.32
  -2   2   1    2.99    0.34
  -2   2   1    2.04    0.32
   2   2  -1    3.66    0.36
  -2   2   1    2.67    0.27
  -2   2   1    2.08    0.39
   2   2  -1    2.55    0.25
  -2   2   1    2.45    0.40
  -2   2   1    2.48    0.34
   2   2  -1    2.74    0.37
  -2   2   1    3.00    0.41
  -2   2   1    2.19    0.38
   2   2  -1    2.35    0.32
   2   2  -1    2.00    0.37
  -2   2   1    2.22    0.36
   2   2  -1    2.91    0.34
  -2   2   1    2.45    0.39
  -2   2   1    2.28    0.35
  -2   2   1    3.31    0.37
   2   2  -1    3.22    0.34
   2   2  -1    2.79    0.38
  -2   2   1    2.87    0.34
   2   2  -1    2.46    0.32
   2   2  -1    2.41    0.32
   2   2  -1    2.28    0.39
   2   2  -1    2.89    0.36
   2   2  -1    2.63    0.34
  -2   2   1    2.53    0.33
  -2   2   1    2.76    0.41
   2   2  -1    2.53    0.36
   2   2  -1    2.49    0.33
   2   2  -1    4.42    0.42
   2   2  -1    3.45    0.39
   2   2  -1    2.89    0.35
  -2   2   1    2.84    0.42
  -2   2   1    3.88    0.35
   2   2  -1    2.85    0.41
  -2   2   1    2.57    0.33
   2   2  -1    2.58    0.33
   2   2  -1    2.59    0.37
  -2   2   1    2.77    0.39
   2   2  -1    3.29    0.41
  -2   2   1    2.41    0.33
   1  -2  -1   34.23    1.27
  -1  -2   1   34.32    1.38
  -1  -2   1   36.23    1.26
   1  -2  -1   35.11    1.40
   1  -2  -1   35.60    1.29
  -1  -2   1   35.78    1.39
   1  -2  -1   38.05    1.39
  -1  -2   1   36.06    1.36
  -1  -2   1   35.20    1.27
  -1  -2   1   35.62    1.48
   1  -2  -1   34.81    1.39
  -1  -2   1   35.36    1.50
   1  -2  -1   36.14    1.41
  -1  -2   1   35.97    1.37
   1  -2  -1   34.88    1.38
   1  -2  -1   35.64    1.39
   1  -2  -1   33.21    1.41
   1  -2  -1   35.55    1.39
   1  -2  -1   33.42    1.45
  -1  -2   1   36.44    1.44
  -1  -2   1   34.55    1.29
  -1  -2   1   34.98    1.36
  -1  -2   1   35.32    1.32
   1   2  -1   35.78    1.28
  -1   2   1   35.71    1.37
   1   2  -1   35.72    1.43
  -1   2   1   34.37    1.28
   1   2  -1   31.98    1.33
   1   2  -1   35.46    1.32
  -1   2   1   35.95    1.45
   1   2  -1   33.71    1.30
  -1   2   1   36.50    1.40
  -1   2   1   32.35    1.25
   1   2  -1   34.65    1.31
   1   2  -1   38.06    1.35
   1   2  -1   33.04    1.41
  -1   2   1   34.75    1.23
   1   2  -1   36.22    1.38
  -1   2   1   34.96    1.40
   1   2  -1   33.74    1.25
  -1   2   1   34.67    1.31
  -1   2   1   35.98    1.39
  -1   2   1   35.79    1.46
   1   2  -1   32.96    1.45
  -1   2   1   35.67    1.40
  -1   2   1   34.64    1.39
  -1   2   1   35.10    1.38
  -1   2   1   33.71    1.38
   1   2  -1   35.84    1.46
   1   2  -1   34.78    1.38
  -1   2   1   35.52    1.27
  -1   2   1   34.54    1.48
   0  -2  -1  167.97    5.81
   0  -2   1  164.09    6.46
   0  -2   1  177.83    6.32
   0  -2  -1  186.12    6.14
   0  -2   1  179.03    6.05
   0  -2   1  163.73    5.97
   0  -2   1  166.63    5.54
   0  -2   1  183.18    6.13
   0  -2   1  186.58    5.97
   0  -2  -1  154.96    6.41
   0  -2   1  177.24    5.83
   0  -2   1  178.96    5.65
   0  -2  -1  171.85    6.34
   0  -2   1  178.42    5.93
   0  -2   1  179.24    6.34
   0  -2   1  181.41    5.90
   0  -2   1  189.25    5.52
   0  -2   1  187.95    5.96
   0  -2  -1  175.46    5.63
   0   2   1  175.14    5.73
   0   2   1  180.85    5.97
   0   2   1  179.02    5.89
   0   2   1  177.74    5.51
   0   2   1  144.98    6.17
   0   2  -1  172.73    6.46
   0   2   1  187.36    5.80
   0   2  -1  176.36    6.37
   0   2   1  158.57    6.22
   0   2   1  155.72    5.95
   0   2   1  183.14    5.77
   0   2   1  181.87    6.34
   0   2  -1  171.43    6.25
   0   2   1  182.34    6.24
   0   2   1  167.85    5.86
   0   2  -1  181.29    5.92
   0   2  -1  172.42    5.76
   0   2   1  175.09    5.63
   0   2  -1  154.93    6.21
   0   2   1  173.44    5.72
   0   2   1  174.95    5.89
  -1  -2  -1   80.52    2.77
   1  -2   1   78.86    2.86
   1  -2   1   83.23    2.69
  -1  -2  -1   77.33    2.80
   1  -2   1   83.66    2.90
   1  -2   1   84.98    2.95
   1  -2   1   77.69    2.79
   1  -2   1   80.27    2.93
   1  -2   1   74.31    2.88
   1  -2   1   79.22    2.96
  -1  -2  -1   81.24    2.64
   1  -2   1   84.35    2.62
  -1  -2  -1   79.70    2.87
   1  -2   1   78.62    2.96
   1  -2   1   78.09    3.02
   1  -2   1   81.27    2.88
  -1  -2  -1   83.01    2.76
   1  -2   1   80.77    2.77
   1  -2   1   78.80    2.82
   1  -2   1   76.79    2.95
   1  -2   1   81.01    2.92
   1  -2   1   79.53    2.86
  -1  -2  -1   80.59    2.79
   1  -2   1   81.78    2.89
  -1  -2  -1   78.39    2.70
   1  -2   1   74.83    2.97
   1  -2   1   81.42    2.65
  -1  -2  -1   79.87    2.79
   1  -2   1   80.54    3.09
  -1  -2  -1   79.63    2.85
  -1  -2  -1   79.69    2.66
   1  -2   1   80.89    3.18
  -1  -2  -1   81.99    2.81
  -1  -2  -1   74.00    3.10
   1  -2   1   81.19    2.87
   1  -2   1   82.24    2.90
   1  -2   1   81.66    2.99
  -1   2  -1   83.26    2.95
  -1   2  -1   81.78    2.88
  -1   2  -1   83.12    2.86
  -1   2  -1   79.43    2.91
   1   2   1   83.74    2.58
   1   2   1   83.62    2.93
  -1   2  -1   81.91    2.92
   1   2   1   80.93    2.73
  -1   2  -1   80.91    3.01
   1   2   1   79.85    2.99
  -1   2  -1   78.72    2.86
   1   2   1   82.95    2.77
   1   2   1   79.31    2.86
  -1   2  -1   81.05    2.98
  -1   2  -1   78.82    2.90
   1   2   1   79.61    2.70
   1   2   1   80.39    2.74
   1   2   1   77.45    2.66
  -1   2  -1   82.75    2.62
   1   2   1   83.91    2.85
  -1   2  -1   79.00    2.65
   1   2   1   78.73    2.84
  -1   2  -1   79.60    2.69
   1   2   1   80.99    2.65
  -1   2  -1   80.07    2.96
  -1   2  -1   77.02    3.15
  -1   2  -1   82.45    2.70
   1   2   1   81.99    2.72
   1   2   1   81.44    2.84
   1   2   1   78.45    2.78
  -1   2  -1   76.12    2.74
  -1   2  -1   83.94    2.83
  -1   2  -1   81.94    2.89
  -1   2  -1   80.81    2.86
  -1   2  -1   80.62    2.89
   1   2   1   78.12    3.10
  -1   2  -1   81.35    2.91
  -1   2  -1   82.39    2.86
   1   2   1   81.17    2.61
  -1   2  -1   78.23    2.91
  -2  -2  -1  481.36   15.44
  -2  -2  -1  456.96   15.38
  -2  -2  -1  474.24   14.56
   2  -2   1  458.43   15.38
   2  -2   1  460.18   14.44
   2  -2   1  456.06   15.28
   2  -2   1  453.00   16.21
   2  -2   1  465.16   16.24
  -2  -2  -1  447.75   15.89
  -2  -2  -1  449.20   14.36
   2  -2   1  437.29   15.08
   2  -2   1  449.57   15.79
   2  -2   1  445.98   14.97
  -2  -2  -1  440.38   16.27
  -2  -2  -1  454.62   14.94
   2  -2   1  453.72   16.40
  -2  -2  -1  465.37   14.95
  -2  -2  -1  465.19   15.13
   2  -2   1  471.22   15.41
  -2  -2  -1  460.10   15.00
   2  -2   1  458.64   15.54
   2  -2   1  451.71   14.26
  -2  -2  -1  473.54   16.28
  -2  -2  -1  465.32   15.61
  -2  -2  -1  454.91   14.57
   2  -2   1  454.75   14.63
   2  -2   1  452.49   15.63
   2  -2   1  442.80   15.04
   2  -2   1  474.29   16.10
   2  -2   1  467.12   14.96
   2  -2   1  461.77   14.21
   2  -2   1  460.60   14.58
  -2  -2  -1  466.28   15.17
  -2  -2  -1  480.57   14.98
   2  -2   1  473.18   15.14
  -2  -2  -1  444.52   14.72
   2  -2   1  445.84   16.50
   2  -2   1  457.36   14.58
   2  -2   1  440.47   15.97
   2  -2   1  458.10   15.89
  -2   2  -1  439.35   14.42
   2   2   1  446.27   15.88
   2   2   1  457.00   15.55
   2   2   1  462.26   15.11
  -2   2  -1  447.01   15.24
  -2   2  -1  451.47   14.63
  -2   2  -1  437.81   14.91
  -2   2  -1  454.94   16.06
  -2   2  -1  444.96   14.22
  -2   2  -1  468.42   15.36
   2   2   1  462.13   15.38
   2   2   1  456.02   15.44
   2   2   1  450.06   14.27
  -2   2  -1  469.46   16.49
   2   2   1  460.08   14.55
   2   2   1  465.97   14.55
   2   2   1  457.40   16.09
   2   2   1  461.05   14.97
   2   2   1  458.03   14.95
  -2   2  -1  461.19   15.49
  -2   2  -1  461.05   14.31
  -2   2  -1  471.54   15.07
   2   2   1  467.61   15.89
   2   2   1  462.05   14.75
   2   2   1  458.84   14.91
  -2   2  -1  470.67   15.03
  -2   2  -1  472.58   14.56
  -2   2  -1  462.85   15.70
  -2   2  -1  468.29   16.46
  -2   2  -1  454.36   14.31
  -2   2  -1  463.68   16.18
  -2   2  -1  466.39   15.96
   2   2   1  445.29   14.32
   2   2   1  453.97   15.93
   2   2   1  451.06   14.21
   2   2   1  453.17   15.33
   2   2   1  426.57   16.42
   2   2   1  462.30   15.16
  -2   2  -1  455.07   15.26
  -2   2  -1  452.09   15.52
   2   2   1  482.74   16.09
  -2   2  -1  465.57   15.05
  -2   2  -1  457.69   15.07
  -2   2  -1  446.00   15.80
  -2   2  -1  467.19   15.13
  -2   2  -1  450.33   15.36
  -3  -2  -1   35.41    1.50
   3  -2   1   35.32    1.59
   3  -2   1   37.17    1.39
   3  -2   1   34.98    1.51
  -3  -2  -1   33.45    1.31
   3  -2   1   36.96    1.54
  -3  -2  -1   36.64    1.48
   3  -2   1   36.77    1.53
   3  -2   1   35.36    1.42
   3  -2   1   34.42    1.61
  -3  -2  -1   34.85    1.71
   3  -2   1   35.48    1.73
   3  -2   1   35.51    1.55
  -3  -2  -1   33.77    1.47
  -3  -2  -1   35.18    1.75
   3  -2   1   34.63    1.64
   3  -2   1   35.34    1.81
  -3  -2  -1   36.02    1.47
  -3  -2  -1   40.10    1.48
  -3  -2  -1   35.41    1.35
   3  -2   1   32.49    1.47
  -3  -2  -1   34.35    1.53
  -3  -2  -1   34.74    1.79
  -3  -2  -1   34.78    1.50
   3  -2   1   33.39    1.54
   3  -2   1   31.98    1.44
  -3  -2  -1   33.50    1.46
  -3  -2  -1   37.04    1.46
   3  -2   1   33.90    1.38
  -3  -2  -1   34.97    1.42
   3  -2   1   32.68    1.57
   3  -2   1   33.05    1.57
   3  -2   1   35.52    1.84
   3  -2   1   32.21    1.59
   3  -2   1   34.25    1.50
   3  -2   1   34.62    1.43
   3   2   1   35.36    1.48
   3   2   1   36.12    1.49
  -3   2  -1   34.55    1.37
   3   2   1   32.39    1.63
  -3   2  -1   36.72    1.41
   3   2   1   33.05    1.45
   3   2   1   35.34    1.38
  -3   2  -1   34.86    1.87
  -3   2  -1   36.57    1.65
   3   2   1   35.15    1.46
  -3   2  -1   33.50    1.68
  -3   2  -1   33.96    1.46
  -3   2  -1   36.98    1.45
   3   2   1   32.44    1.52
   3   2   1   34.08    1.51
   3   2   1   36.75    1.63
   3   2   1   34.00    1.43
  -3   2  -1   36.57    1.59
   3   2   1   37.33    1.52
   3   2   1   35.40    1.46
   3   2   1   35.61    1.43
  -3   2  -1   32.62    1.57
  -3   2  -1   36.00    1.34
  -3   2  -1   36.70    1.40
  -3   2  -1   34.74    1.27
  -3   2  -1   34.93    1.59
  -3   2  -1   36.29    1.56
  -3   2  -1   33.90    1.55
   3   2   1   35.95    1.78
  -3   2  -1   33.74    1.72
  -3   2  -1   34.56    1.36
   3   2   1   34.64    1.58
   3   2   1   36.95    1.53
  -3   2  -1   34.62    1.51
   3   2   1   32.90    1.47
   3   2   1   32.34    1.50
   3   2   1   35.96    1.40
   3   2   1   34.93    1.39
  -3   2  -1   35.18    1.47
   3   2   1   34.08    1.36
  -3   2  -1   37.14    1.55
  -3   2  -1   37.13    1.60
  -4  -2  -1   50.60    2.06
   4  -2   1   47.09    2.05
   4  -2   1   52.56    2.10
  -4  -2  -1   47.49    2.36
  -4  -2  -1   47.00    2.09
   4  -2   1   46.56    2.06
   4  -2   1   54.09    2.39
   4  -2   1   51.27    2.15
  -4  -2  -1   49.36    2.04
   4  -2   1   50.47    1.92
   4  -2   1   49.57    2.26
   4  -2   1   48.89    1.96
  -4  -2  -1   47.07    1.94
   4  -2   1   48.93    1.91
   4  -2   1   45.43    2.13
  -4  -2  -1   47.42    2.38
  -4  -2  -1   46.42    2.05
   4  -2   1   47.93    2.07
   4  -2   1   49.11    1.96
  -4  -2  -1   49.97    2.02
   4  -2   1   47.79    2.15
   4  -2   1   47.41    2.14
   4  -2   1   48.23    2.06
  -4  -2  -1   48.30    2.37
  -4  -2  -1   51.41    2.03
  -4  -2  -1   48.19    1.80
   4  -2   1   48.82    2.13
  -4  -2  -1   47.09    1.84
   4  -2   1   49.63    2.45
   4  -2   1   47.46    2.05
  -4  -2  -1   48.33    2.04
  -4  -2  -1   43.58    2.03
   4  -2   1   48.99    1.98
  -4  -2  -1   48.17    2.03
   4  -2   1   52.54    2.43
  -4  -2  -1   50.43    1.87
  -4   2  -1   48.47    1.97
  -4   2  -1   45.68    2.10
  -4   2  -1   48.34    1.99
   4   2   1   48.46    1.92
   4   2   1   48.73    2.28
  -4   2  -1   50.27    2.21
  -4   2  -1   45.58    1.81
  -4   2  -1   47.94    2.04
  -4   2  -1   49.18    2.34
  -4   2  -1   46.20    2.07
   4   2   1   47.47    1.91
   4   2   1   47.26    2.12
  -4   2  -1   49.60    2.12
   4   2   1   47.60    2.07
   4   2   1   49.46    2.35
  -4   2  -1   46.46    2.45
  -4   2  -1   51.38    1.97
  -4   2  -1   45.71    1.85
  -4   2  -1   46.83    1.81
  -4   2  -1   53.35    2.16
   4   2   1   52.41    2.28
   4   2   1   46.76    2.05
  -4   2  -1   45.16    2.03
   4   2   1   47.88    2.03
   4   2   1   51.02    1.94
  -4   2  -1   51.89    2.24
  -4   2  -1   48.96    1.82
   4   2   1   47.50    2.01
  -4   2  -1   46.77    2.29
  -4   2  -1   44.60    2.11
   4   2   1   47.76    2.08
   4   2   1   47.62    2.08
   4   2   1   46.99    2.08
   4   2   1   50.15    2.03
   4   2   1   49.40    2.07
  -4   2  -1   47.99    1.72
   4   2   1   46.40    1.88
   4   2   1   47.31    1.92
   4   2   1   48.31    1.97
   4   2   1   47.51    2.07
  -4   2  -1   48.58    2.15
   5  -2   1   94.83    3.53
   5  -2   1  102.84    3.90
  -5  -2  -1   99.42    3.81
  -5  -2  -1   93.31    3.45
  -5  -2  -1   98.29    3.76
  -5  -2  -1   95.24    4.23
  -5  -2  -1  102.53    3.82
   5  -2   1   91.07    3.84
  -5  -2  -1   97.92    3.82
  -5  -2  -1   90.74    4.10
  -5  -2  -1   97.40    3.50
   5  -2   1   96.08    4.01
   5  -2   1   96.26    3.64
  -5  -2  -1   94.46    3.79
  -5  -2  -1   94.52    3.79
   5  -2   1   92.31    3.90
   5  -2   1  104.14    4.18
   5  -2   1   92.18    3.92
   5  -2   1   93.44    3.97
  -5  -2  -1  102.88    3.67
   5  -2   1   94.88    4.12
   5  -2   1  102.85    4.38
   5  -2   1   93.30    3.80
  -5  -2  -1   97.43    4.25
   5  -2   1   99.10    3.92
   5  -2   1   97.85    3.79
  -5  -2  -1   98.31    3.39
  -5  -2  -1  100.25    3.75
   5  -2   1  100.78    3.62
  -5  -2  -1   97.30    3.44
   5  -2   1  102.49    3.59
   5  -2   1  102.24    3.72
   5   2   1   99.00    3.60
   5   2   1  101.68    4.19
  -5   2  -1   97.33    3.86
   5   2   1   96.02    3.86
  -5   2  -1   98.03    3.61
   5   2   1   98.06    3.77
  -5   2  -1   97.21    3.89
   5   2   1   92.15    3.84
   5   2   1   99.99    3.68
  -5   2  -1   95.12    3.96
  -5   2  -1  102.87    3.88
  -5   2  -1   97.53    3.34
   5   2   1   94.41    3.98
  -5   2  -1   91.76    4.05
  -5   2  -1   94.09    3.57
  -5   2  -1   94.27    4.02
   5   2   1   95.71    3.94
   5   2   1   97.44    3.51
  -5   2  -1   96.25    3.79
  -5   2  -1  100.25    3.83
   5   2   1  103.56    3.74
   5   2   1  101.32    3.79
  -5   2  -1   91.27    3.45
  -5   2  -1  101.11    4.43
   5   2   1   96.93    3.78
  -5   2  -1  102.78    3.41
  -5   2  -1  104.76    3.69
  -5   2  -1   92.72    3.66
   5   2   1  102.70    3.59
  -5   2  -1   95.33    4.01
  -5   2  -1   96.94    3.24
  -5   2  -1  100.07    3.90
   5   2   1   97.01    3.56
   5   2   1   93.02    3.97
   5   2   1   98.81    4.14
  -6  -2  -1   41.85    2.24
  -6  -2  -1   42.04    2.64
  -6  -2  -1   46.82    2.28
   6  -2   1   44.24    2.07
  -6  -2  -1   41.44    2.25
  -6  -2  -1   43.95    2.60
   6  -2   1   42.26    2.19
   6  -2   1   42.55    2.32
   6  -2   1   42.90    2.49
  -6  -2  -1   41.64    1.86
   6  -2   1   42.96    2.29
   6  -2   1   40.51    2.23
  -6  -2  -1   43.53    1.90
  -6  -2  -1   41.57    1.80
  -6  -2  -1   42.50    2.55
   6  -2   1   44.04    2.21
  -6  -2  -1   44.19    2.19
  -6  -2  -1   44.74    1.88
  -6  -2  -1   45.70    1.99
   6  -2   1   41.10    2.20
  -6  -2  -1   47.04    1.95
  -6   2  -1   43.85    2.26
  -6   2  -1   44.17    2.56
  -6   2  -1   40.85    2.41
  -6   2  -1   44.49    2.20
  -6   2  -1   43.60    1.88
  -6   2  -1   43.64    1.82
   6   2   1   42.28    2.17
  -6   2  -1   42.45    2.30
  -6   2  -1   46.22    2.11
  -6   2  -1   46.74    2.85
  -6   2  -1   41.14    1.98
   6   2   1   37.44    2.19
   6   2   1   39.88    2.12
  -6   2  -1   43.71    2.03
   6   2   1   41.44    2.21
   6   2   1   45.87    2.27
   6   2   1   44.54    2.39
  -6   2  -1   46.83    2.39
  -6   2  -1   42.53    2.35
  -6   2  -1   43.47    2.40
   6   2   1   40.55    2.22
  -7  -2  -1   -0.08    0.53
   7  -2   1    0.71    0.79
  -7  -2  -1   -0.40    0.58
  -7  -2  -1    1.71    1.03
   7  -2   1    0.68    0.83
  -7  -2  -1    0.47    0.88
  -7  -2  -1   -0.97    0.84
   7  -2   1    0.16    0.69
  -7  -2  -1    0.82    1.08
   7  -2   1   -0.72    0.75
   7  -2   1    0.40    0.71
  -7  -2  -1   -0.78    0.70
  -7  -2  -1    0.56    1.03
  -7  -2  -1   -0.31    0.84
  -7  -2  -1    0.37    0.55
  -7   2  -1   -0.10    0.99
  -7   2  -1   -0.07    0.94
   7   2   1    0.97    0.78
   7   2   1   -0.38    0.64
  -7   2  -1   -0.01    0.52
   7   2   1   -0.42    0.71
  -7   2  -1    0.32    0.63
  -7   2  -1   -0.46    0.91
   7   2   1    0.31    0.83
  -7   2  -1    0.98    0.89
  -7   2  -1    0.68    0.85
  -7   2  -1    2.45    1.04
   7   2   1    0.66    0.70
  -7   2  -1   -0.19    0.52
  -7   2  -1    1.61    0.88
  -7   2  -1    0.31    0.69
   8  -2   1  111.07    4.91
  -8  -2  -1  109.34    5.36
  -8  -2  -1  113.56    4.79
   8  -2   1  119.36    5.20
  -8  -2  -1  114.54    4.90
   8   2   1  105.82    5.07
  -8   2  -1  117.43    5.01
   8   2   1  111.24    4.91
  -8   2  -1  112.45    4.14
  -8   2  -1  116.91    4.96
  -8   2  -1  113.73    5.30
   8   2   1  112.41    5.10
  -9  -2  -1    1.85    1.63
  -9  -2  -1    2.66    1.20
  -9   2  -1    3.28    1.30
  -9   2  -1    3.90    1.65
  -9  -3   1   29.59    2.34
  -9  -3   1   29.73    2.69
  -9  -3   1   28.61    2.33
   9  -3  -1   28.45    2.36
  -9  -3   1   27.29    2.06
  -9   3   1   30.94    2.51
  -9   3   1   29.42    2.47
  -9   3   1   26.90    2.10
   9   3  -1   32.12    2.46
  -9   3   1   30.01    1.92
  -9   3   1   29.91    2.59
  -8  -3   1   23.99    2.25
  -8  -3   1   24.62    2.11
  -8  -3   1   20.10    1.88
   8  -3  -1   24.23    1.87
  -8  -3   1   22.50    1.69
  -8  -3   1   23.86    2.10
   8  -3  -1   24.92    1.98
   8  -3  -1   26.51    2.16
  -8  -3   1   20.94    1.77
  -8   3   1   20.56    1.95
   8   3  -1   24.99    1.99
  -8   3   1   24.31    1.87
  -8   3   1   22.10    2.06
   8   3  -1   22.32    1.92
  -8   3   1   26.72    1.86
   8   3  -1   22.89    2.01
  -8   3   1   26.97    2.17
  -8   3   1   23.30    1.97
   7  -3  -1   15.53    1.56
   7  -3  -1   16.72    1.42
   7  -3  -1   20.09    1.56
   7  -3  -1   15.98    1.53
  -7  -3   1   16.16    1.45
   7  -3  -1   15.83    1.47
  -7  -3   1   16.09    1.61
   7  -3  -1   15.83    1.60
  -7  -3   1   20.81    1.90
   7  -3  -1   17.08    1.61
  -7  -3   1   19.39    1.69
  -7  -3   1   18.87    1.83
   7  -3  -1   17.18    1.56
  -7  -3   1   17.64    1.70
  -7  -3   1   17.75    1.31
  -7  -3   1   15.27    1.50
  -7  -3   1   17.94    1.35
  -7  -3   1   18.51    1.58
   7   3  -1   17.90    1.47
  -7   3   1   18.45    1.56
  -7   3   1   17.08    1.31
   7   3  -1   15.19    1.47
  -7   3   1   19.81    1.82
   7   3  -1   15.31    1.52
   7   3  -1   20.70    1.63
  -7   3   1   17.03    1.53
  -7   3   1   14.48    1.56
  -7   3   1   17.43    1.46
   7   3  -1   16.18    1.57
   7   3  -1   17.67    1.55
  -7   3   1   15.09    1.62
  -7   3   1   14.01    1.61
  -7   3   1   14.94    1.53
  -7   3   1   16.72    1.40
  -7   3   1   16.64    1.62
   6  -3  -1    6.47    1.06
   6  -3  -1    5.98    0.99
   6  -3  -1    7.98    1.00
  -6  -3   1    6.87    1.07
  -6  -3   1    6.73    0.99
  -6  -3   1    7.88    1.20
  -6  -3   1    6.16    0.84
   6  -3  -1    8.45    1.05
   6  -3  -1    8.69    1.02
  -6  -3   1    7.70    1.23
   6  -3  -1    5.93    0.92
   6  -3  -1    4.68    1.07
  -6  -3   1    5.13    0.79
   6  -3  -1    8.41    0.99
  -6  -3   1    8.35    1.25
  -6  -3   1    5.80    1.07
  -6  -3   1    7.13    0.96
   6  -3  -1    7.95    1.22
   6  -3  -1    7.15    1.02
  -6  -3   1    7.60    0.99
  -6  -3   1    6.76    1.01
   6  -3  -1    6.29    0.98
  -6  -3   1    7.16    1.10
  -6   3   1    6.11    1.10
  -6   3   1    6.27    1.13
   6   3  -1    6.47    1.03
  -6   3   1    6.95    1.21
  -6   3   1    6.35    1.13
  -6   3   1    6.38    1.05
  -6   3   1    8.11    1.06
   6   3  -1    6.96    0.95
   6   3  -1    7.59    0.99
   6   3  -1    7.84    1.01
  -6   3   1    6.49    1.08
   6   3  -1    6.88    0.91
   6   3  -1    7.34    0.98
   6   3  -1    6.83    1.06
   6   3  -1    8.44    1.18
   6   3  -1    6.45    1.12
  -6   3   1    6.47    0.95
  -6   3   1    7.89    1.17
   6   3  -1    6.69    1.08
  -6   3   1    6.93    1.00
   6   3  -1    7.97    1.01
  -6   3   1    6.84    1.12
   6   3  -1    6.66    0.91
  -6   3   1    7.49    0.93
  -6   3   1    7.28    0.87
   6   3  -1    7.83    1.01
  -6   3   1    7.45    0.99
   5  -3  -1   41.12    1.94
   5  -3  -1   38.38    2.03
  -5  -3   1   38.73    2.06
   5  -3  -1   40.42    1.93
   5  -3  -1   42.23    2.29
  -5  -3   1   38.75    2.07
   5  -3  -1   40.52    2.18
  -5  -3   1   42.74    2.04
   5  -3  -1   41.26    2.14
  -5  -3   1   39.98    1.93
  -5  -3   1   37.63    2.14
   5  -3  -1   41.38    1.83
   5  -3  -1   39.50    2.08
  -5  -3   1   38.84    1.87
  -5  -3   1   42.02    2.23
   5  -3  -1   47.32    2.48
   5  -3  -1   43.31    2.24
   5  -3  -1   41.71    2.09
   5  -3  -1   37.27    2.00
   5  -3  -1   42.33    2.36
  -5  -3   1   41.13    1.92
   5  -3  -1   40.63    1.97
  -5  -3   1   39.81    1.77
   5  -3  -1   39.25    2.14
  -5  -3   1   43.67    2.23
  -5  -3   1   43.63    2.10
   5  -3  -1   37.42    2.08
   5  -3  -1   39.38    2.11
  -5  -3   1   41.01    1.98
  -5  -3   1   38.42    2.23
   5  -3  -1   44.60    2.23
   5  -3  -1   41.39    1.96
  -5  -3   1   40.47    2.04
  -5  -3   1   38.51    1.82
  -5  -3   1   36.34    2.05
   5   3  -1   39.84    1.86
   5   3  -1   38.90    2.12
   5   3  -1   40.97    2.12
   5   3  -1   40.39    2.14
   5   3  -1   36.85    1.98
   5   3  -1   39.27    2.08
   5   3  -1   39.70    1.98
  -5   3   1   38.70    2.27
  -5   3   1   38.95    2.11
   5   3  -1   42.08    2.15
  -5   3   1   44.82    2.23
   5   3  -1   41.55    2.32
  -5   3   1   42.57    2.11
   5   3  -1   41.83    2.21
  -5   3   1   45.31    2.04
   5   3  -1   40.88    2.00
  -5   3   1   43.16    1.97
   5   3  -1   42.54    1.93
  -5   3   1   39.16    1.86
  -5   3   1   39.72    2.17
   5   3  -1   39.62    1.91
   5   3  -1   41.08    1.91
  -5   3   1   43.90    2.16
   5   3  -1   42.70    2.12
   5   3  -1   40.41    2.10
  -5   3   1   37.19    1.94
  -5   3   1   39.54    2.11
  -5   3   1   36.92    2.06
  -5   3   1   40.29    1.85
   5   3  -1   40.44    1.90
   5   3  -1   41.40    2.22
  -5   3   1   41.19    1.83
  -5   3   1   41.11    2.07
  -5   3   1   37.07    1.83
   5   3  -1   40.77    2.06
   5   3  -1   39.45    2.21
  -5   3   1   39.48    1.94
  -5   3   1   42.02    2.17
  -5   3   1   41.20    2.33
   4  -3  -1  145.98    5.50
  -4  -3   1  130.00    5.15
  -4  -3   1  126.66    4.99
   4  -3  -1  132.86    4.92
  -4  -3   1  138.91    5.03
  -4  -3   1  133.31    4.93
  -4  -3   1  134.58    5.27
   4  -3  -1  137.39    4.99
   4  -3  -1  131.12    5.35
   4  -3  -1  133.61    4.62
  -4  -3   1  133.90    5.17
  -4  -3   1  133.69    4.98
  -4  -3   1  129.09    4.64
  -4  -3   1  137.37    5.22
   4  -3  -1  129.18    4.94
   4  -3  -1  130.90    5.26
  -4  -3   1  128.74    5.15
   4  -3  -1  138.84    5.33
  -4  -3   1  136.90    4.95
   4  -3  -1  138.35    4.52
   4  -3  -1  138.48    5.21
  -4  -3   1  135.22    4.96
   4  -3  -1  138.95    4.64
   4  -3  -1  131.93    5.10
   4  -3  -1  131.32    4.75
   4  -3  -1  135.97    4.69
   4  -3  -1  133.77    5.00
  -4  -3   1  134.97    4.68
  -4  -3   1  134.89    4.89
   4  -3  -1  126.68    4.98
  -4  -3   1  133.34    4.72
   4  -3  -1  130.75    5.17
   4  -3  -1  135.26    4.74
  -4  -3   1  137.89    4.54
   4  -3  -1  129.81    5.08
   4  -3  -1  127.62    5.00
   4  -3  -1  131.46    5.25
  -4  -3   1  143.51    4.95
  -4  -3   1  132.59    5.01
  -4  -3   1  130.99    4.59
   4   3  -1  127.45    4.63
  -4   3   1  130.49    4.66
   4   3  -1  127.75    5.24
  -4   3   1  143.20    4.58
  -4   3   1  131.69    4.52
   4   3  -1  143.44    4.98
  -4   3   1  135.14    5.23
   4   3  -1  138.40    4.69
  -4   3   1  138.54    4.97
   4   3  -1  130.43    4.84
   4   3  -1  134.22    5.35
  -4   3   1  136.29    5.03
   4   3  -1  133.73    5.14
  -4   3   1  125.26    4.92
   4   3  -1  131.59    5.06
  -4   3   1  135.38    5.27
  -4   3   1  133.37    4.74
  -4   3   1  129.12    4.95
   4   3  -1  129.85    4.69
  -4   3   1  133.75    4.94
   4   3  -1  129.53    4.93
   4   3  -1  134.91    4.95
   4   3  -1  132.80    5.29
   4   3  -1  138.68    4.72
  -4   3   1  132.56    4.99
   4   3  -1  134.31    5.13
   4   3  -1  131.63    5.18
  -4   3   1  141.18    5.21
   4   3  -1  127.54    5.06
  -4   3   1  143.12    5.07
  -4   3   1  130.84    4.62
   4   3  -1  132.61    5.27
  -4   3   1  143.30    5.13
   4   3  -1  136.34    4.96
   4   3  -1  134.54    5.28
  -4   3   1  123.04    5.20
  -4   3   1  124.81    4.99
  -4   3   1  136.64    4.69
  -4   3   1  129.99    5.01
  -4   3   1  136.54    5.14
  -4   3   1  142.35    5.40
   4   3  -1  130.29    5.19
  -4   3   1  133.46    4.87
   4   3  -1  132.21    4.59
   4   3  -1  132.71    4.56
  -3  -3   1   75.41    3.05
   3  -3  -1   81.71    2.96
  -3  -3   1   77.21    3.14
  -3  -3   1   76.44    3.18
  -3  -3   1   81.39    3.15
  -3  -3   1   78.09    3.06
   3  -3  -1   75.56    3.19
   3  -3  -1   79.33    3.09
  -3  -3   1   75.95    2.80
   3  -3  -1   80.75    3.17
   3  -3  -1   81.27    2.80
   3  -3  -1   76.27    2.70
   3  -3  -1   73.15    3.17
   3  -3  -1   81.96    3.12
   3  -3  -1   77.49    3.05
  -3  -3   1   75.51    3.12
  -3  -3   1   81.00    3.25
  -3  -3   1   82.20    3.06
   3  -3  -1   75.78    3.01
  -3  -3   1   76.30    2.82
  -3  -3   1   78.29    3.07
   3  -3  -1   80.56    2.82
  -3  -3   1   74.47    3.01
  -3  -3   1   80.16    2.82
   3  -3  -1   81.40    3.25
  -3  -3   1   82.53    3.04
   3  -3  -1   76.63    3.14
   3  -3  -1   76.47    3.12
  -3  -3   1   83.09    3.12
  -3  -3   1   78.39    2.84
  -3  -3   1   78.48    2.98
   3  -3  -1   78.71    2.88
  -3  -3   1   76.52    2.82
  -3  -3   1   80.36    2.77
  -3  -3   1   82.59    3.01
   3  -3  -1   75.89    2.89
   3  -3  -1   74.97    3.03
  -3  -3   1   76.10    2.77
   3  -3  -1   79.09    2.85
   3  -3  -1   77.72    3.08
   3  -3  -1   78.87    3.08
   3  -3  -1   77.34    3.32
  -3   3   1   75.43    3.01
   3   3  -1   80.47    3.22
   3   3  -1   76.65    3.25
   3   3  -1   76.70    3.02
  -3   3   1   78.94    3.04
  -3   3   1   77.58    2.86
   3   3  -1   79.86    2.88
  -3   3   1   73.22    3.06
  -3   3   1   82.79    3.12
   3   3  -1   75.54    3.01
  -3   3   1   80.58    2.93
   3   3  -1   77.82    3.01
  -3   3   1   79.03    3.10
  -3   3   1   82.75    3.15
  -3   3   1   79.07    3.21
  -3   3   1   78.19    2.79
  -3   3   1   79.20    3.23
  -3   3   1   77.97    3.30
   3   3  -1   75.23    3.11
   3   3  -1   78.09    2.84
  -3   3   1   78.18    3.20
   3   3  -1   77.82    2.85
  -3   3   1   80.37    2.84
   3   3  -1   79.48    3.13
  -3   3   1   79.25    3.08
   3   3  -1   76.01    3.20
  -3   3   1   80.20    3.19
   3   3  -1   80.48    2.81
  -3   3   1   79.40    2.87
   3   3  -1   77.79    2.96
   3   3  -1   78.33    2.82
  -3   3   1   74.48    2.88
  -3   3   1   77.99    2.72
  -3   3   1   79.52    3.00
   3   3  -1   80.24    3.23
  -3   3   1   86.63    3.12
   3   3  -1   78.83    3.17
   3   3  -1   78.94    3.10
   3   3  -1   75.20    3.19
   3   3  -1   81.43    2.86
  -3   3   1   82.02    3.05
  -3   3   1   75.80    3.15
   3   3  -1   80.77    2.78
   3   3  -1   76.02    3.08
   3   3  -1   77.83    3.15
  -2  -3   1   19.63    0.83
   2  -3  -1   17.93    0.86
  -2  -3   1   21.58    1.01
  -2  -3   1   19.82    1.01
  -2  -3   1   18.27    0.88
   2  -3  -1   18.76    0.99
   2  -3  -1   19.50    1.00
   2  -3  -1   17.73    0.98
   2  -3  -1   17.44    0.98
   2  -3  -1   18.47    0.92
  -2  -3   1   18.29    0.96
  -2  -3   1   18.67    0.87
  -2  -3   1   18.73    0.96
   2  -3  -1   17.49    0.99
  -2  -3   1   19.66    1.08
  -2  -3   1   18.80    0.94
   2  -3  -1   17.49    0.94
  -2  -3   1   18.77    0.89
  -2  -3   1   18.96    0.97
  -2  -3   1   17.82    0.97
  -2  -3   1   17.54    0.95
   2  -3  -1   18.87    1.06
  -2  -3   1   18.01    0.90
   2  -3  -1   17.36    0.94
   2  -3  -1   18.66    1.04
  -2  -3   1   19.67    1.00
   2  -3  -1   17.69    0.88
  -2  -3   1   20.25    0.94
  -2  -3   1   20.55    1.01
   2  -3  -1   18.21    0.82
  -2  -3   1   18.70    0.87
   2  -3  -1   18.28    0.90
  -2  -3   1   19.99    1.04
   2  -3  -1   19.41    1.02
  -2  -3   1   19.34    0.97
  -2  -3   1   17.96    0.98
  -2  -3   1   19.93    0.93
   2  -3  -1   17.22    0.99
   2   3  -1   18.25    0.99
   2   3  -1   19.88    0.98
  -2   3   1   18.60    0.84
   2   3  -1   18.26    0.97
  -2   3   1   18.65    1.01
  -2   3   1   16.72    0.93
   2   3  -1   17.05    0.96
  -2   3   1   17.67    0.80
   2   3  -1   17.45    0.98
  -2   3   1   18.76    0.92
  -2   3   1   18.28    1.00
   2   3  -1   17.92    1.02
  -2   3   1   18.46    1.01
   2   3  -1   17.69    0.89
  -2   3   1   18.72    0.96
   2   3  -1   18.74    0.83
   2   3  -1   18.40    0.94
  -2   3   1   17.96    1.00
  -2   3   1   18.03    0.90
  -2   3   1   17.75    0.96
  -2   3   1   19.58    0.97
   2   3  -1   17.90    0.88
   2   3  -1   18.79    0.95
  -2   3   1   20.76    0.93
  -2   3   1   18.28    0.80
  -2   3   1   19.04    1.10
  -2   3   1   17.86    0.90
   2   3  -1   17.19    0.92
   2   3  -1   18.63    0.88
   2   3  -1   18.04    0.87
   2   3  -1   17.67    0.88
   2   3  -1   18.75    0.98
  -2   3   1   17.96    0.94
   2   3  -1   19.32    0.91
   2   3  -1   17.02    0.99
   2   3  -1   17.94    0.98
   2   3  -1   19.90    0.98
  -2   3   1   19.14    1.00
  -2   3   1   18.22    0.98
  -2   3   1   18.47    0.97
  -2   3   1   18.19    1.02
  -2   3   1   16.43    0.98
   2   3  -1   19.30    1.07
  -2   3   1   18.49    1.03
   1  -3  -1    8.78    0.57
   1  -3  -1    9.18    0.59
   1  -3  -1    9.15    0.60
   1  -3  -1    9.55    0.55
  -1  -3   1    8.75    0.57
   1  -3  -1    8.77    0.54
  -1  -3   1    8.36    0.51
  -1  -3   1    9.09    0.53
  -1  -3   1    9.70    0.53
  -1  -3   1    8.31    0.58
  -1  -3   1    9.94    0.55
   1  -3  -1    9.65    0.58
   1  -3  -1    8.85    0.61
  -1  -3   1    9.47    0.52
   1  -3  -1    9.51    0.55
  -1  -3   1    7.96    0.52
   1  -3  -1    8.60    0.60
   1  -3  -1    9.43    0.60
   1  -3  -1    9.02    0.55
   1  -3  -1    9.03    0.56
   1  -3  -1    8.16    0.52
   1  -3  -1    8.52    0.56
  -1  -3   1    9.02    0.54
   1  -3  -1    9.35    0.56
  -1  -3   1    8.85    0.53
  -1  -3   1    7.85    0.64
  -1  -3   1    9.63    0.59
  -1  -3   1    9.13    0.62
   1  -3  -1    8.93    0.66
  -1  -3   1    9.82    0.60
  -1  -3   1    9.05    0.56
  -1  -3   1    9.33    0.62
   1  -3  -1    9.57    0.62
   1  -3  -1   10.16    0.64
  -1  -3   1    8.10    0.51
  -1   3   1    8.40    0.54
  -1   3   1    8.68    0.59
  -1   3   1    9.88    0.61
   1   3  -1    9.68    0.55
   1   3  -1    8.73    0.52
  -1   3   1    9.50    0.61
   1   3  -1    9.24    0.55
  -1   3   1    8.41    0.49
  -1   3   1    8.20    0.60
   1   3  -1    9.91    0.58
  -1   3   1    9.18    0.60
   1   3  -1    9.60    0.64
  -1   3   1    9.00    0.55
  -1   3   1    9.53    0.56
  -1   3   1   10.46    0.63
  -1   3   1    8.00    0.57
   1   3  -1   10.39    0.63
  -1   3   1    7.42    0.52
   1   3  -1    8.44    0.53
   1   3  -1    9.67    0.62
  -1   3   1    8.45    0.59
  -1   3   1    9.15    0.60
   1   3  -1   10.25    0.59
   1   3  -1    9.39    0.64
  -1   3   1    8.84    0.65
   1   3  -1    8.14    0.52
  -1   3   1    8.25    0.53
   1   3  -1    9.76    0.61
   1   3  -1   10.21    0.63
   1   3  -1    9.95    0.55
   0  -3   1    4.48    0.46
   0  -3   1    5.02    0.67
   0  -3   1    5.37    0.39
   0  -3   1    5.88    0.41
   0  -3  -1    4.79    0.46
   0  -3   1    4.73    0.37
   0  -3  -1    4.61    0.44
   0  -3   1    4.74    0.45
   0  -3   1    4.07    0.37
   0  -3   1    4.45    0.56
   0  -3   1    5.77    0.47
   0  -3   1    5.32    0.55
   0  -3  -1    4.87    0.36
   0  -3   1    4.63    0.40
   0  -3   1    3.29    0.33
   0  -3  -1    4.89    0.47
   0  -3   1    4.99    0.51
   0  -3   1    4.35    0.37
   0  -3  -1    4.79    0.38
   0  -3   1    6.07    0.44
   0  -3  -1    4.22    0.33
   0  -3   1    5.88    0.42
   0  -3  -1    5.53    0.45
   0  -3   1    4.87    0.29
   0  -3  -1    5.01    0.54
   0   3   1    5.54    0.48
   0   3  -1    4.36    0.41
   0   3   1    4.42    0.38
   0   3   1    3.79    0.35
   0   3   1    4.27    0.46
   0   3  -1    4.32    0.50
   0   3   1    4.62    0.26
   0   3  -1    4.10    0.40
   0   3  -1    4.54    0.32
   0   3   1    4.57    0.31
   0   3  -1    5.22    0.39
   0   3  -1    5.03    0.49
   0   3  -1    5.12    0.45
   0   3   1    4.74    0.48
   0   3   1    4.62    0.43
   0   3   1    5.67    0.48
   0   3   1    4.90    0.42
   0   3   1    4.66    0.41
   0   3  -1    4.46    0.47
   0   3   1    4.72    0.36
   0   3   1    3.76    0.44
   0   3  -1    5.18    0.50
   0   3   1    4.25    0.32
   0   3  -1    4.41    0.47
   0   3   1    5.63    0.55
   0   3   1    3.96    0.34
   0   3   1    4.61    0.41
   0   3   1    4.90    0.32
   0   3  -1    3.95    0.33
   0   3   1    5.02    0.48
   0   3  -1    5.49    0.55
   0   3  -1    4.00    0.44
   1  -3   1  102.03    3.88
  -1  -3  -1   98.06    3.43
   1  -3   1   99.62    3.94
   1  -3   1   99.45    3.70
  -1  -3  -1  100.70    3.73
  -1  -3  -1   95.18    3.91
   1  -3   1  104.66    4.02
  -1  -3  -1  103.37    3.59
   1  -3   1  101.60    3.40
   1  -3   1  100.06    3.61
  -1  -3  -1   99.53    3.59
   1  -3   1  101.97    3.83
  -1  -3  -1   97.36    3.56
   1  -3   1   97.94    3.50
  -1  -3  -1  102.66    3.55
  -1  -3  -1  103.87    3.57
   1  -3   1  102.42    3.52
   1  -3   1  100.87    3.57
   1  -3   1   97.95    3.77
  -1  -3  -1  102.56    3.57
   1  -3   1   96.20    3.76
   1  -3   1   97.92    3.69
   1  -3   1   98.66    3.73
  -1  -3  -1  100.09    3.26
   1  -3   1   99.30    3.36
   1  -3   1  101.98    3.62
   1  -3   1   98.29    3.63
   1  -3   1  104.36    3.75
   1  -3   1  103.58    3.34
   1  -3   1  100.91    3.87
  -1  -3  -1   95.52    3.59
  -1  -3  -1   98.12    3.34
   1  -3   1  108.32    3.72
   1  -3   1  101.52    3.66
  -1  -3  -1  101.31    3.62
   1  -3   1  102.68    3.58
  -1  -3  -1  107.07    3.54
  -1  -3  -1  102.91    3.35
  -1  -3  -1  103.32    3.26
  -1  -3  -1  106.67    3.70
   1  -3   1   99.97    3.81
  -1   3  -1  101.82    3.44
   1   3   1   98.85    3.41
  -1   3  -1  103.86    3.65
   1   3   1  106.37    3.64
   1   3   1   97.97    3.87
  -1   3  -1  108.81    3.74
  -1   3  -1   99.83    3.69
  -1   3  -1  104.61    3.65
   1   3   1  102.08    3.34
   1   3   1  103.39    3.55
  -1   3  -1  100.42    3.34
  -1   3  -1  102.27    3.76
  -1   3  -1  107.29    3.79
  -1   3  -1   98.81    3.67
   1   3   1  103.48    3.75
   1   3   1   99.74    3.78
  -1   3  -1  104.34    3.69
  -1   3  -1  103.36    3.62
  -1   3  -1  100.50    3.80
  -1   3  -1  102.26    3.35
   1   3   1  101.52    3.66
  -1   3  -1  104.33    3.65
  -1   3  -1  105.06    3.71
   1   3   1   97.39    3.38
   1   3   1  104.82    3.67
  -1   3  -1  105.47    3.85
   1   3   1  102.89    3.83
  -1   3  -1  100.55    3.45
  -1   3  -1   97.57    3.94
  -1   3  -1  104.47    3.78
  -1   3  -1  103.82    3.80
   1   3   1  101.32    3.46
  -1   3  -1   99.83    3.69
   1   3   1  106.48    3.55
  -1   3  -1  104.73    3.75
   1   3   1  101.74    3.75
  -1   3  -1  100.95    3.61
   1   3   1  100.94    3.64
   1   3   1  102.35    3.50
   1   3   1  105.07    3.49
   2  -3   1  362.80   13.52
   2  -3   1  383.63   13.37
   2  -3   1  379.70   13.18
   2  -3   1  374.93   12.77
   2  -3   1  392.37   12.61
  -2  -3  -1  367.94   12.21
  -2  -3  -1  366.69   12.19
  -2  -3  -1  380.12   11.83
   2  -3   1  368.32   12.25
   2  -3   1  377.93   13.24
  -2  -3  -1  372.28   12.37
  -2  -3  -1  354.61   13.13
  -2  -3  -1  378.91   11.98
   2  -3   1  374.58   12.70
   2  -3   1  373.09   12.96
  -2  -3  -1  374.41   12.70
  -2  -3  -1  373.39   12.54
   2  -3   1  363.78   11.65
   2  -3   1  359.08   12.38
   2  -3   1  378.15   13.15
   2  -3   1  359.15   12.44
   2  -3   1  383.38   12.62
  -2  -3  -1  379.35   12.38
   2  -3   1  360.18   11.98
   2  -3   1  366.62   12.38
   2  -3   1  364.81   13.01
   2  -3   1  367.13   12.31
   2  -3   1  376.16   11.94
   2  -3   1  382.02   11.88
   2  -3   1  351.42   11.59
  -2  -3  -1  378.78   13.10
  -2  -3  -1  370.14   12.55
   2  -3   1  355.11   13.07
   2  -3   1  373.51   11.92
  -2  -3  -1  373.49   12.25
  -2  -3  -1  374.18   11.71
  -2  -3  -1  368.39   11.89
   2  -3   1  355.17   12.53
   2  -3   1  347.53   12.34
   2  -3   1  367.38   11.89
  -2  -3  -1  395.44   12.23
   2  -3   1  383.21   13.17
   2  -3   1  367.18   12.37
  -2   3  -1  368.63   11.69
   2   3   1  370.47   12.20
  -2   3  -1  367.39   12.52
   2   3   1  373.62   11.67
   2   3   1  357.69   12.34
  -2   3  -1  380.87   12.56
   2   3   1  376.97   11.86
   2   3   1  363.25   12.22
  -2   3  -1  386.48   12.89
  -2   3  -1  367.00   11.81
  -2   3  -1  370.11   12.35
  -2   3  -1  375.52   12.73
  -2   3  -1  377.86   12.36
   2   3   1  363.87   11.70
   2   3   1  363.35   12.40
  -2   3  -1  368.18   12.68
   2   3   1  381.45   11.98
   2   3   1  361.97   12.58
  -2   3  -1  376.53   13.25
  -2   3  -1  370.09   11.61
   2   3   1  383.64   13.12
   2   3   1  363.19   12.98
  -2   3  -1  370.16   12.53
   2   3   1  376.55   13.16
  -2   3  -1  380.60   11.68
  -2   3  -1  362.24   12.35
  -2   3  -1  370.21   13.31
   2   3   1  386.73   12.93
   2   3   1  353.17   12.54
  -2   3  -1  382.89   12.38
  -2   3  -1  375.56   13.37
  -2   3  -1  387.39   12.95
  -2   3  -1  378.65   12.76
  -2   3  -1  385.69   12.36
   2   3   1  354.76   11.86
   2   3   1  376.70   12.65
   2   3   1  360.03   13.04
  -2   3  -1  375.45   13.10
   2   3   1  378.04   12.17
  -2   3  -1  356.12   12.98
  -2   3  -1  361.92   12.25
  -2   3  -1  360.79   11.98
   2   3   1  387.20   13.34
  -2   3  -1  372.80   11.88
   2   3   1  364.16   13.41
   3  -3   1  170.98    6.26
   3  -3   1  177.88    6.84
   3  -3   1  190.41    6.69
   3  -3   1  184.58    6.20
   3  -3   1  179.27    5.96
   3  -3   1  177.43    6.05
  -3  -3  -1  181.38    6.05
  -3  -3  -1  187.95    6.27
  -3  -3  -1  185.99    6.14
  -3  -3  -1  189.88    6.17
   3  -3   1  182.82    6.02
   3  -3   1  177.61    6.47
   3  -3   1  180.54    6.74
   3  -3   1  186.07    6.35
   3  -3   1  184.24    6.84
   3  -3   1  169.41    6.73
  -3  -3  -1  181.84    6.76
  -3  -3  -1  181.38    5.89
  -3  -3  -1  183.96    6.49
  -3  -3  -1  177.79    6.22
   3  -3   1  181.56    6.33
   3  -3   1  183.29    5.93
   3  -3   1  181.28    6.49
  -3  -3  -1  171.04    6.51
   3  -3   1  177.16    6.35
  -3  -3  -1  184.70    6.18
   3  -3   1  174.09    6.70
  -3  -3  -1  179.20    6.24
   3  -3   1  177.52    6.37
  -3  -3  -1  182.39    5.92
  -3  -3  -1  181.16    6.53
   3  -3   1  169.26    6.55
  -3  -3  -1  173.54    5.81
   3  -3   1  183.19    5.86
   3  -3   1  179.26    6.46
  -3  -3  -1  177.93    6.16
  -3  -3  -1  178.14    6.42
   3   3   1  183.06    6.21
   3   3   1  174.19    6.71
  -3   3  -1  176.49    6.35
   3   3   1  185.10    5.97
  -3   3  -1  181.77    5.93
  -3   3  -1  173.02    6.76
   3   3   1  177.42    6.50
   3   3   1  165.37    6.67
   3   3   1  180.07    6.03
  -3   3  -1  173.24    5.98
   3   3   1  186.67    6.57
  -3   3  -1  184.97    6.40
   3   3   1  172.84    5.83
  -3   3  -1  180.97    6.61
   3   3   1  187.05    6.35
   3   3   1  181.37    5.95
  -3   3  -1  164.50    5.84
   3   3   1  181.39    6.13
  -3   3  -1  176.86    6.26
   3   3   1  177.33    6.28
   3   3   1  185.93    6.47
   3   3   1  186.60    6.64
   3   3   1  180.60    6.12
  -3   3  -1  183.88    6.73
  -3   3  -1  174.72    6.28
   3   3   1  174.06    6.47
  -3   3  -1  181.52    6.40
  -3   3  -1  179.16    5.74
   3   3   1  182.91    6.18
  -3   3  -1  182.25    5.94
  -3   3  -1  176.52    6.29
  -3   3  -1  182.96    5.84
  -3   3  -1  176.34    6.38
   3   3   1  179.33    6.10
  -3   3  -1  187.23    6.28
   3   3   1  179.43    5.94
  -3   3  -1  182.62    6.06
   3   3   1  184.80    6.46
  -3   3  -1  185.46    6.56
   3   3   1  181.91    5.88
  -3   3  -1  180.70    6.44
  -3   3  -1  186.15    6.24
  -3   3  -1  181.02    5.80
   3   3   1  186.39    6.65
  -3   3  -1  181.45    6.55
  -3   3  -1  184.58    6.42
   4  -3   1   70.57    2.46
  -4  -3  -1   68.55    2.71
   4  -3   1   67.89    2.55
   4  -3   1   73.62    2.76
   4  -3   1   65.28    2.86
   4  -3   1   70.09    2.81
   4  -3   1   65.37    2.77
   4  -3   1   69.00    3.11
  -4  -3  -1   70.16    2.72
  -4  -3  -1   66.67    3.11
   4  -3   1   69.65    2.67
   4  -3   1   66.22    2.83
   4  -3   1   70.54    2.79
  -4  -3  -1   65.70    2.48
  -4  -3  -1   65.50    2.66
  -4  -3  -1   61.57    2.68
   4  -3   1   68.56    2.88
   4  -3   1   68.41    2.86
   4  -3   1   67.26    3.21
  -4  -3  -1   65.95    3.02
  -4  -3  -1   68.22    2.72
  -4  -3  -1   64.49    2.71
   4  -3   1   65.94    2.55
   4  -3   1   71.64    3.13
  -4  -3  -1   69.13    2.44
  -4  -3  -1   72.09    2.70
   4  -3   1   69.00    3.01
   4  -3   1   70.70    2.64
  -4  -3  -1   72.35    2.68
   4  -3   1   72.78    2.78
  -4  -3  -1   71.32    2.64
   4  -3   1   71.89    3.04
   4  -3   1   62.80    2.76
  -4  -3  -1   65.79    3.01
  -4   3  -1   70.76    2.66
   4   3   1   66.75    2.50
   4   3   1   72.12    2.58
  -4   3  -1   66.75    3.22
  -4   3  -1   68.18    2.65
  -4   3  -1   74.41    2.57
  -4   3  -1   67.64    2.65
  -4   3  -1   66.49    2.95
  -4   3  -1   70.63    2.56
   4   3   1   69.49    2.78
  -4   3  -1   70.98    2.83
   4   3   1   66.88    2.80
  -4   3  -1   68.33    2.66
   4   3   1   68.38    2.56
  -4   3  -1   69.64    2.52
   4   3   1   67.07    2.69
   4   3   1   70.67    2.65
  -4   3  -1   67.60    2.37
  -4   3  -1   68.18    3.00
   4   3   1   70.82    2.58
  -4   3  -1   69.33    2.95
  -4   3  -1   65.36    2.83
  -4   3  -1   64.93    2.45
  -4   3  -1   63.72    2.81
  -4   3  -1   69.60    2.60
   4   3   1   67.07    2.91
   4   3   1   67.03    2.86
   4   3   1   67.97    2.68
   4   3   1   69.65    2.78
  -4   3  -1   68.68    2.84
  -4   3  -1   63.47    2.75
   4   3   1   74.32    2.78
   4   3   1   66.78    3.07
  -4   3  -1   68.80    2.80
  -4   3  -1   66.51    2.48
   4   3   1   69.95    2.96
  -4   3  -1   70.33    2.86
   4   3   1   64.31    2.60
  -4   3  -1   62.66    2.60
   4   3   1   68.74    2.79
   4   3   1   68.59    2.68
   4   3   1   67.26    2.75
   4   3   1   65.76    2.54
   5  -3   1    4.06    0.69
   5  -3   1    3.64    0.66
   5  -3   1    3.49    0.74
  -5  -3  -1    2.87    0.74
   5  -3   1    4.91    0.75
  -5  -3  -1    3.40    0.77
   5  -3   1    4.81    0.71
   5  -3   1    4.92    0.61
  -5  -3  -1    3.39    0.59
  -5  -3  -1    3.72    0.90
   5  -3   1    4.19    0.65
  -5  -3  -1    2.84    0.67
   5  -3   1    4.51    0.99
   5  -3   1    2.68    0.62
  -5  -3  -1    4.82    0.57
  -5  -3  -1    2.67    0.69
  -5  -3  -1    5.16    0.74
  -5  -3  -1    3.37    0.55
   5  -3   1    4.97    0.72
  -5  -3  -1    3.59    0.60
   5  -3   1    3.96    0.77
   5  -3   1    3.06    0.93
   5  -3   1    4.15    0.78
   5  -3   1    3.98    0.72
  -5  -3  -1    3.04    0.55
   5  -3   1    3.15    0.70
   5  -3   1    4.66    0.69
  -5  -3  -1    3.96    0.64
  -5  -3  -1    4.10    0.89
  -5  -3  -1    3.81    0.92
  -5  -3  -1    4.00    0.70
   5  -3   1    3.53    0.85
  -5   3  -1    3.38    0.72
  -5   3  -1    5.08    0.45
   5   3   1    4.31    0.64
  -5   3  -1    5.74    0.82
   5   3   1    4.43    0.71
   5   3   1    4.62    0.69
  -5   3  -1    4.20    0.55
  -5   3  -1    4.98    0.93
  -5   3  -1    4.65    0.63
  -5   3  -1    3.89    0.79
   5   3   1    3.93    0.63
   5   3   1    5.63    0.69
   5   3   1    3.65    0.72
  -5   3  -1    3.91    0.76
   5   3   1    2.96    0.70
   5   3   1    5.26    0.73
   5   3   1    4.07    0.67
   5   3   1    4.33    0.67
   5   3   1    4.31    0.68
  -5   3  -1    5.00    0.81
  -5   3  -1    4.95    0.95
   5   3   1    2.99    0.71
  -5   3  -1    4.91    0.69
   5   3   1    4.25    0.67
  -5   3  -1    4.33    0.71
  -5   3  -1    4.67    1.01
  -5   3  -1    3.98    0.59
   5   3   1    2.98    0.77
  -5   3  -1    5.12    0.87
  -5   3  -1    4.89    0.80
  -5   3  -1    3.71    0.60
  -5   3  -1    4.45    0.49
   5   3   1    4.78    0.95
  -5   3  -1    3.73    0.55
   5   3   1    3.78    0.67
  -6  -3  -1   20.20    1.18
  -6  -3  -1   19.09    1.52
   6  -3   1   22.44    1.82
   6  -3   1   19.27    1.57
   6  -3   1   22.56    1.51
   6  -3   1   20.45    1.44
  -6  -3  -1   17.07    1.10
  -6  -3  -1   20.48    1.23
  -6  -3  -1   18.50    1.72
  -6  -3  -1   20.50    1.18
  -6  -3  -1   21.99    1.51
   6  -3   1   20.33    1.47
  -6  -3  -1   19.89    1.18
  -6  -3  -1   19.56    1.52
  -6  -3  -1   20.06    1.46
  -6  -3  -1   19.21    1.75
   6  -3   1   19.43    1.47
  -6  -3  -1   20.60    1.80
   6  -3   1   19.34    1.51
   6  -3   1   21.86    1.48
  -6  -3  -1   22.60    1.23
  -6   3  -1   20.00    1.60
   6   3   1   19.71    1.45
   6   3   1   19.67    1.52
  -6   3  -1   19.62    1.47
  -6   3  -1   19.70    1.38
   6   3   1   19.77    1.41
  -6   3  -1   18.93    1.51
  -6   3  -1   19.67    1.58
  -6   3  -1   19.45    0.99
  -6   3  -1   20.24    1.17
   6   3   1   20.20    1.52
   6   3   1   24.13    1.52
   6   3   1   19.98    1.46
   6   3   1   20.84    1.46
  -6   3  -1   24.06    1.98
  -6   3  -1   23.90    1.72
  -6   3  -1   20.44    1.29
  -6   3  -1   20.67    1.67
  -6   3  -1   21.44    1.22
  -6   3  -1   21.20    1.52
  -6   3  -1   20.20    1.64
   6   3   1   18.99    1.58
  -6   3  -1   18.42    1.67
  -6   3  -1   20.06    1.06
   7  -3   1   34.01    2.27
  -7  -3  -1   35.69    2.49
  -7  -3  -1   32.81    2.17
  -7  -3  -1   31.57    1.54
  -7  -3  -1   33.81    2.14
  -7  -3  -1   32.33    1.62
  -7  -3  -1   33.24    1.69
   7  -3   1   34.50    2.15
   7  -3   1   30.96    2.08
  -7  -3  -1   30.10    2.44
  -7  -3  -1   35.57    2.09
  -7  -3  -1   33.31    2.54
   7  -3   1   35.79    2.18
   7  -3   1   33.66    2.05
  -7   3  -1   30.14    2.36
  -7   3  -1   30.96    2.31
  -7   3  -1   36.77    2.28
  -7   3  -1   34.31    2.30
  -7   3  -1   33.07    1.70
  -7   3  -1   35.69    2.30
   7   3   1   34.86    2.05
   7   3   1   31.99    2.14
   7   3   1   35.97    2.21
  -7   3  -1   33.51    1.70
   7   3   1   36.62    2.14
  -7   3  -1   35.03    2.29
  -7   3  -1   32.07    2.17
  -7   3  -1   36.61    1.88
   7   3   1   36.63    2.09
  -7   3  -1   32.56    1.85
   8  -3   1   23.68    1.89
  -8  -3  -1   21.77    1.82
  -8  -3  -1   24.98    2.41
   8  -3   1   20.34    1.88
  -8  -3  -1   21.22    1.92
  -8   3  -1   21.46    2.21
   8   3   1   22.90    1.88
   8   3   1   23.00    2.02
   8   3   1   25.87    2.01
  -8   3  -1   24.92    1.55
  -8   3  -1   24.37    2.13
  -8   3  -1   22.98    2.00
  -9  -3  -1    0.37    1.48
  -9  -3  -1   -0.07    1.07
  -9   3  -1    4.34    1.35
  -9   3  -1    0.52    1.46
  -9  -4   1   13.07    1.60
  -9  -4   1    8.73    1.57
  -9  -4   1   12.54    1.45
  -9  -4   1   11.74    2.02
   9  -4  -1   12.97    1.68
  -9   4   1   15.02    1.89
  -9   4   1   14.05    2.00
  -9   4   1   14.89    1.39
  -9   4   1   13.42    1.86
  -9   4   1   13.19    1.59
   9   4  -1   11.47    1.67
   8  -4  -1  112.44    4.98
  -8  -4   1  115.45    5.28
  -8  -4   1  106.22    4.77
  -8  -4   1  112.39    4.17
  -8  -4   1  110.29    4.93
   8  -4  -1  103.52    4.87
  -8  -4   1  108.79    4.81
   8  -4  -1  114.19    4.68
  -8   4   1  106.11    4.93
  -8   4   1  108.69    4.97
   8   4  -1  114.34    4.98
  -8   4   1  104.06    4.80
  -8   4   1  105.10    4.56
   8   4  -1  108.08    5.12
   8   4  -1  107.03    4.60
   8   4  -1  111.12    4.90
  -8   4   1  109.93    4.32
  -8   4   1  119.91    5.29
  -7  -4   1   93.55    4.50
   7  -4  -1   90.94    4.11
  -7  -4   1   91.45    4.36
   7  -4  -1   92.80    4.12
  -7  -4   1   90.87    3.66
   7  -4  -1   93.66    4.31
  -7  -4   1   88.59    3.82
   7  -4  -1   98.91    3.92
  -7  -4   1   92.37    4.13
  -7  -4   1   93.51    4.16
   7  -4  -1   90.53    4.10
  -7  -4   1   86.45    3.97
  -7  -4   1   97.22    4.25
   7  -4  -1   87.88    4.24
  -7  -4   1   94.82    4.39
  -7  -4   1   88.22    3.55
   7  -4  -1   93.26    3.87
  -7   4   1   92.86    4.16
   7   4  -1   80.12    4.16
   7   4  -1   96.63    4.27
  -7   4   1   93.99    4.16
  -7   4   1   89.34    4.12
  -7   4   1   92.33    3.69
   7   4  -1   92.89    4.05
  -7   4   1   95.01    4.38
   7   4  -1   88.24    4.09
  -7   4   1   90.78    4.24
   7   4  -1   90.25    3.81
   7   4  -1   85.94    4.25
   7   4  -1   93.39    3.86
  -7   4   1   92.08    4.04
  -7   4   1   88.96    3.70
  -7   4   1   96.52    4.44
  -7   4   1   87.18    3.84
  -7   4   1   88.35    4.20
  -6  -4   1  336.48   12.26
  -6  -4   1  324.06   11.24
   6  -4  -1  329.08   12.71
   6  -4  -1  345.36   11.32
   6  -4  -1  335.08   11.00
  -6  -4   1  325.11   11.05
   6  -4  -1  343.32   12.42
  -6  -4   1  333.12   12.28
   6  -4  -1  327.31   11.64
   6  -4  -1  321.15   11.83
  -6  -4   1  346.68   11.69
   6  -4  -1  314.52   12.12
  -6  -4   1  354.59   12.33
  -6  -4   1  332.85   11.84
  -6  -4   1  315.36   11.56
  -6  -4   1  347.98   12.41
   6  -4  -1  315.14   12.02
  -6  -4   1  319.34   10.81
  -6  -4   1  314.60   11.55
   6  -4  -1  335.99   11.20
  -6  -4   1  332.58   12.23
  -6  -4   1  323.35   11.62
   6  -4  -1  319.00   11.85
  -6   4   1  345.83   11.82
  -6   4   1  328.83   11.76
   6   4  -1  323.11   11.16
  -6   4   1  336.37   11.87
   6   4  -1  336.19   12.62
   6   4  -1  352.18   11.26
  -6   4   1  338.43   11.62
  -6   4   1  321.00   10.95
  -6   4   1  343.19   11.69
  -6   4   1  369.59   12.54
  -6   4   1  337.51   11.13
   6   4  -1  315.98   11.94
   6   4  -1  322.61   10.92
  -6   4   1  335.18   10.87
   6   4  -1  320.13   12.42
  -6   4   1  332.72   12.39
   6   4  -1  328.88   11.80
  -6   4   1  328.84   11.68
   6   4  -1  321.87   12.57
   6   4  -1  322.39   11.50
  -6   4   1  350.96   12.60
   6   4  -1  357.59   12.62
  -6   4   1  326.96   11.29
  -6   4   1  329.56   12.33
   6   4  -1  321.45   12.14
  -6   4   1  333.49   11.15
  -6   4   1  317.93   11.88
  -5  -4   1    2.31    0.70
  -5  -4   1    2.04    0.55
   5  -4  -1    3.13    0.84
   5  -4  -1    3.45    0.69
   5  -4  -1    3.00    0.67
  -5  -4   1    3.34    0.80
   5  -4  -1    2.35    0.80
   5  -4  -1    2.65    0.73
   5  -4  -1    2.16    0.81
   5  -4  -1    2.34    0.67
  -5  -4   1    2.68    0.73
   5  -4  -1    3.00    0.61
  -5  -4   1    2.02    0.61
   5  -4  -1    1.71    0.59
  -5  -4   1    2.92    0.66
   5  -4  -1    3.35    0.82
  -5  -4   1    2.04    0.71
  -5  -4   1    2.08    0.73
   5  -4  -1    3.45    0.80
   5  -4  -1    1.88    0.81
  -5  -4   1    1.71    0.52
   5  -4  -1    2.68    0.71
   5  -4  -1    2.00    0.66
   5  -4  -1    2.10    0.77
  -5  -4   1    3.14    0.66
  -5  -4   1    3.17    0.71
  -5  -4   1    2.21    0.75
   5  -4  -1    2.16    0.67
  -5  -4   1    1.72    0.84
   5  -4  -1    2.27    0.68
  -5  -4   1    1.82    0.53
  -5  -4   1    2.72    0.75
  -5   4   1    2.31    0.62
   5   4  -1    2.12    0.69
   5   4  -1    2.44    0.60
   5   4  -1    2.10    0.77
  -5   4   1    2.77    0.74
   5   4  -1    2.25    0.64
  -5   4   1    1.48    0.73
  -5   4   1    2.88    0.71
   5   4  -1    2.93    0.67
   5   4  -1    2.34    0.72
  -5   4   1    3.30    0.83
  -5   4   1    2.43    0.75
  -5   4   1    3.44    0.90
  -5   4   1    2.55    0.88
  -5   4   1    2.69    0.54
   5   4  -1    2.59    0.64
   5   4  -1    2.90    0.65
  -5   4   1    3.07    0.76
   5   4  -1    4.13    0.74
  -5   4   1    2.18    0.57
  -5   4   1    3.32    0.61
   5   4  -1    2.64    0.67
   5   4  -1    2.51    0.61
  -5   4   1    2.81    0.79
   5   4  -1    3.13    0.82
  -5   4   1    2.13    0.74
  -5   4   1    2.14    0.61
   5   4  -1    2.56    0.77
   5   4  -1    3.29    0.71
  -5   4   1    3.00    0.75
   5   4  -1    3.86    0.75
   5   4  -1    2.67    0.61
   5   4  -1    1.84    0.66
  -5   4   1    3.13    0.61
   5   4  -1    3.70    0.71
   5   4  -1    2.80    0.68
  -5   4   1    3.04    0.65
  -5   4   1    1.81    0.70
  -4  -4   1   22.20    1.38
   4  -4  -1   21.65    1.31
   4  -4  -1   23.12    1.39
  -4  -4   1   19.03    1.16
  -4  -4   1   20.98    1.32
   4  -4  -1   22.07    1.28
   4  -4  -1   21.42    1.14
  -4  -4   1   22.16    1.18
   4  -4  -1   24.73    1.48
  -4  -4   1   22.21    1.42
  -4  -4   1   23.06    1.35
  -4  -4   1   22.87    1.19
   4  -4  -1   21.34    1.48
  -4  -4   1   25.22    1.43
   4  -4  -1   21.27    1.41
  -4  -4   1   22.81    1.20
  -4  -4   1   22.30    1.44
  -4  -4   1   24.52    1.31
   4  -4  -1   20.12    1.25
   4  -4  -1   22.78    1.48
   4  -4  -1   26.06    1.55
  -4  -4   1   22.27    1.44
  -4  -4   1   20.06    1.23
   4  -4  -1   23.01    1.43
   4  -4  -1   21.94    1.61
   4  -4  -1   22.89    1.29
  -4  -4   1   20.47    1.17
   4  -4  -1   21.09    1.39
   4  -4  -1   25.16    1.57
  -4  -4   1   21.18    1.45
  -4  -4   1   22.43    1.16
  -4  -4   1   21.08    1.32
   4  -4  -1   23.41    1.45
   4  -4  -1   22.59    1.36
  -4  -4   1   20.08    1.40
   4  -4  -1   22.98    1.35
   4  -4  -1   23.96    1.18
   4  -4  -1   22.10    1.45
  -4  -4   1   22.55    1.30
   4  -4  -1   24.07    1.28
   4   4  -1   20.32    1.26
   4   4  -1   21.89    1.33
  -4   4   1   21.96    1.28
   4   4  -1   22.70    0.95
  -4   4   1   22.90    1.32
   4   4  -1   24.43    1.26
  -4   4   1   22.31    1.47
   4   4  -1   23.02    1.38
   4   4  -1   23.88    1.25
  -4   4   1   25.11    1.42
  -4   4   1   21.24    1.22
   4   4  -1   23.75    1.50
  -4   4   1   23.24    1.44
   4   4  -1   20.77    1.29
   4   4  -1   25.61    1.54
   4   4  -1   23.50    1.26
  -4   4   1   20.59    1.20
   4   4  -1   23.46    1.31
  -4   4   1   19.11    1.28
  -4   4   1   22.28    1.42
  -4   4   1   20.06    1.21
   4   4  -1   23.27    1.29
   4   4  -1   23.86    1.56
   4   4  -1   24.52    1.45
   4   4  -1   24.23    1.42
   4   4  -1   21.69    1.36
  -4   4   1   22.57    1.30
  -4   4   1   23.20    1.55
  -4   4   1   23.59    1.38
  -4   4   1   21.67    1.39
   4   4  -1   22.75    1.22
   4   4  -1   22.87    1.38
  -4   4   1   22.82    1.54
  -4   4   1   22.82    1.34
  -4   4   1   21.65    1.26
   4   4  -1   24.10    1.39
  -4   4   1   23.76    1.42
  -4   4   1   20.42    1.37
   4   4  -1   21.43    1.31
  -4   4   1   23.01    1.19
   4   4  -1   22.28    1.42
  -4   4   1   21.91    1.43
   4   4  -1   22.26    1.40
   4   4  -1   22.00    1.40
  -4   4   1   24.17    1.49
  -4   4   1   24.41    1.29
   3  -4  -1  215.27    7.53
   3  -4  -1  222.74    8.14
   3  -4  -1  221.10    7.26
   3  -4  -1  216.11    8.18
  -3  -4   1  220.40    7.09
  -3  -4   1  217.49    7.53
  -3  -4   1  214.59    8.09
  -3  -4   1  225.85    7.64
  -3  -4   1  209.61    7.24
  -3  -4   1  220.90    7.75
   3  -4  -1  220.50    8.06
  -3  -4   1  219.06    8.07
  -3  -4   1  216.46    7.56
   3  -4  -1  223.15    7.61
  -3  -4   1  214.81    7.54
   3  -4  -1  232.70    7.45
  -3  -4   1  219.98    7.91
  -3  -4   1  218.62    7.13
   3  -4  -1  210.78    7.69
   3  -4  -1  197.26    7.79
  -3  -4   1  219.25    7.16
   3  -4  -1  217.34    7.64
  -3  -4   1  225.30    7.97
   3  -4  -1  219.74    7.31
  -3  -4   1  217.38    8.12
  -3  -4   1  219.04    7.24
  -3  -4   1  216.11    7.99
  -3  -4   1  212.51    7.20
  -3  -4   1  211.96    7.79
   3  -4  -1  210.09    7.13
   3  -4  -1  217.15    7.59
  -3  -4   1  223.77    7.67
   3  -4  -1  215.15    7.92
   3  -4  -1  226.85    8.25
   3  -4  -1  212.65    7.71
   3  -4  -1  221.68    7.92
   3  -4  -1  215.19    7.27
   3  -4  -1  228.69    8.01
   3  -4  -1  208.15    6.97
   3   4  -1  218.48    7.92
  -3   4   1  217.29    7.69
   3   4  -1  215.13    7.68
  -3   4   1  228.24    7.21
   3   4  -1  218.27    7.28
  -3   4   1  219.38    7.65
  -3   4   1  221.04    8.21
  -3   4   1  209.73    7.49
  -3   4   1  212.94    8.14
   3   4  -1  212.18    7.90
   3   4  -1  208.63    7.54
  -3   4   1  227.10    7.84
   3   4  -1  215.92    7.51
  -3   4   1  216.97    8.19
  -3   4   1  217.78    7.72
  -3   4   1  217.12    6.99
  -3   4   1  235.20    8.13
  -3   4   1  212.19    7.99
   3   4  -1  221.44    7.81
   3   4  -1  224.03    7.95
  -3   4   1  225.43    7.71
  -3   4   1  213.94    7.18
  -3   4   1  217.08    7.40
  -3   4   1  218.67    7.27
   3   4  -1  205.09    7.10
  -3   4   1  217.81    7.33
  -3   4   1  215.19    7.70
  -3   4   1  218.24    7.19
   3   4  -1  222.18    7.20
   3   4  -1  222.75    7.79
  -3   4   1  225.02    8.09
   3   4  -1  218.19    7.63
   3   4  -1  220.47    7.58
   3   4  -1  217.98    8.12
   3   4  -1  234.87    8.21
   3   4  -1  227.95    8.10
   3   4  -1  209.04    8.16
   3   4  -1  220.23    8.19
  -3   4   1  217.37    7.29
  -3   4   1  216.23    7.59
   3   4  -1  216.95    7.45
  -3   4   1  216.00    7.91
  -3   4   1  228.97    7.66
   3   4  -1  222.79    7.29
   3   4  -1  220.75    7.31
   3   4  -1  228.20    8.13
   3   4  -1  219.14    7.28
  -2  -4   1   54.76    2.33
   2  -4  -1   57.14    2.05
  -2  -4   1   54.78    2.09
   2  -4  -1   56.68    1.98
  -2  -4   1   57.25    2.25
   2  -4  -1   58.58    2.35
   2  -4  -1   54.03    2.30
   2  -4  -1   57.36    2.09
   2  -4  -1   56.70    2.11
  -2  -4   1   56.27    2.22
  -2  -4   1   56.17    2.11
   2  -4  -1   56.72    2.31
  -2  -4   1   56.98    2.29
   2  -4  -1   54.99    2.30
  -2  -4   1   57.78    2.43
  -2  -4   1   53.86    2.32
   2  -4  -1   58.77    2.37
   2  -4  -1   54.80    2.25
   2  -4  -1   58.62    2.34
  -2  -4   1   55.99    2.08
   2  -4  -1   57.72    2.29
  -2  -4   1   56.00    2.29
  -2  -4   1   58.34    2.26
   2  -4  -1   56.40    2.28
   2  -4  -1   51.68    2.37
   2  -4  -1   56.04    2.31
  -2  -4   1   56.56    2.25
  -2  -4   1   58.18    2.29
  -2  -4   1   55.48    2.27
  -2  -4   1   56.68    2.38
  -2  -4   1   56.57    2.11
  -2  -4   1   55.78    2.28
  -2  -4   1   55.26    2.32
   2  -4  -1   52.80    2.12
  -2  -4   1   56.19    2.21
   2  -4  -1   51.86    2.23
  -2  -4   1   58.16    2.07
   2  -4  -1   58.64    2.08
   2  -4  -1   51.90    2.13
  -2  -4   1   58.01    2.27
  -2  -4   1   52.94    2.09
   2  -4  -1   56.50    2.32
  -2   4   1   56.12    2.36
  -2   4   1   57.03    2.31
  -2   4   1   55.44    2.16
  -2   4   1   54.95    2.25
  -2   4   1   57.71    2.14
   2   4  -1   55.13    2.08
   2   4  -1   53.31    2.24
  -2   4   1   54.67    2.30
   2   4  -1   59.62    2.36
  -2   4   1   54.00    2.14
   2   4  -1   55.33    2.36
   2   4  -1   55.69    2.24
  -2   4   1   54.24    2.29
  -2   4   1   56.70    2.30
   2   4  -1   57.31    2.31
   2   4  -1   54.16    2.06
  -2   4   1   59.68    2.29
   2   4  -1   54.70    2.11
  -2   4   1   55.56    1.98
   2   4  -1   57.37    2.29
   2   4  -1   56.05    2.43
   2   4  -1   57.57    2.42
  -2   4   1   56.83    2.06
   2   4  -1   53.94    2.19
  -2   4   1   55.64    2.32
   2   4  -1   55.73    2.12
  -2   4   1   60.15    2.44
   2   4  -1   59.19    2.32
  -2   4   1   55.57    2.23
  -2   4   1   59.99    2.30
  -2   4   1   54.29    2.13
  -2   4   1   56.82    2.31
   2   4  -1   55.53    2.11
   2   4  -1   56.64    2.10
   2   4  -1   58.50    2.25
   2   4  -1   55.82    2.26
  -2   4   1   56.37    2.03
  -2   4   1   58.51    2.32
  -2   4   1   55.01    2.44
  -2   4   1   55.01    2.35
   2   4  -1   54.27    2.36
  -1  -4   1    2.37    0.31
   1  -4  -1    2.47    0.24
   1  -4  -1    2.72    0.40
  -1  -4   1    2.55    0.42
  -1  -4   1    3.01    0.35
   1  -4  -1    2.88    0.43
   1  -4  -1    2.36    0.35
  -1  -4   1    3.19    0.35
  -1  -4   1    2.89    0.49
  -1  -4   1    2.77    0.36
  -1  -4   1    2.41    0.36
  -1  -4   1    2.73    0.35
  -1  -4   1    2.68    0.34
   1  -4  -1    2.24    0.36
   1  -4  -1    3.02    0.39
  -1  -4   1    2.61    0.36
  -1  -4   1    2.88    0.40
  -1  -4   1    2.67    0.42
   1  -4  -1    2.44    0.36
  -1  -4   1    2.33    0.40
   1  -4  -1    1.48    0.38
   1  -4  -1    2.99    0.40
   1  -4  -1    2.52    0.42
   1  -4  -1    2.91    0.32
  -1  -4   1    2.49    0.34
  -1  -4   1    2.74    0.35
   1  -4  -1    3.82    0.48
   1  -4  -1    3.11    0.36
  -1  -4   1    2.75    0.35
   1  -4  -1    2.20    0.39
  -1  -4   1    2.66    0.40
  -1  -4   1    2.39    0.34
   1  -4  -1    2.76    0.37
   1  -4  -1    2.84    0.44
  -1  -4   1    2.23    0.39
   1  -4  -1    2.50    0.38
   1  -4  -1    1.52    0.33
  -1  -4   1    3.55    0.44
   1  -4  -1    2.68    0.35
   1  -4  -1    2.11    0.37
  -1  -4   1    2.37    0.41
   1  -4  -1    2.55    0.43
   1  -4  -1    2.59    0.39
   1   4  -1    2.78    0.42
   1   4  -1    2.83    0.35
  -1   4   1    2.09    0.34
   1   4  -1    2.82    0.36
   1   4  -1    3.09    0.37
  -1   4   1    2.26    0.37
   1   4  -1    2.61    0.34
   1   4  -1    1.71    0.37
  -1   4   1    3.26    0.34
   1   4  -1    1.80    0.31
   1   4  -1    2.35    0.34
  -1   4   1    1.61    0.34
   1   4  -1    2.42    0.35
   1   4  -1    2.18    0.36
  -1   4   1    3.41    0.40
  -1   4   1    2.65    0.33
  -1   4   1    2.36    0.38
  -1   4   1    2.32    0.37
   1   4  -1    2.22    0.38
  -1   4   1    2.44    0.44
   1   4  -1    2.10    0.35
  -1   4   1    2.54    0.41
   1   4  -1    2.92    0.41
  -1   4   1    3.02    0.37
  -1   4   1    2.25    0.34
  -1   4   1    2.03    0.38
   1   4  -1    2.51    0.35
  -1   4   1    2.63    0.34
   1   4  -1    2.75    0.35
  -1   4   1    2.28    0.36
  -1   4   1    2.67    0.40
  -1   4   1    3.03    0.42
   1   4  -1    2.99    0.44
   1   4  -1    2.80    0.38
  -1   4   1    2.56    0.43
  -1   4   1    2.60    0.43
  -1   4   1    2.61    0.41
   1   4  -1    2.97    0.42
   1   4  -1    2.76    0.41
   0  -4  -1  657.18   24.13
   0  -4   1  708.79   23.72
   0  -4   1  717.89   22.91
   0  -4  -1  682.83   24.09
   0  -4   1  599.70   21.63
   0  -4  -1  658.42   24.66
   0  -4  -1  686.66   21.75
   0  -4   1  733.12   21.33
   0  -4   1  708.80   23.32
   0  -4   1  623.45   23.99
   0  -4   1  725.32   21.46
   0  -4  -1  729.63   21.29
   0  -4  -1  654.42   21.94
   0  -4   1  691.76   22.80
   0  -4  -1  607.29   24.17
   0  -4   1  641.80   22.09
   0  -4   1  690.73   21.79
   0  -4   1  652.45   21.96
   0  -4  -1  730.03   23.46
   0  -4  -1  667.31   22.42
   0  -4   1  613.00   24.75
   0  -4  -1  687.04   22.54
   0  -4  -1  695.05   23.07
   0  -4   1  687.26   23.00
   0  -4  -1  692.23   22.57
   0  -4   1  709.41   21.91
   0  -4  -1  720.75   21.84
   0  -4   1  709.03   24.49
   0  -4   1  603.68   24.38
   0  -4   1  694.00   22.52
   0  -4  -1  676.27   21.96
   0  -4  -1  717.06   24.45
   0  -4   1  686.60   22.91
   0  -4   1  656.21   24.27
   0  -4  -1  673.38   22.82
   0  -4   1  683.77   22.02
   0  -4  -1  711.57   24.03
   0  -4  -1  675.14   23.54
   0  -4   1  689.45   22.42
   0  -4  -1  639.94   21.54
   0  -4  -1  696.74   22.61
   0   4  -1  679.53   21.96
   0   4  -1  704.91   21.32
   0   4   1  708.74   24.46
   0   4   1  713.73   24.03
   0   4  -1  718.32   23.73
   0   4  -1  723.00   24.06
   0   4  -1  686.25   21.98
   0   4  -1  646.60   21.52
   0   4   1  700.47   21.43
   0   4  -1  680.79   21.94
   0   4  -1  687.99   22.80
   0   4   1  698.14   21.30
   0   4   1  672.45   21.98
   0   4  -1  679.67   23.89
   0   4  -1  704.31   24.09
   0   4   1  691.76   23.47
   0   4   1  647.57   21.88
   0   4  -1  712.16   23.30
   0   4   1  678.34   22.85
   0   4   1  722.67   23.71
   0   4  -1  732.02   22.47
   0   4  -1  702.31   21.78
   0   4  -1  670.52   22.86
   0   4   1  689.59   23.46
   0   4   1  695.29   21.83
   0   4  -1  662.18   22.57
   0   4   1  696.75   22.37
   0   4  -1  660.75   24.16
   0   4   1  667.55   24.66
   0   4  -1  707.62   23.01
   0   4   1  653.55   23.87
   0   4  -1  627.48   24.62
   0   4   1  688.09   21.76
   0   4   1  650.03   22.55
   0   4  -1  718.29   22.94
   0   4   1  672.12   22.49
   0   4   1  696.29   23.07
   0   4   1  710.72   22.74
   0   4   1  676.99   24.16
   0   4  -1  684.03   22.53
   0   4   1  711.12   24.11
   0   4  -1  642.40   24.18
   0   4  -1  713.14   21.44
   0   4   1  671.60   24.20
  -1  -4  -1    1.58    0.39
  -1  -4  -1    0.55    0.40
   1  -4   1    0.80    0.43
  -1  -4  -1    1.17    0.34
   1  -4   1    1.08    0.30
   1  -4   1    0.36    0.36
  -1  -4  -1    0.97    0.24
  -1  -4  -1    0.77    0.29
   1  -4   1    0.96    0.34
   1  -4   1    1.56    0.31
   1  -4   1    1.79    0.45
   1  -4   1    1.19    0.55
   1  -4   1    0.86    0.31
   1  -4   1    0.50    0.43
   1  -4   1    0.74    0.35
  -1  -4  -1    0.58    0.16
   1  -4   1    1.02    0.21
   1  -4   1    1.15    0.39
  -1  -4  -1    1.15    0.27
  -1  -4  -1    0.91    0.19
   1  -4   1    0.49    0.29
  -1  -4  -1    1.45    0.44
  -1  -4  -1    0.52    0.29
   1  -4   1    0.48    0.26
  -1  -4  -1    0.77    0.31
  -1  -4  -1    1.19    0.38
   1  -4   1    0.94    0.29
   1  -4   1    1.16    0.42
  -1  -4  -1    0.71    0.28
   1  -4   1    0.89    0.45
   1  -4   1    1.37    0.41
  -1  -4  -1    1.03    0.29
   1  -4   1    1.11    0.40
   1  -4   1    0.82    0.28
  -1  -4  -1    1.22    0.19
  -1  -4  -1    1.11    0.19
  -1   4  -1    1.03    0.43
  -1   4  -1    0.95    0.34
  -1   4  -1    1.74    0.25
   1   4   1    1.32    0.39
  -1   4  -1    0.75    0.44
  -1   4  -1    0.40    0.20
  -1   4  -1    0.78    0.23
   1   4   1    0.77    0.31
  -1   4  -1    1.46    0.34
  -1   4  -1    1.03    0.27
   1   4   1    0.95    0.42
   1   4   1    1.04    0.23
  -1   4  -1    0.93    0.36
   1   4   1    1.86    0.35
   1   4   1    0.92    0.30
   1   4   1    0.82    0.26
   1   4   1    1.14    0.32
   1   4   1    1.10    0.36
   1   4   1    1.17    0.34
  -1   4  -1    0.59    0.36
   1   4   1    0.91    0.27
  -1   4  -1    0.93    0.15
   1   4   1    0.97    0.26
  -1   4  -1    1.21    0.31
   1   4   1    0.79    0.34
  -1   4  -1    1.06    0.30
  -1   4  -1    1.19    0.49
  -1   4  -1    0.83    0.23
   1   4   1    0.91    0.21
  -1   4  -1    1.05    0.35
   1   4   1    1.00    0.24
   1   4   1    0.88    0.30
  -1   4  -1    0.96    0.25
  -1   4  -1    0.71    0.33
  -1   4  -1    0.81    0.28
   1   4   1    1.42    0.27
   1   4   1    1.11    0.27
  -1   4  -1    1.31    0.34
  -1   4  -1    0.62    0.36
   1   4   1    1.32    0.33
  -1   4  -1    0.74    0.44
  -1   4  -1    0.85    0.37
   2  -4   1  274.87    8.77
  -2  -4  -1  265.33    8.54
  -2  -4  -1  266.40    9.62
   2  -4   1  257.68    9.67
  -2  -4  -1  268.97    9.18
   2  -4   1  278.04    8.70
   2  -4   1  265.48    8.53
   2  -4   1  256.91    8.99
  -2  -4  -1  290.19    8.95
   2  -4   1  255.24    8.82
   2  -4   1  269.28    9.03
  -2  -4  -1  273.67    8.39
   2  -4   1  267.96    9.42
   2  -4   1  270.92    9.67
  -2  -4  -1  272.36    9.49
   2  -4   1  276.54    9.68
   2  -4   1  277.78    8.66
   2  -4   1  260.58    9.26
   2  -4   1  267.16    9.08
   2  -4   1  263.19    9.08
   2  -4   1  261.93    9.14
  -2  -4  -1  274.83    9.13
   2  -4   1  263.63    9.59
   2  -4   1  260.64    9.91
  -2  -4  -1  267.18    8.95
  -2  -4  -1  272.85    8.93
   2  -4   1  262.99    9.87
  -2  -4  -1  275.78    9.09
   2  -4   1  271.86    9.77
  -2  -4  -1  270.88    9.21
  -2  -4  -1  259.00    8.41
   2  -4   1  270.04    9.66
  -2  -4  -1  266.26    8.59
  -2  -4  -1  277.39    9.06
   2  -4   1  260.62    9.13
   2  -4   1  246.00    9.10
   2  -4   1  259.76    9.44
  -2  -4  -1  259.55    8.94
  -2  -4  -1  257.50    9.57
   2  -4   1  269.61    9.26
  -2  -4  -1  271.29    8.69
   2   4   1  253.74    9.78
  -2   4  -1  261.03    9.66
  -2   4  -1  269.02    9.23
  -2   4  -1  268.29    9.43
  -2   4  -1  265.21    8.55
   2   4   1  279.01    9.18
  -2   4  -1  265.15    9.10
   2   4   1  278.22    9.59
   2   4   1  266.59    9.63
  -2   4  -1  267.61    9.05
   2   4   1  272.69    8.65
   2   4   1  270.55    8.89
  -2   4  -1  259.40    9.02
  -2   4  -1  272.21    8.69
   2   4   1  260.05    9.50
   2   4   1  264.44    9.01
  -2   4  -1  272.81    9.58
  -2   4  -1  258.42    9.12
  -2   4  -1  278.69    9.18
   2   4   1  258.89    9.47
   2   4   1  271.06    8.89
  -2   4  -1  269.23    9.17
   2   4   1  263.26    8.67
   2   4   1  273.43    8.65
  -2   4  -1  278.63    9.37
   2   4   1  264.48    8.57
  -2   4  -1  257.40    8.47
   2   4   1  265.63    9.18
   2   4   1  266.96    8.54
  -2   4  -1  269.84    9.73
  -2   4  -1  275.27    9.12
   2   4   1  265.49    9.66
   2   4   1  273.30    9.69
  -2   4  -1  274.20    9.75
   2   4   1  269.67    9.38
  -2   4  -1  259.84    9.61
  -2   4  -1  256.80    8.67
  -2   4  -1  259.93    9.22
   2   4   1  261.99    8.97
   2   4   1  262.01    9.09
   2   4   1  274.83    9.56
  -2   4  -1  266.17    9.30
  -3  -4  -1  262.75    9.04
  -3  -4  -1  243.79    9.19
   3  -4   1  255.21    9.46
   3  -4   1  268.51    9.26
  -3  -4  -1  258.74    8.63
   3  -4   1  252.32    8.49
   3  -4   1  250.06    9.12
  -3  -4  -1  262.49    8.29
  -3  -4  -1  260.89    8.06
   3  -4   1  255.40    8.94
   3  -4   1  266.93    9.59
   3  -4   1  260.61    8.46
   3  -4   1  254.62    8.95
  -3  -4  -1  251.17    8.34
  -3  -4  -1  255.96    9.14
   3  -4   1  267.92    8.35
   3  -4   1  252.08    8.80
   3  -4   1  258.36    8.82
   3  -4   1  246.19    8.89
   3  -4   1  265.14    9.34
  -3  -4  -1  260.21    8.65
  -3  -4  -1  252.20    8.80
   3  -4   1  259.66    8.85
   3  -4   1  255.23    8.38
   3  -4   1  257.47    8.70
   3  -4   1  261.30    8.24
  -3  -4  -1  270.38    8.81
  -3  -4  -1  251.36    8.87
   3  -4   1  250.16    9.39
   3  -4   1  254.86    8.23
   3  -4   1  265.36    9.37
   3  -4   1  245.02    9.59
  -3  -4  -1  255.13    8.21
  -3  -4  -1  247.66    8.36
  -3  -4  -1  256.37    8.64
  -3  -4  -1  252.12    9.35
  -3  -4  -1  262.08    8.74
  -3  -4  -1  250.79    8.07
   3  -4   1  248.43    9.07
   3  -4   1  251.81    8.84
   3  -4   1  251.51    9.42
   3   4   1  254.42    8.21
  -3   4  -1  265.23    9.29
  -3   4  -1  251.34    9.20
   3   4   1  260.30    8.90
  -3   4  -1  255.51    8.83
   3   4   1  244.22    8.24
  -3   4  -1  246.17    8.81
  -3   4  -1  252.11    9.03
  -3   4  -1  260.94    9.42
  -3   4  -1  252.15    9.05
  -3   4  -1  252.72    8.99
  -3   4  -1  244.70    9.35
  -3   4  -1  255.18    9.36
  -3   4  -1  248.02    8.37
   3   4   1  258.74    8.34
   3   4   1  257.84    8.95
  -3   4  -1  245.42    8.23
   3   4   1  240.94    9.11
   3   4   1  259.44    8.36
  -3   4  -1  260.22    8.82
   3   4   1  266.64    8.68
   3   4   1  251.94    8.57
  -3   4  -1  255.16    8.21
  -3   4  -1  252.61    8.48
  -3   4  -1  246.93    8.79
   3   4   1  259.68    8.38
  -3   4  -1  248.10    8.24
   3   4   1  257.41    8.71
   3   4   1  254.63    9.35
   3   4   1  252.44    9.18
   3   4   1  263.97    9.28
   3   4   1  272.54    8.81
   3   4   1  266.23    9.08
  -3   4  -1  255.81    8.79
   3   4   1  242.68    9.42
   3   4   1  264.92    9.38
   3   4   1  252.44    8.84
  -3   4  -1  244.83    8.90
   3   4   1  264.67    9.34
  -3   4  -1  264.36    8.81
  -3   4  -1  261.81    8.92
  -3   4  -1  251.34    8.82
   3   4   1  262.31    8.60
   3   4   1  272.15    9.32
  -3   4  -1  247.54    8.35
   4  -4   1  147.44    5.02
   4  -4   1  147.39    5.90
   4  -4   1  142.12    5.43
   4  -4   1  154.46    5.96
  -4  -4  -1  140.82    5.58
  -4  -4  -1  143.08    5.28
  -4  -4  -1  141.06    5.84
  -4  -4  -1  161.74    5.34
  -4  -4  -1  143.65    5.49
  -4  -4  -1  139.55    5.00
   4  -4   1  156.42    5.38
   4  -4   1  147.33    5.69
  -4  -4  -1  141.57    5.10
  -4  -4  -1  151.17    5.31
  -4  -4  -1  147.65    5.46
   4  -4   1  137.08    5.53
   4  -4   1  154.29    5.52
  -4  -4  -1  157.97    5.36
   4  -4   1  153.37    5.18
   4  -4   1  142.43    5.41
   4  -4   1  150.15    5.54
  -4  -4  -1  149.18    5.29
   4  -4   1  149.28    5.61
   4  -4   1  151.68    5.01
   4  -4   1  154.60    5.12
   4  -4   1  144.00    5.72
   4  -4   1  145.27    5.19
   4  -4   1  144.19    5.52
  -4  -4  -1  147.23    4.93
  -4  -4  -1  158.19    5.00
   4  -4   1  145.22    5.08
   4  -4   1  139.52    5.47
   4  -4   1  150.10    5.89
  -4  -4  -1  151.72    5.66
   4  -4   1  150.93    5.35
   4  -4   1  142.67    5.94
  -4  -4  -1  147.80    5.26
   4   4   1  149.07    4.99
  -4   4  -1  144.19    4.97
  -4   4  -1  144.39    4.82
  -4   4  -1  140.81    5.08
   4   4   1  140.45    5.69
   4   4   1  145.05    5.28
   4   4   1  148.52    5.08
  -4   4  -1  146.98    5.54
  -4   4  -1  150.54    5.48
  -4   4  -1  152.57    5.55
  -4   4  -1  141.45    5.13
  -4   4  -1  148.04    5.42
   4   4   1  146.73    5.57
  -4   4  -1  154.57    5.80
   4   4   1  156.18    5.74
  -4   4  -1  143.14    5.03
  -4   4  -1  152.51    5.47
  -4   4  -1  151.22    5.35
   4   4   1  149.32    5.86
  -4   4  -1  142.74    5.94
  -4   4  -1  145.89    5.58
  -4   4  -1  149.92    5.47
  -4   4  -1  146.24    5.52
  -4   4  -1  151.53    5.31
   4   4   1  151.93    5.08
   4   4   1  147.25    5.66
  -4   4  -1  145.49    5.55
   4   4   1  141.29    5.51
   4   4   1  143.54    5.35
   4   4   1  154.71    5.39
   4   4   1  144.44    5.18
   4   4   1  155.05    5.06
   4   4   1  145.37    5.43
  -4   4  -1  149.20    5.23
  -4   4  -1  152.31    5.20
   4   4   1  153.71    5.52
   4   4   1  148.35    5.08
  -4   4  -1  144.93    5.44
  -4   4  -1  141.68    5.48
   4   4   1  141.32    5.10
   4   4   1  152.88    5.66
   4   4   1  153.66    5.34
  -4   4  -1  148.72    4.94
   4   4   1  148.48    5.55
   5  -4   1  592.92   21.98
  -5  -4  -1  614.30   21.31
   5  -4   1  631.15   20.37
   5  -4   1  638.15   19.60
  -5  -4  -1  584.64   20.06
   5  -4   1  566.01   20.83
  -5  -4  -1  629.61   20.37
   5  -4   1  618.92   21.42
   5  -4   1  584.34   20.25
   5  -4   1  623.41   19.58
   5  -4   1  608.20   21.48
   5  -4   1  587.74   19.58
  -5  -4  -1  584.60   20.46
  -5  -4  -1  584.95   21.39
  -5  -4  -1  594.11   20.06
   5  -4   1  628.80   20.42
  -5  -4  -1  600.33   19.04
  -5  -4  -1  608.97   20.11
   5  -4   1  593.00   20.54
  -5  -4  -1  606.03   19.66
   5  -4   1  612.50   19.17
   5  -4   1  595.47   21.98
  -5  -4  -1  625.01   20.46
   5  -4   1  651.39   21.94
   5  -4   1  628.44   20.84
   5  -4   1  607.36   20.70
  -5  -4  -1  608.62   21.11
   5  -4   1  567.99   21.60
   5  -4   1  575.72   21.26
  -5  -4  -1  585.78   21.30
  -5  -4  -1  600.28   19.37
  -5   4  -1  615.55   21.44
  -5   4  -1  633.14   20.50
  -5   4  -1  630.95   19.61
  -5   4  -1  580.81   20.21
  -5   4  -1  587.69   20.34
   5   4   1  616.44   21.94
  -5   4  -1  617.23   20.32
   5   4   1  590.02   21.63
  -5   4  -1  591.57   19.06
   5   4   1  625.42   19.52
  -5   4  -1  584.67   20.13
  -5   4  -1  624.61   21.64
   5   4   1  616.95   21.37
   5   4   1  591.77   21.95
  -5   4  -1  605.50   20.96
  -5   4  -1  588.58   19.29
  -5   4  -1  619.48   20.30
   5   4   1  610.08   19.22
  -5   4  -1  589.13   19.09
   5   4   1  606.69   19.56
   5   4   1  609.68   20.30
   5   4   1  620.85   21.28
   5   4   1  609.78   20.59
  -5   4  -1  581.36   21.36
   5   4   1  632.46   19.61
  -5   4  -1  594.46   20.28
   5   4   1  606.27   20.74
   5   4   1  633.13   20.97
  -5   4  -1  600.18   18.87
   5   4   1  569.32   21.23
   5   4   1  619.25   19.13
   5   4   1  599.09   21.67
  -5   4  -1  594.38   19.40
  -5   4  -1  597.58   19.01
   5   4   1  601.02   20.02
  -5   4  -1  601.15   20.54
  -6  -4  -1   42.47    2.21
   6  -4   1   40.44    2.19
   6  -4   1   37.85    2.22
   6  -4   1   42.91    2.23
  -6  -4  -1   39.83    2.04
   6  -4   1   38.86    1.99
  -6  -4  -1   38.94    1.77
   6  -4   1   38.89    2.09
  -6  -4  -1   44.01    1.83
  -6  -4  -1   38.08    2.52
  -6  -4  -1   36.80    2.03
  -6  -4  -1   36.47    1.74
   6  -4   1   39.52    2.51
  -6  -4  -1   40.95    1.79
  -6  -4  -1   37.56    2.12
  -6  -4  -1   40.52    2.54
  -6  -4  -1   37.05    2.43
  -6  -4  -1   39.04    1.73
   6  -4   1   44.24    2.12
   6  -4   1   34.26    2.11
  -6   4  -1   36.74    1.97
  -6   4  -1   39.88    2.37
  -6   4  -1   39.11    2.41
   6   4   1   39.04    1.95
  -6   4  -1   39.45    1.68
  -6   4  -1   38.78    1.79
  -6   4  -1   41.50    2.13
   6   4   1   38.34    2.18
  -6   4  -1   41.82    2.31
  -6   4  -1   38.19    1.78
  -6   4  -1   36.58    1.90
  -6   4  -1   41.50    2.22
   6   4   1   37.63    2.16
  -6   4  -1   37.59    2.26
  -6   4  -1   40.38    2.31
   6   4   1   37.38    2.06
   6   4   1   40.96    2.24
   6   4   1   34.37    2.02
   6   4   1   41.25    2.19
  -6   4  -1   36.14    2.20
  -6   4  -1   39.73    2.74
  -6   4  -1   39.24    2.16
   6   4   1   42.77    2.22
  -7  -4  -1   26.39    2.29
  -7  -4  -1   30.81    2.09
  -7  -4  -1   30.63    1.51
   7  -4   1   31.02    2.16
   7  -4   1   35.96    2.21
   7  -4   1   29.63    1.97
  -7  -4  -1   31.01    1.54
  -7  -4  -1   28.95    1.97
   7  -4   1   30.01    2.10
  -7  -4  -1   32.17    1.66
  -7  -4  -1   28.70    2.37
   7  -4   1   33.02    2.15
  -7  -4  -1   34.10    2.12
  -7  -4  -1   35.53    2.63
  -7   4  -1   32.37    2.03
  -7   4  -1   33.48    2.19
  -7   4  -1   34.58    1.85
  -7   4  -1   31.33    1.70
   7   4   1   31.22    2.05
  -7   4  -1   32.23    2.20
  -7   4  -1   29.56    1.85
  -7   4  -1   35.06    2.26
   7   4   1   34.21    2.10
  -7   4  -1   33.01    2.49
  -7   4  -1   31.99    1.67
   7   4   1   34.63    2.17
   7   4   1   32.36    2.00
  -7   4  -1   30.54    2.29
  -8  -4  -1   39.41    3.06
   8  -4   1   45.28    2.76
   8  -4   1   40.87    2.54
  -8  -4  -1   41.99    2.65
  -8  -4  -1   39.01    2.48
   8   4   1   42.88    2.72
  -8   4  -1   39.26    2.96
  -8   4  -1   41.97    2.87
   8   4   1   44.31    2.57
  -8   4  -1   42.99    2.12
  -8   4  -1   48.54    2.81
  -9  -4  -1   -1.12    1.45
  -9  -4  -1    0.57    1.11
  -9   4  -1    0.90    1.53
  -9   4  -1    1.11    1.23
  -9  -5   1    1.36    1.19
   9  -5  -1    0.77    1.10
  -9  -5   1    0.33    1.46
  -9   5   1    2.55    1.22
   9   5  -1    1.34    1.15
  -9   5   1    3.17    1.09
  -9   5   1    1.78    1.36
  -9   5   1    3.70    1.35
  -9   5   1    1.12    1.39
  -8  -5   1   24.75    1.71
  -8  -5   1   23.45    2.30
   8  -5  -1   22.81    1.97
  -8  -5   1   20.62    1.91
  -8  -5   1   25.17    2.08
   8  -5  -1   23.45    1.93
  -8  -5   1   20.21    1.82
   8  -5  -1   27.66    2.20
  -8   5   1   20.69    2.04
   8   5  -1   25.58    2.07
   8   5  -1   25.05    2.04
  -8   5   1   25.04    1.97
  -8   5   1   23.05    1.76
  -8   5   1   29.11    2.25
   8   5  -1   22.94    1.83
  -8   5   1   19.83    1.85
  -8   5   1   25.77    2.27
  -7  -5   1    0.18    0.93
  -7  -5   1    0.17    0.80
  -7  -5   1   -0.07    0.65
   7  -5  -1    0.04    0.80
  -7  -5   1   -1.24    0.92
  -7  -5   1   -0.37    0.88
   7  -5  -1    0.39    0.92
  -7  -5   1    1.40    1.09
   7  -5  -1    1.14    1.01
   7  -5  -1    0.36    0.89
  -7  -5   1   -1.01    0.92
   7  -5  -1    0.99    0.86
   7  -5  -1    0.31    0.78
  -7  -5   1    0.66    0.90
  -7  -5   1    0.88    0.85
   7  -5  -1   -0.29    0.81
  -7   5   1   -0.62    0.90
  -7   5   1   -0.22    0.89
   7   5  -1    0.35    0.78
   7   5  -1   -0.66    0.69
  -7   5   1   -0.34    1.04
  -7   5   1    1.07    0.69
   7   5  -1    1.13    0.92
  -7   5   1    0.82    0.94
  -7   5   1    0.18    0.75
  -7   5   1    1.16    1.00
   7   5  -1    0.52    0.82
  -7   5   1   -0.42    0.85
  -7   5   1   -0.34    0.81
   7   5  -1    0.40    0.96
   7   5  -1   -0.02    0.87
  -7   5   1   -0.14    0.84
   7   5  -1    0.71    0.84
   6  -5  -1    9.64    1.08
   6  -5  -1    7.41    1.09
   6  -5  -1    9.00    1.15
  -6  -5   1   11.67    1.29
  -6  -5   1    9.13    1.31
  -6  -5   1    8.50    1.00
   6  -5  -1    9.81    1.18
   6  -5  -1   11.23    1.16
   6  -5  -1   10.99    1.17
  -6  -5   1    8.88    1.22
   6  -5  -1   11.42    1.26
  -6  -5   1    9.18    1.13
  -6  -5   1   11.24    1.33
  -6  -5   1    8.87    1.15
  -6  -5   1   10.20    1.25
  -6  -5   1    8.75    1.36
  -6  -5   1    7.89    0.98
  -6  -5   1    8.44    0.94
  -6  -5   1   10.75    1.21
   6  -5  -1    9.49    1.26
   6   5  -1    6.22    1.12
   6   5  -1    8.77    1.11
   6   5  -1    6.95    1.16
  -6   5   1    9.79    1.25
  -6   5   1    9.51    1.31
   6   5  -1   10.52    1.06
  -6   5   1   11.17    1.15
   6   5  -1    9.78    1.10
  -6   5   1   10.58    1.16
   6   5  -1   10.05    1.13
   6   5  -1    9.92    1.13
   6   5  -1    8.78    1.15
  -6   5   1    8.72    1.14
  -6   5   1   11.18    1.24
   6   5  -1   12.25    1.32
  -6   5   1   10.88    1.39
  -6   5   1    9.74    1.18
  -6   5   1   10.43    0.82
  -6   5   1    8.98    1.00
  -6   5   1    9.46    1.33
  -6   5   1   11.16    1.05
   6   5  -1   10.46    1.11
  -6   5   1    9.66    1.30
  -6   5   1    9.08    1.23
  -6   5   1   10.28    1.03
  -6   5   1   11.37    1.41
  -5  -5   1   35.09    2.12
   5  -5  -1   40.13    2.08
  -5  -5   1   35.61    1.82
  -5  -5   1   40.88    1.89
  -5  -5   1   35.60    2.12
   5  -5  -1   40.17    2.46
  -5  -5   1   37.52    1.78
  -5  -5   1   39.16    2.07
  -5  -5   1   36.33    2.09
   5  -5  -1   35.72    2.01
  -5  -5   1   40.50    1.99
   5  -5  -1   33.97    2.10
   5  -5  -1   35.49    1.99
   5  -5  -1   38.96    1.91
   5  -5  -1   39.70    2.32
  -5  -5   1   36.01    1.99
   5  -5  -1   38.41    1.95
   5  -5  -1   41.57    2.30
   5  -5  -1   36.94    1.95
   5  -5  -1   37.91    2.19
   5  -5  -1   39.05    2.17
  -5  -5   1   35.35    1.77
   5  -5  -1   40.90    2.12
  -5  -5   1   37.68    2.07
   5  -5  -1   35.25    1.76
  -5  -5   1   31.24    2.07
  -5  -5   1   38.14    2.06
   5  -5  -1   40.30    2.36
   5  -5  -1   38.72    2.09
  -5  -5   1   35.18    2.11
   5  -5  -1   41.60    2.17
  -5   5   1   36.34    1.83
   5   5  -1   38.74    1.88
   5   5  -1   33.66    1.86
   5   5  -1   37.85    2.00
   5   5  -1   40.85    2.15
  -5   5   1   34.18    1.96
  -5   5   1   32.90    2.02
   5   5  -1   35.84    2.07
   5   5  -1   36.27    1.86
   5   5  -1   38.34    1.82
  -5   5   1   38.17    2.26
   5   5  -1   39.95    2.13
   5   5  -1   38.94    1.90
   5   5  -1   38.53    1.88
  -5   5   1   42.20    2.23
   5   5  -1   34.71    2.03
  -5   5   1   35.80    1.90
  -5   5   1   39.26    1.99
  -5   5   1   38.28    2.16
   5   5  -1   35.84    1.92
   5   5  -1   42.50    2.10
   5   5  -1   34.88    1.95
   5   5  -1   39.53    2.00
  -5   5   1   39.66    2.29
   5   5  -1   35.54    2.05
  -5   5   1   37.29    2.09
  -5   5   1   34.51    2.10
  -5   5   1   36.40    1.88
  -5   5   1   40.65    1.89
  -5   5   1   36.15    1.93
  -5   5   1   41.83    2.21
  -5   5   1   36.62    1.77
   5   5  -1   43.30    2.20
  -5   5   1   37.65    1.87
   5   5  -1   40.70    2.34
  -5   5   1   34.67    2.08
   5   5  -1   39.61    2.14
  -5   5   1   43.15    2.12
  -4  -5   1    2.11    0.51
  -4  -5   1    1.67    0.55
   4  -5  -1    2.10    0.47
   4  -5  -1    2.47    0.72
  -4  -5   1    1.08    0.58
   4  -5  -1    1.86    0.62
  -4  -5   1    1.90    0.43
   4  -5  -1    2.70    0.73
  -4  -5   1    2.18    0.50
   4  -5  -1    2.24    0.68
  -4  -5   1    1.44    0.44
   4  -5  -1    2.68    0.62
  -4  -5   1    1.70    0.59
   4  -5  -1    2.37    0.59
   4  -5  -1    1.06    0.58
  -4  -5   1    2.00    0.62
  -4  -5   1    1.42    0.63
  -4  -5   1    1.88    0.63
   4  -5  -1    2.50    0.69
  -4  -5   1    1.12    0.54
  -4  -5   1    2.36    0.64
  -4  -5   1    1.33    0.46
  -4  -5   1    1.37    0.45
  -4  -5   1    2.88    0.49
   4  -5  -1    1.92    0.45
   4  -5  -1    1.86    0.55
   4  -5  -1    1.86    0.59
   4  -5  -1    1.64    0.52
   4  -5  -1    0.82    0.54
   4  -5  -1    3.00    0.73
   4  -5  -1    2.30    0.72
   4  -5  -1    2.04    0.57
   4  -5  -1    1.37    0.64
  -4  -5   1    1.86    0.54
   4  -5  -1    1.68    0.51
  -4  -5   1    1.26    0.58
   4  -5  -1    2.02    0.56
   4  -5  -1    1.51    0.58
   4   5  -1    2.56    0.63
  -4   5   1    1.49    0.63
  -4   5   1    2.35    0.54
  -4   5   1    2.16    0.55
   4   5  -1    1.93    0.62
   4   5  -1    1.31    0.50
  -4   5   1    1.87    0.49
   4   5  -1    1.67    0.62
  -4   5   1    1.71    0.50
  -4   5   1    1.37    0.59
  -4   5   1    2.32    0.48
   4   5  -1    2.23    0.70
  -4   5   1    1.47    0.58
   4   5  -1    2.62    0.57
  -4   5   1    1.20    0.58
  -4   5   1    2.02    0.55
   4   5  -1    1.37    0.46
  -4   5   1    1.28    0.61
   4   5  -1    2.32    0.52
   4   5  -1    2.22    0.55
  -4   5   1    1.85    0.54
   4   5  -1    1.61    0.52
  -4   5   1    2.56    0.58
  -4   5   1    2.62    0.54
   4   5  -1    1.87    0.32
   4   5  -1    2.19    0.56
  -4   5   1    2.02    0.71
   4   5  -1    2.72    0.58
   4   5  -1    1.85    0.58
  -4   5   1    2.70    0.58
  -4   5   1    2.40    0.54
   4   5  -1    1.88    0.67
   4   5  -1    1.84    0.61
   4   5  -1    1.72    0.56
   4   5  -1    0.96    0.60
  -4   5   1    1.78    0.59
  -4   5   1    1.30    0.56
  -4   5   1    1.00    0.67
   4   5  -1    2.64    0.59
  -4   5   1    2.26    0.49
   4   5  -1    2.54    0.56
   4   5  -1    3.12    0.56
  -4   5   1    1.62    0.60
   4   5  -1    1.91    0.52
  -4   5   1    2.07    0.60
  -3  -5   1   17.79    1.06
   3  -5  -1   15.99    1.04
  -3  -5   1   16.62    0.96
   3  -5  -1   17.98    1.17
   3  -5  -1   16.93    1.16
   3  -5  -1   16.52    1.21
  -3  -5   1   17.00    1.05
   3  -5  -1   15.78    1.09
  -3  -5   1   17.79    0.99
   3  -5  -1   15.74    0.86
   3  -5  -1   14.32    1.14
  -3  -5   1   17.86    1.20
  -3  -5   1   18.57    1.03
   3  -5  -1   14.77    1.02
  -3  -5   1   17.08    1.10
  -3  -5   1   18.40    1.04
  -3  -5   1   17.91    1.19
   3  -5  -1   16.87    1.10
  -3  -5   1   18.43    1.12
  -3  -5   1   17.03    1.14
   3  -5  -1   17.83    1.06
   3  -5  -1   17.08    1.24
  -3  -5   1   18.09    1.00
  -3  -5   1   19.80    1.14
   3  -5  -1   14.85    1.05
   3  -5  -1   19.14    1.27
  -3  -5   1   17.63    1.02
   3  -5  -1   16.36    1.16
  -3  -5   1   15.38    1.05
  -3  -5   1   17.08    1.14
   3  -5  -1   16.21    1.08
  -3  -5   1   17.33    1.01
   3  -5  -1   16.74    1.16
   3  -5  -1   17.30    0.91
   3  -5  -1   15.26    1.28
  -3  -5   1   16.04    1.10
  -3  -5   1   14.38    1.07
  -3  -5   1   17.41    0.86
   3  -5  -1   18.24    1.06
   3  -5  -1   18.04    1.17
   3  -5  -1   16.54    1.03
  -3  -5   1   17.96    1.06
   3  -5  -1   15.49    1.12
  -3   5   1   18.40    1.22
  -3   5   1   16.81    1.10
  -3   5   1   16.02    1.10
  -3   5   1   16.20    1.07
  -3   5   1   18.72    1.01
  -3   5   1   17.96    1.23
  -3   5   1   14.24    1.11
   3   5  -1   18.78    1.13
   3   5  -1   18.33    1.18
  -3   5   1   16.79    1.04
   3   5  -1   16.29    1.12
  -3   5   1   16.16    0.93
  -3   5   1   19.04    1.10
  -3   5   1   17.12    1.10
  -3   5   1   15.62    1.12
  -3   5   1   17.46    0.89
  -3   5   1   17.18    1.17
  -3   5   1   18.80    1.19
   3   5  -1   18.44    1.22
   3   5  -1   16.58    0.95
   3   5  -1   17.00    1.10
  -3   5   1   16.07    1.15
   3   5  -1   18.34    1.18
  -3   5   1   18.58    1.31
   3   5  -1   15.61    0.89
  -3   5   1   17.12    1.15
   3   5  -1   18.19    1.28
   3   5  -1   17.49    1.22
   3   5  -1   17.23    1.05
  -3   5   1   16.02    1.21
  -3   5   1   17.16    1.07
  -3   5   1   16.52    0.91
  -3   5   1   17.40    1.14
  -3   5   1   17.46    1.04
   3   5  -1   17.11    1.15
   3   5  -1   16.51    1.02
   3   5  -1   17.55    1.01
   3   5  -1   16.22    1.09
   3   5  -1   14.77    1.04
   3   5  -1   16.90    1.07
   3   5  -1   16.13    1.13
   3   5  -1   16.56    1.10
   3   5  -1   16.80    1.09
   3   5  -1   16.82    1.01
   3   5  -1   17.43    1.02
  -3   5   1   15.97    1.00
   2  -5  -1    0.54    0.34
  -2  -5   1    1.06    0.40
   2  -5  -1    0.94    0.45
   2  -5  -1    1.17    0.38
   2  -5  -1    1.10    0.31
  -2  -5   1    1.27    0.47
   2  -5  -1    1.20    0.41
   2  -5  -1    1.07    0.41
   2  -5  -1    1.78    0.47
  -2  -5   1    1.36    0.39
   2  -5  -1    0.96    0.39
  -2  -5   1    1.53    0.36
  -2  -5   1    0.84    0.33
  -2  -5   1    0.65    0.41
   2  -5  -1    1.47    0.21
  -2  -5   1    0.72    0.29
  -2  -5   1    0.14    0.30
  -2  -5   1    1.48    0.43
  -2  -5   1    1.09    0.30
  -2  -5   1    1.29    0.37
   2  -5  -1    1.70    0.41
  -2  -5   1    0.95    0.41
   2  -5  -1    0.75    0.39
   2  -5  -1    0.85    0.44
   2  -5  -1    1.45    0.39
  -2  -5   1    1.18    0.36
   2  -5  -1    0.68    0.37
  -2  -5   1    0.99    0.33
  -2  -5   1    1.17    0.36
   2  -5  -1    0.76    0.45
  -2  -5   1    1.09    0.33
   2  -5  -1    0.29    0.38
   2  -5  -1    0.24    0.41
   2  -5  -1    1.01    0.31
  -2  -5   1    1.43    0.37
  -2  -5   1    0.63    0.33
   2  -5  -1    1.10    0.40
   2  -5  -1    0.72    0.36
  -2  -5   1    2.00    0.47
  -2  -5   1    1.11    0.38
  -2  -5   1    1.04    0.44
  -2  -5   1    0.42    0.32
   2  -5  -1    0.79    0.36
  -2   5   1    1.10    0.31
  -2   5   1    0.84    0.46
   2   5  -1    0.95    0.34
  -2   5   1    1.46    0.41
  -2   5   1    1.18    0.45
   2   5  -1    0.97    0.31
  -2   5   1    0.55    0.39
  -2   5   1    1.03    0.38
   2   5  -1    1.10    0.36
  -2   5   1    0.86    0.38
   2   5  -1    0.98    0.42
  -2   5   1    0.68    0.42
   2   5  -1    0.91    0.42
  -2   5   1    0.79    0.29
  -2   5   1    1.19    0.46
  -2   5   1    1.43    0.37
   2   5  -1    1.03    0.34
   2   5  -1    0.99    0.32
  -2   5   1    0.89    0.35
  -2   5   1    1.06    0.40
  -2   5   1    1.82    0.44
  -2   5   1    1.23    0.40
   2   5  -1    1.37    0.38
  -2   5   1    1.38    0.49
   2   5  -1    0.63    0.42
  -2   5   1    0.40    0.38
  -2   5   1    0.98    0.41
  -2   5   1    0.55    0.33
   2   5  -1    1.17    0.38
  -2   5   1    0.94    0.47
   2   5  -1    1.96    0.42
   2   5  -1    0.47    0.34
   2   5  -1    0.61    0.35
   2   5  -1    1.32    0.46
   2   5  -1    1.19    0.40
   2   5  -1    1.58    0.42
  -2   5   1    0.64    0.35
   2   5  -1    0.77    0.42
   2   5  -1    1.51    0.39
   2   5  -1    1.12    0.40
   2   5  -1    0.64    0.38
  -1  -5   1  149.09    5.81
  -1  -5   1  153.45    5.22
  -1  -5   1  151.26    5.27
  -1  -5   1  156.40    5.34
   1  -5  -1  153.23    5.20
   1  -5  -1  155.21    5.21
   1  -5  -1  154.87    5.74
  -1  -5   1  157.16    5.53
   1  -5  -1  153.10    5.49
  -1  -5   1  161.71    5.64
  -1  -5   1  148.64    5.24
  -1  -5   1  158.39    5.54
   1  -5  -1  156.05    5.88
  -1  -5   1  158.02    5.51
  -1  -5   1  152.04    5.84
   1  -5  -1  154.64    5.25
   1  -5  -1  154.27    5.78
  -1  -5   1  149.31    5.45
  -1  -5   1  155.68    5.97
   1  -5  -1  153.73    5.85
  -1  -5   1  154.04    5.82
   1  -5  -1  152.21    5.57
  -1  -5   1  166.96    5.13
   1  -5  -1  157.56    5.88
  -1  -5   1  152.56    5.51
  -1  -5   1  161.59    5.45
   1  -5  -1  153.10    5.60
   1  -5  -1  160.01    5.26
  -1  -5   1  153.41    5.54
   1  -5  -1  154.42    5.47
   1  -5  -1  150.49    5.27
  -1  -5   1  155.27    5.15
   1  -5  -1  149.79    5.55
   1  -5  -1  152.10    5.51
  -1  -5   1  151.82    5.72
   1  -5  -1  154.38    5.61
   1  -5  -1  160.58    5.15
   1  -5  -1  150.85    5.30
  -1  -5   1  156.17    5.44
   1  -5  -1  143.92    5.77
   1   5  -1  156.68    5.53
  -1   5   1  158.02    5.60
  -1   5   1  155.84    5.64
  -1   5   1  155.14    5.22
   1   5  -1  154.05    5.17
  -1   5   1  153.24    5.19
  -1   5   1  161.53    5.76
  -1   5   1  157.41    5.88
   1   5  -1  153.08    5.23
   1   5  -1  153.88    5.74
   1   5  -1  151.83    5.54
  -1   5   1  160.95    5.65
  -1   5   1  156.04    5.83
   1   5  -1  157.09    5.79
  -1   5   1  152.73    5.24
  -1   5   1  162.30    5.60
  -1   5   1  151.60    5.50
   1   5  -1  149.84    5.50
  -1   5   1  154.63    5.12
   1   5  -1  158.50    5.97
  -1   5   1  152.68    5.31
   1   5  -1  160.23    5.86
  -1   5   1  151.43    5.23
  -1   5   1  158.81    5.78
   1   5  -1  159.05    5.47
   1   5  -1  151.99    5.64
   1   5  -1  152.58    5.10
   1   5  -1  153.66    5.83
   1   5  -1  155.98    5.54
  -1   5   1  151.09    5.93
  -1   5   1  152.92    5.54
   1   5  -1  156.83    5.46
   1   5  -1  152.40    5.84
  -1   5   1  150.32    5.51
  -1   5   1  157.89    5.85
   1   5  -1  151.21    5.28
   1   5  -1  148.28    5.51
  -1   5   1  153.70    5.49
   1   5  -1  153.86    5.26
   0  -5  -1   31.81    1.35
   0  -5   1   34.77    1.59
   0  -5   1   35.84    1.80
   0  -5   1   33.74    1.53
   0  -5   1   33.92    1.72
   0  -5   1   35.23    1.74
   0  -5   1   36.36    1.83
   0  -5  -1   32.46    1.74
   0  -5  -1   33.47    1.74
   0  -5   1   33.72    1.59
   0  -5   1   34.96    1.47
   0  -5  -1   31.81    1.84
   0  -5   1   35.80    2.17
   0  -5  -1   36.89    1.63
   0  -5   1   35.28    1.49
   0  -5  -1   33.29    1.52
   0  -5  -1   31.39    1.53
   0  -5  -1   37.38    1.84
   0  -5   1   32.00    1.79
   0  -5  -1   36.38    1.50
   0  -5  -1   34.51    1.60
   0  -5   1   32.06    1.84
   0  -5   1   33.60    1.51
   0  -5  -1   37.05    1.43
   0  -5  -1   34.60    1.91
   0  -5  -1   34.16    1.64
   0  -5  -1   34.23    1.69
   0  -5  -1   33.83    1.32
   0  -5   1   39.18    1.56
   0  -5   1   34.65    1.65
   0  -5  -1   33.04    1.79
   0  -5   1   35.32    1.91
   0  -5   1   33.77    1.68
   0  -5  -1   36.29    1.33
   0  -5   1   38.64    1.54
   0  -5  -1   34.55    1.77
   0  -5   1   35.71    1.39
   0  -5  -1   35.95    1.50
   0   5   1   34.61    1.77
   0   5   1   35.18    1.64
   0   5  -1   32.30    1.74
   0   5   1   36.46    1.69
   0   5   1   33.11    1.40
   0   5   1   35.06    1.50
   0   5  -1   34.24    1.46
   0   5   1   34.55    1.82
   0   5  -1   30.53    1.65
   0   5  -1   35.41    1.52
   0   5  -1   34.90    1.72
   0   5   1   33.69    1.73
   0   5   1   31.45    1.70
   0   5  -1   33.44    1.61
   0   5   1   35.54    1.50
   0   5   1   35.73    1.67
   0   5  -1   34.30    1.68
   0   5  -1   34.67    1.50
   0   5  -1   33.99    1.52
   0   5   1   35.61    1.49
   0   5  -1   37.22    1.53
   0   5   1   35.30    1.61
   0   5  -1   34.05    1.36
   0   5  -1   33.35    1.76
   0   5   1   35.03    1.66
   0   5  -1   36.03    1.74
   0   5  -1   36.87    1.45
   0   5  -1   32.93    1.84
   0   5  -1   33.58    1.51
   0   5  -1   36.03    1.39
   0   5   1   34.34    1.55
   0   5   1   34.89    1.43
   0   5   1   34.56    1.58
   0   5  -1   34.65    1.76
   0   5   1   36.29    1.64
   0   5  -1   34.31    1.57
   0   5   1   34.50    1.52
   0   5  -1   34.09    1.67
   0   5   1   32.47    1.68
   0   5   1   34.90    1.63
   0   5   1   32.27    1.75
   0   5  -1   35.88    1.69
   0   5   1   34.53    1.32
   1  -5   1  380.72   14.15
   1  -5   1  384.10   12.68
   1  -5   1  371.82   13.79
   1  -5   1  392.73   12.82
   1  -5   1  363.59   14.11
  -1  -5  -1  405.41   13.61
  -1  -5  -1  402.44   13.89
   1  -5   1  381.85   12.48
  -1  -5  -1  386.07   12.41
  -1  -5  -1  397.59   14.03
   1  -5   1  411.90   12.65
  -1  -5  -1  383.38   13.79
  -1  -5  -1  372.10   13.06
   1  -5   1  379.50   13.45
  -1  -5  -1  392.68   14.04
   1  -5   1  386.48   14.24
   1  -5   1  386.83   13.53
   1  -5   1  388.59   13.93
   1  -5   1  370.13   13.23
   1  -5   1  363.55   13.21
   1  -5   1  381.71   12.82
  -1  -5  -1  399.27   13.09
   1  -5   1  396.93   13.78
  -1  -5  -1  388.98   13.15
   1  -5   1  395.88   13.82
   1  -5   1  395.98   13.96
   1  -5   1  391.19   12.63
   1  -5   1  389.61   12.91
   1  -5   1  383.19   13.46
   1  -5   1  386.97   14.23
  -1  -5  -1  393.72   13.93
   1  -5   1  379.00   13.58
  -1  -5  -1  391.07   12.64
  -1  -5  -1  403.08   13.28
  -1  -5  -1  369.36   13.30
   1  -5   1  376.79   12.79
  -1  -5  -1  384.94   13.14
  -1  -5  -1  395.71   13.34
  -1  -5  -1  380.98   13.39
   1   5   1  401.45   14.01
   1   5   1  399.81   13.87
  -1   5  -1  412.63   13.71
   1   5   1  380.84   13.70
  -1   5  -1  386.94   13.25
  -1   5  -1  390.66   12.36
   1   5   1  381.21   13.38
   1   5   1  370.74   13.92
  -1   5  -1  419.07   14.05
  -1   5  -1  386.06   13.21
   1   5   1  401.67   13.71
  -1   5  -1  388.38   12.73
   1   5   1  405.23   12.51
   1   5   1  380.15   14.13
  -1   5  -1  404.67   12.56
  -1   5  -1  393.42   12.50
   1   5   1  408.62   14.03
  -1   5  -1  392.52   13.44
  -1   5  -1  397.41   14.15
   1   5   1  375.52   13.18
   1   5   1  374.43   12.99
  -1   5  -1  379.73   12.82
   1   5   1  395.48   12.57
  -1   5  -1  401.46   13.28
   1   5   1  383.55   12.71
  -1   5  -1  396.21   12.97
  -1   5  -1  388.17   13.74
  -1   5  -1  388.65   14.05
  -1   5  -1  395.61   13.85
   1   5   1  392.57   14.14
  -1   5  -1  392.80   13.25
   1   5   1  389.85   13.27
   1   5   1  390.05   12.36
  -1   5  -1  391.20   12.69
  -1   5  -1  374.63   13.99
   1   5   1  376.45   13.01
  -1   5  -1  413.45   14.16
   1   5   1  408.17   13.88
  -1   5  -1  402.57   13.86
  -1   5  -1  425.01   12.39
  -1   5  -1  417.65   12.60
  -1   5  -1  383.69   13.41
   1   5   1  380.79   12.64
  -1   5  -1  379.69   13.41
   1   5   1  372.93   12.66
   1   5   1  382.26   13.68
   2  -5   1   33.19    1.61
  -2  -5  -1   31.80    1.47
   2  -5   1   31.35    1.58
   2  -5   1   31.83    1.45
  -2  -5  -1   33.07    1.22
  -2  -5  -1   33.82    1.25
   2  -5   1   29.08    1.56
   2  -5   1   31.84    1.69
  -2  -5  -1   31.99    1.43
   2  -5   1   30.34    1.52
   2  -5   1   33.05    1.27
   2  -5   1   32.25    1.50
  -2  -5  -1   33.31    1.39
  -2  -5  -1   30.89    1.27
  -2  -5  -1   34.22    1.48
   2  -5   1   32.09    1.46
   2  -5   1   30.90    1.42
   2  -5   1   31.95    1.88
  -2  -5  -1   33.05    1.37
  -2  -5  -1   30.23    1.38
   2  -5   1   29.43    1.65
  -2  -5  -1   32.88    1.45
  -2  -5  -1   29.73    1.74
   2  -5   1   30.56    1.37
   2  -5   1   31.19    1.69
   2  -5   1   33.72    1.68
  -2  -5  -1   31.12    1.55
  -2  -5  -1   34.38    1.59
  -2  -5  -1   31.72    1.46
   2  -5   1   31.72    1.68
   2  -5   1   30.78    1.85
  -2  -5  -1   29.50    1.36
   2  -5   1   32.31    1.65
  -2  -5  -1   32.65    1.51
  -2  -5  -1   30.10    1.27
   2  -5   1   29.86    1.57
  -2  -5  -1   31.62    1.50
   2  -5   1   33.38    1.51
   2  -5   1   31.39    1.64
   2  -5   1   31.88    1.55
  -2  -5  -1   31.30    1.48
  -2  -5  -1   32.61    1.32
   2  -5   1   33.85    1.78
   2   5   1   31.96    1.55
   2   5   1   33.70    1.44
  -2   5  -1   31.04    1.42
   2   5   1   34.61    1.60
   2   5   1   34.28    1.36
  -2   5  -1   32.28    1.30
  -2   5  -1   32.97    1.42
  -2   5  -1   32.56    1.32
  -2   5  -1   30.90    1.78
  -2   5  -1   31.00    1.49
   2   5   1   33.22    1.55
  -2   5  -1   31.79    1.66
  -2   5  -1   33.53    1.52
  -2   5  -1   30.15    1.57
  -2   5  -1   32.09    1.62
  -2   5  -1   34.00    1.51
  -2   5  -1   32.86    1.38
   2   5   1   32.85    1.39
   2   5   1   32.20    1.50
   2   5   1   33.59    1.39
   2   5   1   31.17    1.39
   2   5   1   30.44    1.49
  -2   5  -1   31.01    1.53
  -2   5  -1   30.45    1.65
   2   5   1   32.01    1.36
  -2   5  -1   32.12    1.67
   2   5   1   32.08    1.45
   2   5   1   33.43    1.68
   2   5   1   32.05    1.43
  -2   5  -1   33.34    1.48
   2   5   1   35.44    1.46
   2   5   1   30.10    1.73
  -2   5  -1   31.91    1.31
   2   5   1   33.10    1.41
   2   5   1   33.24    1.45
   2   5   1   32.78    1.44
   2   5   1   29.29    1.54
  -2   5  -1   32.46    1.57
  -2   5  -1   30.53    1.67
  -2   5  -1   28.21    1.57
  -2   5  -1   33.05    1.28
   3  -5   1  134.06    4.66
   3  -5   1  135.69    5.13
   3  -5   1  139.96    5.43
  -3  -5  -1  142.75    5.09
  -3  -5  -1  130.95    5.39
   3  -5   1  132.42    5.07
   3  -5   1  138.86    5.26
   3  -5   1  138.02    5.33
   3  -5   1  136.71    4.72
  -3  -5  -1  137.67    4.90
  -3  -5  -1  136.51    4.91
  -3  -5  -1  135.85    4.69
  -3  -5  -1  143.16    4.89
   3  -5   1  129.19    5.06
   3  -5   1  131.98    5.50
  -3  -5  -1  135.98    4.47
  -3  -5  -1  140.98    5.09
  -3  -5  -1  139.29    4.63
   3  -5   1  139.37    4.83
  -3  -5  -1  142.15    4.62
  -3  -5  -1  136.62    4.43
  -3  -5  -1  133.56    5.17
   3  -5   1  133.66    5.25
   3  -5   1  138.47    5.17
  -3  -5  -1  137.02    4.93
   3  -5   1  131.55    5.16
   3  -5   1  136.68    5.03
   3  -5   1  130.50    4.86
  -3  -5  -1  132.74    5.11
   3  -5   1  133.56    4.67
   3  -5   1  140.54    4.64
   3  -5   1  135.24    4.96
   3  -5   1  143.98    5.37
   3  -5   1  145.77    5.64
   3  -5   1  139.56    5.00
   3  -5   1  134.25    5.30
  -3  -5  -1  136.92    4.95
  -3  -5  -1  144.08    4.92
   3  -5   1  135.90    5.55
   3   5   1  135.38    4.80
  -3   5  -1  132.77    5.11
   3   5   1  138.73    5.23
   3   5   1  143.90    4.87
   3   5   1  128.97    5.31
  -3   5  -1  127.92    4.65
  -3   5  -1  141.06    4.89
  -3   5  -1  132.63    5.48
   3   5   1  133.36    4.98
   3   5   1  137.76    4.89
   3   5   1  132.68    5.42
  -3   5  -1  134.82    5.14
   3   5   1  142.58    5.12
   3   5   1  140.24    5.01
   3   5   1  136.76    5.16
   3   5   1  141.13    5.01
  -3   5  -1  139.81    5.39
  -3   5  -1  135.06    4.70
  -3   5  -1  130.85    5.11
   3   5   1  135.81    5.21
  -3   5  -1  139.03    5.12
   3   5   1  131.39    4.67
  -3   5  -1  134.92    5.14
  -3   5  -1  135.04    4.62
   3   5   1  137.05    5.32
  -3   5  -1  141.38    4.98
  -3   5  -1  141.10    4.97
   3   5   1  146.29    5.30
   3   5   1  136.29    4.65
  -3   5  -1  136.40    4.67
   3   5   1  141.16    4.73
  -3   5  -1  134.34    5.18
   3   5   1  140.41    4.97
[truncated: 2,190,234 more chars]
