# Supplementary material for: Dimeric ethyl­tin(IV)–dibromide–hydroxide–N,N-di­methyl­formamide
Source: Acta Crystallogr E Crystallogr Commun. 2024 Apr 26;80(Pt 5):522–6. doi: 10.1107/S2056989024003268 (PMC11074576; doi:10.1107/S2056989024003268)
Supplement: Supplementary file 2 [file e-80-00522-Isup2.hkl]

data_I                                                                          
_shelx_title ' CK001_0m in P2(1)/c'                                             
_shelx_refln_list_code          4                                               
_shelx_F_calc_maximum      291.00                                               
_exptl_crystal_F_000       744.00                                               
_reflns_d_resolution_high  0.7570                                               
                                                                                
loop_                                                                           
 _space_group_symop_operation_xyz                                               
 'x, y, z'                                                                      
 '-x, y+1/2, -z+1/2'                                                            
 '-x, -y, -z'                                                                   
 'x, -y-1/2, z-1/2'                                                             
                                                                                
_cell_length_a     7.0415                                                       
_cell_length_b    17.9349                                                       
_cell_length_c     9.0148                                                       
_cell_angle_alpha  90.000                                                       
_cell_angle_beta  100.812                                                       
_cell_angle_gamma  90.000                                                       
                                                                                
_shelx_F_squared_multiplier     1.000                                           
                                                                                
loop_                                                                           
 _refln_index_h                                                                 
 _refln_index_k                                                                 
 _refln_index_l                                                                 
 _refln_F_squared_calc                                                          
 _refln_F_squared_meas                                                          
 _refln_F_squared_sigma                                                         
 _refln_observed_status                                                         
   1   0   0      12389.45      13773.92       210.70 o                         
   2   0   0      28834.40      32024.64       165.82 o                         
   3   0   0      27018.02      28008.41       153.71 o                         
   4   0   0        241.81        338.91         7.70 o                         
   5   0   0      13969.01      14210.39        88.70 o                         
   6   0   0       5735.51       5656.62        49.10 o                         
   7   0   0        198.53        222.03        17.24 o                         
   8   0   0       8404.25       8400.54       113.09 o                         
   9   0   0       1322.77       1227.88        80.49 o                         
   1   1   0       1999.92       2104.30        24.90 o                         
   2   1   0      20343.94      21672.27        80.37 o                         
   3   1   0      12057.97      12647.38        50.70 o                         
   4   1   0       3436.33       3704.68        18.51 o                         
   5   1   0       1516.88       1552.14        12.42 o                         
   6   1   0        372.31        362.40         9.85 o                         
   7   1   0        955.48        956.19        17.58 o                         
   8   1   0       1046.52       1063.08        28.86 o                         
   9   1   0        869.35        817.36        44.13 o                         
   1   2   0        526.17        635.24         4.90 o                         
   2   2   0       2495.53       2381.50        10.80 o                         
   3   2   0      40846.59      42324.62       156.13 o                         
   4   2   0       7495.34       7695.68        32.52 o                         
   5   2   0       7318.88       7551.39        35.14 o                         
   6   2   0       2774.26       2750.10        22.13 o                         
   7   2   0        960.25        965.70        18.07 o                         
   8   2   0       7924.27       7764.77        83.51 o                         
   9   2   0        443.66        460.42        38.72 o                         
   1   3   0       8810.37       8961.88        38.00 o                         
   2   3   0      26766.68      28351.54       103.35 o                         
   3   3   0       3471.49       4044.07        18.56 o                         
   4   3   0        175.34        145.92         4.44 o                         
   5   3   0       7819.20       7900.24        36.55 o                         
   6   3   0       7580.81       7543.00        46.64 o                         
   7   3   0       2256.85       2286.04        27.54 o                         
   8   3   0        394.04        373.04        21.55 o                         
   9   3   0        914.80        887.27        44.97 o                         
   0   4   0       5243.43       5601.61        38.55 o                         
   1   4   0       5106.23       4706.37        20.07 o                         
   2   4   0       9722.23      10146.70        38.67 o                         
   3   4   0        317.22        417.46         5.19 o                         
   4   4   0       5465.17       5616.18        25.18 o                         
   5   4   0        396.65        480.97         7.82 o                         
   6   4   0        705.39        704.91        13.04 o                         
   7   4   0       3385.11       3361.10        34.52 o                         
   8   4   0         19.32         22.91        17.92 o                         
   9   4   0       1346.44       1181.76        53.01 o                         
   1   5   0      10107.57       9641.42        38.35 o                         
   2   5   0       9504.19       9294.81        36.83 o                         
   3   5   0       3424.19       3585.33        17.60 o                         
   4   5   0       3319.11       3314.06        17.60 o                         
   5   5   0      17318.27      17504.18        75.10 o                         
   6   5   0      14849.12      14848.90        81.84 o                         
   7   5   0       5043.20       4945.99        45.49 o                         
   8   5   0         34.93         -3.28        19.30 o                         
   0   6   0       6151.21       6462.07        41.52 o                         
   1   6   0      20853.76      19539.56        76.34 o                         
   2   6   0        272.42        407.99         5.50 o                         
   3   6   0      34312.16      34466.45       128.85 o                         
   4   6   0         70.33         78.01         4.76 o                         
   5   6   0      11588.09      11732.16        54.91 o                         
   6   6   0       5368.24       5364.65        39.10 o                         
   7   6   0        721.18        738.53        18.76 o                         
   8   6   0       6881.39       6904.00        89.78 o                         
   1   7   0       4984.16       4632.54        22.58 o                         
   2   7   0      15682.93      14462.67        58.45 o                         
   3   7   0      15807.36      15299.45        60.55 o                         
   4   7   0       2875.91       2751.65        17.24 o                         
   5   7   0         28.37         35.66         6.96 o                         
   6   7   0        151.16        189.24        10.94 o                         
   7   7   0        452.76        446.70        18.16 o                         
   8   7   0       1031.85        999.67        31.54 o                         
   0   8   0      78715.98      76471.14       404.26 o                         
   1   8   0      13574.54      13101.20        54.42 o                         
   2   8   0       5680.00       5490.49        26.69 o                         
   3   8   0       4267.12       4270.53        22.03 o                         
   4   8   0        573.29        610.33         9.07 o                         
   5   8   0       3117.20       3093.25        22.83 o                         
   6   8   0        636.71        668.30        16.10 o                         
   7   8   0        291.27        317.42        18.07 o                         
   8   8   0       2277.84       2307.50        44.07 o                         
   1   9   0        378.92        426.56         7.55 o                         
   2   9   0       1064.76       1213.54        11.23 o                         
   3   9   0       1434.92       1561.98        13.04 o                         
   4   9   0        653.83        695.49        10.22 o                         
   5   9   0       1624.67       1631.10        18.47 o                         
   6   9   0       1471.03       1491.51        22.97 o                         
   7   9   0        425.15        446.21        21.47 o                         
   8   9   0        389.38        424.66        33.39 o                         
   0  10   0        915.07        865.07        14.31 o                         
   1  10   0      13054.72      12173.52        54.39 o                         
   2  10   0       6750.81       6893.76        33.88 o                         
   3  10   0       1439.33       1393.17        13.48 o                         
   4  10   0      16108.61      15921.90        75.18 o                         
   5  10   0         67.68         75.11        10.33 o                         
   6  10   0        620.43        664.52        18.63 o                         
   7  10   0       6537.00       6244.77        70.62 o                         
   8  10   0       1273.37       1206.08        43.20 o                         
   1  11   0       2476.76       2412.33        17.88 o                         
   2  11   0       8091.75       8021.78        39.23 o                         
   3  11   0       1442.45       1438.88        14.45 o                         
   4  11   0        120.15        138.26         8.93 o                         
   5  11   0       1253.26       1262.80        20.60 o                         
   6  11   0       1097.35       1127.89        23.77 o                         
   7  11   0         58.51         68.44        20.99 o                         
   8  11   0        400.50        424.58        37.98 o                         
   0  12   0       7579.99       7488.05        55.65 o                         
   1  12   0       3229.39       3207.08        21.82 o                         
   2  12   0      12753.24      12540.69        58.28 o                         
   3  12   0        100.16         89.37         8.15 o                         
   4  12   0      11030.04      10762.47        66.11 o                         
   5  12   0        387.31        396.98        16.39 o                         
   6  12   0       2188.52       2233.43        37.53 o                         
   7  12   0       4784.79       4791.48        73.52 o                         
   1  13   0       3520.82       3425.00        23.17 o                         
   2  13   0       2083.61       2011.74        18.22 o                         
   3  13   0        487.31        495.48        11.77 o                         
   4  13   0       3537.84       3494.17        33.80 o                         
   5  13   0      11829.91      11523.78        90.33 o                         
   6  13   0      12250.32      11818.29       108.00 o                         
   7  13   0       3148.31       3044.82        72.69 o                         
   0  14   0        992.92        982.42        19.53 o                         
   1  14   0       5427.97       5334.07        33.58 o                         
   2  14   0       1364.47       1457.86        16.69 o                         
   3  14   0       6254.48       6178.07        44.47 o                         
   4  14   0        717.03        751.43        19.48 o                         
   5  14   0        543.46        545.95        22.97 o                         
   6  14   0        623.65        605.96        29.06 o                         
   7  14   0        275.56        289.03        38.98 o                         
   1  15   0       4487.14       4555.76        30.90 o                         
   2  15   0       8872.25       8686.70        57.01 o                         
   3  15   0       9274.86       8997.40        68.98 o                         
   4  15   0       1115.92       1120.13        25.51 o                         
   5  15   0        292.36        253.38        23.16 o                         
   6  15   0        494.68        486.14        30.70 o                         
   7  15   0         10.74         47.47        38.04 o                         
   0  16   0       2923.96       3070.30        39.68 o                         
   1  16   0      15316.01      15413.27        91.89 o                         
   2  16   0        729.33        764.30        19.81 o                         
   3  16   0         29.16         16.89        16.14 o                         
   4  16   0       4941.70       4836.88        57.02 o                         
   5  16   0         24.99         30.72        23.90 o                         
   6  16   0        382.53        372.88        33.95 o                         
   1  17   0        128.04        103.78        15.01 o                         
   2  17   0        903.04        824.46        23.47 o                         
   3  17   0        143.73        104.84        19.09 o                         
   4  17   0          1.54         27.13        22.90 o                         
   5  17   0        408.39        434.31        32.26 o                         
   6  17   0        946.94        987.38        42.71 o                         
   0  18   0       2572.32       2618.85        51.34 o                         
   1  18   0      13587.72      13545.43       100.72 o                         
   2  18   0       1457.93       1576.32        32.36 o                         
   3  18   0         58.46         30.75        20.99 o                         
   4  18   0       8807.00       8924.47       111.92 o                         
   5  18   0        104.00         70.99        31.76 o                         
   1  19   0        740.17        804.84        26.67 o                         
   2  19   0        905.17        937.39        28.76 o                         
   3  19   0        816.32        803.38        33.33 o                         
   4  19   0        366.69        375.94        37.34 o                         
   5  19   0         33.47         27.90        35.29 o                         
   0  20   0        379.28        394.07        34.86 o                         
   1  20   0          8.40         14.35        21.13 o                         
   2  20   0       1880.93       1931.72        43.22 o                         
   3  20   0       3272.32       3325.32        71.42 o                         
   4  20   0       4678.91       4752.34        99.55 o                         
   1  21   0        552.66        542.00        34.40 o                         
   2  21   0        621.32        623.51        36.54 o                         
   3  21   0         11.39         -9.19        35.70 o                         
   4  21   0       1246.39       1447.92        69.06 o                         
   0  22   0       5893.94       5865.95       147.27 o                         
   1  22   0        361.55        319.79        42.12 o                         
   2  22   0       2003.08       1937.24        58.19 o                         
   3  22   0        182.36        169.15        44.24 o                         
   1  23   0       1254.18       1197.81        58.80 o                         
   2  23   0       3445.91       3424.14       105.32 o                         
  -9   1   1        614.20        573.21        32.47 o                         
  -8   1   1       4169.84       4183.42        51.42 o                         
  -7   1   1        238.47        253.31        12.95 o                         
  -6   1   1         26.78         28.40         7.30 o                         
  -5   1   1      17304.05      17262.09        72.50 o                         
  -4   1   1       2516.61       2539.28        13.84 o                         
  -3   1   1        953.84       1046.81         7.35 o                         
  -2   1   1      38131.68      39696.23       145.22 o                         
  -1   1   1      49793.09      50981.71       328.96 o                         
   1   1   1       4017.23       4416.88        24.15 o                         
   2   1   1        396.29        546.24         4.18 o                         
   3   1   1      20533.42      22432.34        83.19 o                         
   4   1   1       1079.27       1236.54         9.16 o                         
   5   1   1         13.65         19.62         4.91 o                         
   6   1   1       7465.47       7495.18        47.20 o                         
   7   1   1       3560.91       3427.48        33.73 o                         
   8   1   1       2159.69       2046.97        43.19 o                         
  -9   2   1       3244.16       3225.92        60.68 o                         
  -8   2   1        787.84        790.59        26.47 o                         
  -7   2   1        488.36        526.21        15.43 o                         
  -6   2   1       3413.77       3375.25        24.95 o                         
  -5   2   1      14296.75      14600.75        62.12 o                         
  -4   2   1       1729.05       1641.50        10.73 o                         
  -3   2   1      53788.62      54132.45       193.84 o                         
  -2   2   1         77.94        224.35         3.15 o                         
  -1   2   1       3332.78       2946.52        15.85 o                         
   1   2   1       6261.53       6773.84        27.20 o                         
   2   2   1      37580.05      39308.60       140.85 o                         
   3   2   1       2751.68       2933.38        14.29 o                         
   4   2   1       4170.68       4054.67        19.61 o                         
   5   2   1       7902.32       8185.69        38.72 o                         
   6   2   1       3733.41       3619.09        28.20 o                         
   7   2   1         21.87         19.45        11.03 o                         
   8   2   1       9620.91       9486.57       119.45 o                         
  -9   3   1       2478.52       2450.19        58.34 o                         
  -8   3   1       1924.57       1981.95        38.69 o                         
  -7   3   1       1426.32       1432.86        21.77 o                         
  -6   3   1        555.75        593.52        12.09 o                         
  -5   3   1       3372.04       3396.87        19.96 o                         
  -4   3   1      10901.74      11245.59        45.13 o                         
  -3   3   1       5904.71       6588.59        27.09 o                         
  -2   3   1       1372.00       1550.05         8.74 o                         
  -1   3   1        717.26        761.47         5.92 o                         
   0   3   1        346.85        396.96         5.06 o                         
   1   3   1       8679.57       8579.89        33.88 o                         
   2   3   1      30839.06      31688.33       113.24 o                         
   3   3   1      15101.73      15190.00        57.97 o                         
   4   3   1       5763.96       5729.06        26.10 o                         
   5   3   1        365.68        352.55         7.04 o                         
   6   3   1       1744.48       1702.96        17.68 o                         
   7   3   1       2892.21       2828.73        31.39 o                         
   8   3   1       1955.47       1943.25        46.93 o                         
  -9   4   1       1098.04       1089.83        42.00 o                         
  -8   4   1       9129.63       9204.58        94.86 o                         
  -7   4   1       7508.83       7659.24        57.51 o                         
  -6   4   1      27991.42      27973.70       140.06 o                         
  -5   4   1        185.37        223.98         6.86 o                         
  -4   4   1       1862.94       1885.86        12.03 o                         
  -3   4   1      19267.73      18456.48        69.51 o                         
  -2   4   1       4115.75       4709.78        20.52 o                         
  -1   4   1        222.99        219.36         3.42 o                         
   0   4   1      61164.88      60678.76       229.24 o                         
   1   4   1         97.31         85.00         2.74 o                         
   2   4   1      21912.26      22656.89        84.97 o                         
   3   4   1      21279.00      21619.06        80.19 o                         
   4   4   1      11950.28      12432.73        50.12 o                         
   5   4   1      50357.75      51444.62       211.80 o                         
   6   4   1       3240.45       3287.82        26.62 o                         
   7   4   1       2701.82       2673.00        31.64 o                         
   8   4   1       3667.58       3564.04        66.78 o                         
  -9   5   1        151.86        151.18        34.48 o                         
  -8   5   1       2019.46       1994.50        42.96 o                         
  -7   5   1          9.88         16.81        12.36 o                         
  -6   5   1        771.17        821.85        14.19 o                         
  -5   5   1       3254.69       3167.00        22.41 o                         
  -4   5   1        114.08        166.56         5.08 o                         
  -3   5   1       1742.56       1425.26         9.56 o                         
  -2   5   1        100.95         88.20         3.39 o                         
  -1   5   1      12776.45      13056.95        52.32 o                         
   0   5   1       2683.76       2906.11        14.89 o                         
   1   5   1      31901.41      33362.63       123.49 o                         
   2   5   1       2369.20       2687.52        13.56 o                         
   3   5   1      10916.11      11542.95        46.35 o                         
   4   5   1          3.74         18.82         4.07 o                         
   5   5   1        947.16       1054.53        11.49 o                         
   6   5   1       1089.63       1100.16        15.78 o                         
   7   5   1          3.62          7.68        12.99 o                         
   8   5   1       1540.68       1422.98        39.18 o                         
  -8   6   1        594.57        562.73        28.02 o                         
  -7   6   1       3396.63       3298.30        36.23 o                         
  -6   6   1       1643.50       1675.45        19.97 o                         
  -5   6   1        385.99        392.39         8.64 o                         
  -4   6   1      17239.42      17628.37        71.24 o                         
  -3   6   1      15090.56      15078.21        58.61 o                         
  -2   6   1      11911.69      12151.57        49.70 o                         
  -1   6   1          3.52         23.60         3.33 o                         
   0   6   1       2887.60       2502.12        14.13 o                         
   1   6   1      22807.42      22276.47        85.41 o                         
   2   6   1       7667.90       7844.95        32.90 o                         
   3   6   1        750.61        827.78         7.73 o                         
   4   6   1       5217.13       5282.40        26.47 o                         
   5   6   1       2442.46       2412.39        18.28 o                         
   6   6   1        245.88        240.46        11.25 o                         
   7   6   1       2010.51       1967.00        30.00 o                         
   8   6   1       3702.91       3715.57        81.53 o                         
  -8   7   1       2792.58       2802.50        51.82 o                         
  -7   7   1        246.78        238.90        16.43 o                         
  -6   7   1        350.93        390.04        12.76 o                         
  -5   7   1      11080.18      11188.17        54.93 o                         
  -4   7   1        695.81        693.94         8.47 o                         
  -3   7   1       1476.82       1473.89        11.13 o                         
  -2   7   1      18948.97      19281.95        78.32 o                         
  -1   7   1       4463.46       4410.67        21.75 o                         
   0   7   1       5304.37       4938.93        23.66 o                         
   1   7   1       7196.32       7568.17        33.40 o                         
   2   7   1       3893.75       4237.07        21.18 o                         
   3   7   1       7907.96       7981.43        34.73 o                         
   4   7   1        516.84        565.20         8.06 o                         
   5   7   1          5.53         13.59         6.80 o                         
   6   7   1       4071.86       4017.34        34.67 o                         
   7   7   1        900.92        931.57        24.37 o                         
   8   7   1       1039.81       1026.19        37.07 o                         
  -8   8   1        860.36        950.74        36.43 o                         
  -7   8   1       2445.09       2421.79        35.77 o                         
  -6   8   1       1802.77       1816.94        23.54 o                         
  -5   8   1        214.76        223.09         8.90 o                         
  -4   8   1      14713.12      14652.76        62.57 o                         
  -3   8   1         66.46        115.63         5.49 o                         
  -2   8   1      14478.73      14898.01        60.69 o                         
  -1   8   1       2032.03       1764.49        12.69 o                         
   0   8   1       2787.70       3024.06        17.46 o                         
   1   8   1      18009.06      17405.33        70.86 o                         
   2   8   1        691.68        629.27         7.87 o                         
   3   8   1       8428.62       8391.84        37.55 o                         
   4   8   1       3911.78       3901.63        23.32 o                         
   5   8   1       1755.54       1859.90        18.58 o                         
   6   8   1        532.57        529.39        14.56 o                         
   7   8   1       4909.75       4751.16        56.62 o                         
   8   8   1          6.79         46.12        29.99 o                         
  -8   9   1        599.73        649.43        32.42 o                         
  -7   9   1         80.96         66.54        17.48 o                         
  -6   9   1       4209.47       4181.71        38.94 o                         
  -5   9   1       5599.73       5581.67        36.23 o                         
  -4   9   1       4736.92       4990.71        27.94 o                         
  -3   9   1       2960.36       2838.63        19.02 o                         
  -2   9   1      22748.19      22223.74        87.95 o                         
  -1   9   1      52112.17      51496.38       195.95 o                         
   0   9   1      16438.02      16177.13        67.80 o                         
   1   9   1       1110.44       1153.16        10.60 o                         
   2   9   1       1254.62       1170.29        11.26 o                         
   3   9   1       1979.34       1902.17        15.05 o                         
   4   9   1         31.90         44.79         6.65 o                         
   5   9   1       1316.96       1336.58        17.38 o                         
   6   9   1       3372.31       3353.01        35.83 o                         
   7   9   1       3083.39       3080.46        49.28 o                         
   8   9   1          9.28         43.11        30.86 o                         
  -8  10   1         52.06         10.49        25.11 o                         
  -7  10   1       1836.16       1769.67        35.31 o                         
  -6  10   1        252.80        240.08        15.87 o                         
  -5  10   1       8490.82       8353.85        55.89 o                         
  -4  10   1        920.50        993.97        12.95 o                         
  -3  10   1      21509.35      21473.20        92.99 o                         
  -2  10   1         85.17         97.88         5.92 o                         
  -1  10   1       6576.07       6177.03        31.29 o                         
   0  10   1       5159.43       4925.46        26.75 o                         
   1  10   1         56.37         87.69         5.66 o                         
   2  10   1      13402.85      13021.50        57.66 o                         
   3  10   1        179.40        205.94         7.52 o                         
   4  10   1       6908.21       6796.50        39.77 o                         
   5  10   1        267.26        276.92        11.97 o                         
   6  10   1       4771.41       4722.18        48.52 o                         
   7  10   1        131.51        142.42        23.94 o                         
   8  10   1       4896.21       4985.74       109.56 o                         
  -8  11   1        835.39        859.00        41.37 o                         
  -7  11   1       1038.44       1126.07        33.77 o                         
  -6  11   1       3884.26       3737.86        44.73 o                         
  -5  11   1       1815.66       1838.53        24.07 o                         
  -4  11   1      11857.63      11880.62        60.77 o                         
  -3  11   1         24.71         57.73         6.85 o                         
  -2  11   1        331.50        317.34         8.02 o                         
  -1  11   1       2938.42       2957.69        20.75 o                         
   0  11   1       3455.14       3494.03        21.89 o                         
   1  11   1       3892.72       3674.14        22.30 o                         
   2  11   1      30642.81      29886.54       124.04 o                         
   3  11   1       6493.80       6365.74        36.48 o                         
   4  11   1       4457.97       4407.46        31.86 o                         
   5  11   1        449.65        431.16        15.18 o                         
   6  11   1        713.20        683.47        22.68 o                         
   7  11   1       5036.86       4898.13        74.90 o                         
  -7  12   1       7610.10       7665.51        95.86 o                         
  -6  12   1       5527.85       5568.83        57.79 o                         
  -5  12   1       2360.86       2361.60        32.38 o                         
  -4  12   1        553.51        603.82        13.69 o                         
  -3  12   1       1282.71       1292.62        15.05 o                         
  -2  12   1       1998.41       2098.24        17.41 o                         
  -1  12   1       1076.96       1028.22        12.98 o                         
   0  12   1       3026.11       2997.08        20.85 o                         
   1  12   1       7037.24       6924.11        35.25 o                         
   2  12   1        209.60        241.64         8.59 o                         
   3  12   1        687.62        672.60        11.98 o                         
   4  12   1      12212.70      11973.58        74.24 o                         
   5  12   1       9096.31       8879.08        70.48 o                         
   6  12   1       3619.09       3606.89        49.06 o                         
   7  12   1         23.70        -32.04        27.12 o                         
  -7  13   1          2.45        -11.85        27.66 o                         
  -6  13   1       1392.19       1382.94        32.94 o                         
  -5  13   1         75.62         84.55        15.03 o                         
  -4  13   1        241.56        232.84        13.96 o                         
  -3  13   1        914.65        905.67        14.70 o                         
  -2  13   1       1071.67       1121.24        13.90 o                         
  -1  13   1       4128.36       3975.42        26.78 o                         
   0  13   1         77.49         73.52         7.50 o                         
   1  13   1       1135.55       1173.98        15.46 o                         
   2  13   1        731.30        735.32        12.66 o                         
   3  13   1        947.90        950.48        15.46 o                         
   4  13   1        206.07        227.80        14.18 o                         
   5  13   1        530.35        534.89        19.81 o                         
   6  13   1         16.10         13.80        20.80 o                         
   7  13   1         95.53         62.93        30.59 o                         
  -7  14   1       7886.99       7745.95       107.45 o                         
  -6  14   1        447.09        450.02        28.38 o                         
  -5  14   1       2237.70       2205.87        35.89 o                         
  -4  14   1      12925.23      12677.97        90.42 o                         
  -3  14   1        535.48        540.04        15.33 o                         
  -2  14   1      12452.99      12325.34        60.25 o                         
  -1  14   1       2542.79       2534.01        21.70 o                         
   0  14   1        171.90        191.85         9.03 o                         
   1  14   1      20360.04      20195.29        89.95 o                         
   2  14   1         26.53         32.44         8.62 o                         
   3  14   1       1897.78       1908.08        24.23 o                         
   4  14   1      15190.44      14913.95       105.41 o                         
   5  14   1        674.31        680.72        23.46 o                         
   6  14   1       4205.44       4296.62        64.10 o                         
   7  14   1       2224.88       2155.28        64.93 o                         
  -7  15   1        381.72        415.14        38.06 o                         
  -6  15   1        523.72        525.47        32.26 o                         
  -5  15   1        985.10        956.89        29.24 o                         
  -4  15   1       2919.08       2879.98        38.21 o                         
  -3  15   1        954.18        922.71        21.52 o                         
  -2  15   1          8.60         -0.27        10.31 o                         
  -1  15   1        288.94        337.41        11.56 o                         
   0  15   1         23.31         19.53         8.88 o                         
   1  15   1        109.86        131.06        10.01 o                         
   2  15   1       4815.88       4823.27        42.93 o                         
   3  15   1       1836.74       1833.45        28.86 o                         
   4  15   1       1967.11       2055.32        33.68 o                         
   5  15   1         10.43         -8.14        19.69 o                         
   6  15   1        401.11        372.30        31.36 o                         
  -6  16   1        550.95        606.55        37.08 o                         
  -5  16   1        132.43        128.92        26.29 o                         
  -4  16   1       9757.65       9707.94        87.33 o                         
  -3  16   1       2334.46       2382.55        35.43 o                         
  -2  16   1       6981.18       6889.30        55.83 o                         
  -1  16   1        316.28        319.94        14.21 o                         
   0  16   1         37.48         50.18        11.31 o                         
   1  16   1       9620.88       9452.24        64.62 o                         
   2  16   1        827.40        790.37        20.85 o                         
   3  16   1       2548.18       2517.66        35.46 o                         
   4  16   1       1477.90       1397.83        32.85 o                         
   5  16   1        178.65        193.21        24.65 o                         
   6  16   1        176.74        145.25        33.89 o                         
  -6  17   1       2820.86       2796.84        67.07 o                         
  -5  17   1        457.82        496.58        34.52 o                         
  -4  17   1       3581.09       3547.23        53.39 o                         
  -3  17   1       1702.41       1766.10        41.19 o                         
  -2  17   1       5212.49       5205.06        53.48 o                         
  -1  17   1      22310.86      22314.13       141.47 o                         
   0  17   1       6885.49       6779.21        55.36 o                         
   1  17   1       5233.75       5314.90        49.14 o                         
   2  17   1        964.74       1013.02        26.37 o                         
   3  17   1        109.11         72.50        19.92 o                         
   4  17   1        654.49        638.96        30.05 o                         
   5  17   1        874.82        936.81        37.35 o                         
   6  17   1       1147.28       1146.65        53.10 o                         
  -6  18   1       1181.48       1228.12        51.11 o                         
  -5  18   1        305.37        324.97        38.27 o                         
  -4  18   1       2349.88       2299.49        48.36 o                         
  -3  18   1        369.17        371.02        25.42 o                         
  -2  18   1       1525.40       1539.66        32.09 o                         
  -1  18   1        301.93        330.71        20.37 o                         
   0  18   1         69.16         64.61        16.96 o                         
   1  18   1        141.59        192.24        18.98 o                         
   2  18   1         57.58         49.36        18.56 o                         
   3  18   1       1808.31       1797.93        42.40 o                         
   4  18   1        635.64        632.69        33.19 o                         
   5  18   1       2723.03       2694.83        61.02 o                         
  -5  19   1       1758.32       1811.43        62.97 o                         
  -4  19   1       3736.03       3661.32        77.20 o                         
  -3  19   1         88.01         72.95        25.64 o                         
  -2  19   1         14.46         -9.50        19.70 o                         
  -1  19   1       2503.48       2551.59        39.65 o                         
   0  19   1         17.40         27.85        18.99 o                         
   1  19   1       1025.62       1028.18        28.61 o                         
   2  19   1       8060.04       7938.06        84.02 o                         
   3  19   1       5079.82       4841.57        84.41 o                         
   4  19   1       2590.25       2581.07        57.57 o                         
   5  19   1        170.99        155.31        36.56 o                         
  -4  20   1       1415.42       1557.89        58.69 o                         
  -3  20   1        138.44         85.28        28.99 o                         
  -2  20   1       2859.32       2853.38        53.12 o                         
  -1  20   1       2024.58       2032.27        39.61 o                         
   0  20   1         64.24         75.23        21.77 o                         
   1  20   1       4781.19       4756.11        68.78 o                         
   2  20   1        687.10        745.65        32.33 o                         
   3  20   1        429.00        469.74        39.58 o                         
   4  20   1       4824.80       4830.10        98.15 o                         
  -4  21   1        271.38        221.32        46.95 o                         
  -3  21   1        240.06        190.45        34.67 o                         
  -2  21   1        542.53        522.00        37.67 o                         
  -1  21   1        663.90        671.08        45.21 o                         
   0  21   1        611.53        628.08        38.57 o                         
   1  21   1        405.08        420.15        30.34 o                         
   2  21   1        441.85        421.99        38.71 o                         
   3  21   1       1481.30       1395.01        55.77 o                         
   4  21   1        366.86        377.48        43.96 o                         
  -3  22   1        305.85        348.58        47.08 o                         
  -2  22   1       1443.93       1403.77        60.50 o                         
  -1  22   1        849.70        822.58        51.75 o                         
   0  22   1        322.26        278.67        40.12 o                         
   1  22   1       4431.71       4366.59        76.45 o                         
   2  22   1         30.00        -27.25        39.38 o                         
   3  22   1         27.00        -14.06        54.05 o                         
  -2  23   1       1093.32       1125.47        67.90 o                         
  -1  23   1        104.04         65.68        42.88 o                         
   0  23   1       1842.15       1890.24        65.22 o                         
   1  23   1        247.16        243.56        42.63 o                         
  -9   0   2       1579.62       1493.69        55.60 o                         
  -8   0   2       2640.61       2527.41        66.83 o                         
  -7   0   2        854.50        892.46        26.84 o                         
  -6   0   2      16438.44      16591.92       116.58 o                         
  -5   0   2       1952.34       2156.52        21.48 o                         
  -4   0   2        594.39        726.44        10.29 o                         
  -3   0   2      38561.16      37933.43       205.14 o                         
  -2   0   2      18904.38      18090.74        95.71 o                         
  -1   0   2      84682.53      85945.07       428.26 o                         
   0   0   2        796.27        978.74         8.15 o                         
   1   0   2      18283.10      18187.44       195.12 o                         
   2   0   2      13536.41      13166.96        94.17 o                         
   3   0   2       2961.86       3188.98        24.27 o                         
   4   0   2        930.56       1053.29        13.00 o                         
   5   0   2      22761.07      23119.84       161.93 o                         
   6   0   2       2360.11       2435.47        37.57 o                         
   7   0   2       3753.27       3813.24        62.07 o                         
   8   0   2       4758.43       4640.37       129.19 o                         
  -9   1   2        357.68        395.83        28.46 o                         
  -8   1   2        653.79        665.32        27.84 o                         
  -7   1   2        845.23        884.01        18.81 o                         
  -6   1   2       1031.59       1009.02        13.99 o                         
  -5   1   2      12235.25      12123.66        52.39 o                         
  -4   1   2       4326.43       4404.29        21.11 o                         
  -3   1   2      17644.12      18076.54        68.62 o                         
  -2   1   2        590.64        645.74         5.45 o                         
  -1   1   2       6446.69       6942.54        26.83 o                         
   0   1   2      11093.58      10512.22        45.13 o                         
   1   1   2         47.97         36.10         3.06 o                         
   2   1   2       1961.69       1846.07        11.97 o                         
   3   1   2        611.85        698.40         6.53 o                         
   4   1   2       2591.21       2536.79        15.43 o                         
   5   1   2         46.51         39.44         6.04 o                         
   6   1   2       9203.08       9121.86        63.68 o                         
   7   1   2       1908.05       1931.48        32.70 o                         
   8   1   2       4458.91       4418.02        88.46 o                         
  -9   2   2       2816.30       2867.75        55.35 o                         
  -8   2   2         36.42         12.96        19.56 o                         
  -7   2   2         31.66         42.27        11.97 o                         
  -6   2   2       5685.66       5736.85        35.46 o                         
  -5   2   2       1271.00       1375.31        11.73 o                         
  -4   2   2       1886.68       2093.63        12.83 o                         
  -3   2   2       2413.66       2290.17        12.78 o                         
  -2   2   2       1084.36       1000.82         7.13 o                         
  -1   2   2       1425.42       1313.26         7.21 o                         
   0   2   2      10578.46      10732.85        43.61 o                         
   1   2   2      22689.33      22231.65       108.25 o                         
   2   2   2      24819.65      24376.53       107.88 o                         
   3   2   2       5152.80       5098.78        24.63 o                         
   4   2   2       1447.31       1457.46        11.19 o                         
   5   2   2       5279.15       5353.17        31.02 o                         
   6   2   2       1987.11       2000.64        22.95 o                         
   7   2   2       2976.18       2925.96        40.42 o                         
   8   2   2        428.27        438.98        37.51 o                         
  -9   3   2         12.80         32.75        25.45 o                         
  -8   3   2      13686.92      13396.24       127.38 o                         
  -7   3   2        241.53        233.69        13.95 o                         
  -6   3   2       3571.70       3680.75        28.40 o                         
  -5   3   2      12458.13      12344.69        52.78 o                         
  -4   3   2         39.33         82.10         4.65 o                         
  -3   3   2      19722.34      20468.26        79.42 o                         
  -2   3   2      15790.46      15438.50        60.65 o                         
  -1   3   2       1233.07       1570.76         8.66 o                         
   0   3   2      41759.70      39261.90       154.31 o                         
   1   3   2        660.68        455.09         5.16 o                         
   2   3   2        734.21        564.48         5.51 o                         
   3   3   2      40240.85      41366.88       167.60 o                         
   4   3   2       3690.15       3751.21        20.44 o                         
   5   3   2       9355.45       9455.51        49.44 o                         
   6   3   2       5419.12       5526.55        41.09 o                         
   7   3   2        456.93        449.20        20.03 o                         
   8   3   2       4940.08       4703.79        92.86 o                         
  -9   4   2         68.87         64.94        26.32 o                         
  -8   4   2        374.53        438.38        27.84 o                         
  -7   4   2        409.41        432.03        15.72 o                         
  -6   4   2        248.17        259.17        10.45 o                         
  -5   4   2        577.45        566.52         8.44 o                         
  -4   4   2         27.77         44.29         4.43 o                         
  -3   4   2        108.27         77.08         4.08 o                         
  -2   4   2       1061.38       1301.01         8.84 o                         
  -1   4   2       2249.19       2011.06        10.82 o                         
   0   4   2        746.30        836.85         6.54 o                         
   1   4   2       5168.71       5158.16        22.89 o                         
   2   4   2         47.95         61.27         3.89 o                         
   3   4   2       3348.36       3376.37        17.39 o                         
   4   4   2         36.16         82.51         4.67 o                         
   5   4   2        578.86        672.91         9.48 o                         
   6   4   2        886.02        909.19        15.83 o                         
   7   4   2         72.19         49.20        15.98 o                         
   8   4   2        426.14        474.24        38.74 o                         
  -9   5   2       1222.64       1158.65        41.68 o                         
  -8   5   2      11019.79      10811.62       115.19 o                         
  -7   5   2       3355.91       3334.86        35.32 o                         
  -6   5   2       2371.57       2386.33        23.12 o                         
  -5   5   2       4539.07       4587.89        25.89 o                         
  -4   5   2       1274.17       1402.46        11.48 o                         
  -3   5   2       1913.34       1872.49        12.36 o                         
  -2   5   2       4823.93       4602.99        21.54 o                         
  -1   5   2       8844.13       8559.52        35.69 o                         
   0   5   2      32110.61      30700.69       115.68 o                         
   1   5   2       4644.63       4531.58        22.32 o                         
   2   5   2        106.56        128.66         3.89 o                         
   3   5   2      39067.81      39619.24       155.90 o                         
   4   5   2      15106.90      15303.60        66.86 o                         
   5   5   2       8930.88       8921.82        48.76 o                         
   6   5   2        470.33        507.31        12.76 o                         
   7   5   2        760.62        727.94        25.16 o                         
   8   5   2       1542.26       1555.07        55.18 o                         
  -8   6   2          9.95          3.31        22.51 o                         
  -7   6   2        321.67        336.56        16.46 o                         
  -6   6   2       6817.94       6661.31        46.56 o                         
  -5   6   2         20.87         38.27         6.36 o                         
  -4   6   2       4966.75       5264.49        26.27 o                         
  -3   6   2       3298.13       3170.91        17.50 o                         
  -2   6   2       2623.79       2975.72        16.02 o                         
  -1   6   2       1065.12        881.03         7.76 o                         
   0   6   2      32580.35      32197.51       119.48 o                         
   1   6   2      15882.77      16088.21        65.99 o                         
   2   6   2      33308.00      31986.67       123.40 o                         
   3   6   2       1016.14        950.38         8.74 o                         
   4   6   2       3207.76       3099.01        18.85 o                         
   5   6   2       7562.06       7526.97        43.78 o                         
   6   6   2         17.40         26.62         9.64 o                         
   7   6   2       3033.64       2898.57        50.63 o                         
   8   6   2        976.42        987.24        48.56 o                         
  -8   7   2         91.30         79.61        24.87 o                         
  -7   7   2        601.37        613.19        19.52 o                         
  -6   7   2       9117.12       9008.58        61.18 o                         
  -5   7   2       7215.26       7260.77        38.00 o                         
  -4   7   2      28316.18      28581.50       116.46 o                         
  -3   7   2       3027.45       2979.78        17.20 o                         
  -2   7   2      10057.96       9540.80        41.81 o                         
  -1   7   2       7333.99       7353.77        32.38 o                         
   0   7   2       3748.59       3924.52        20.94 o                         
   1   7   2      13624.22      13999.31        58.54 o                         
   2   7   2        332.79        334.50         5.76 o                         
   3   7   2        544.86        624.53         7.88 o                         
   4   7   2       2409.73       2429.15        17.06 o                         
   5   7   2       3998.18       3925.91        30.06 o                         
   6   7   2       2170.57       2081.95        27.06 o                         
   7   7   2       8861.74       8666.89       106.22 o                         
   8   7   2       1842.52       1871.94        66.42 o                         
  -8   8   2        739.82        782.71        32.67 o                         
  -7   8   2       2804.66       2741.56        39.57 o                         
  -6   8   2      10077.67       9839.05        68.08 o                         
  -5   8   2       2702.69       2636.88        21.11 o                         
  -4   8   2         44.45         53.51         5.97 o                         
  -3   8   2      27902.88      27961.32       113.73 o                         
  -2   8   2      30425.23      30857.78       123.31 o                         
  -1   8   2      29016.54      28454.18       111.42 o                         
   0   8   2        118.52        112.83         4.93 o                         
   1   8   2        103.63        160.17         5.34 o                         
   2   8   2       5641.83       5565.17        26.97 o                         
   3   8   2        492.36        508.65         8.27 o                         
   4   8   2       2421.08       2353.96        18.75 o                         
   5   8   2      11606.19      11428.76        70.80 o                         
   6   8   2       2948.09       2920.54        34.39 o                         
   7   8   2        483.49        472.37        24.12 o                         
   8   8   2       2604.63       2578.69        71.45 o                         
  -8   9   2        589.81        569.23        31.34 o                         
  -7   9   2       2839.82       2878.66        47.16 o                         
  -6   9   2        480.11        490.44        17.13 o                         
  -5   9   2       5354.33       5383.00        37.31 o                         
  -4   9   2        460.04        465.03         9.12 o                         
  -3   9   2       9301.55       9104.02        43.19 o                         
  -2   9   2        356.67        292.92         7.20 o                         
  -1   9   2       9008.21       8699.29        40.01 o                         
   0   9   2       2696.74       2557.92        16.77 o                         
   1   9   2       3257.97       3262.84        19.89 o                         
   2   9   2       6437.11       6167.56        30.80 o                         
   3   9   2       1008.18        993.48        11.91 o                         
   4   9   2       8888.72       8776.50        48.64 o                         
   5   9   2        521.98        549.07        14.23 o                         
   6   9   2       4600.03       4572.52        50.51 o                         
   7   9   2         24.11         24.92        21.47 o                         
   8   9   2       1573.07       1543.17        94.77 o                         
  -8  10   2        267.08        287.02        30.85 o                         
  -7  10   2       2928.17       2859.33        45.56 o                         
  -6  10   2       2743.53       2724.00        36.71 o                         
  -5  10   2       6031.25       5969.60        42.73 o                         
  -4  10   2       1250.51       1296.69        14.46 o                         
  -3  10   2       4042.17       4201.54        25.52 o                         
  -2  10   2      25192.71      25573.53       108.20 o                         
  -1  10   2        426.08        492.43         8.45 o                         
   0  10   2        548.86        583.08         8.75 o                         
   1  10   2      24712.35      24387.99       101.27 o                         
   2  10   2       7441.16       7673.77        38.17 o                         
   3  10   2       5154.51       5124.83        30.04 o                         
   4  10   2       2136.46       2039.92        20.41 o                         
   5  10   2       1296.70       1273.22        20.47 o                         
   6  10   2       8353.75       8381.68        82.30 o                         
   7  10   2         13.45         17.84        24.57 o                         
  -8  11   2       1301.31       1394.75        48.56 o                         
  -7  11   2         81.33         81.30        25.51 o                         
  -6  11   2          5.08          5.70        15.98 o                         
  -5  11   2       4290.94       4198.89        40.02 o                         
  -4  11   2       2441.94       2465.91        22.28 o                         
  -3  11   2       6048.40       5995.73        33.77 o                         
  -2  11   2        405.28        445.32         9.08 o                         
  -1  11   2        257.23        282.22         8.01 o                         
   0  11   2       8127.99       8034.69        40.67 o                         
   1  11   2       1614.60       1699.40        14.92 o                         
   2  11   2         66.27         75.22         7.08 o                         
   3  11   2       2301.59       2235.01        19.77 o                         
   4  11   2       1585.05       1606.24        20.44 o                         
   5  11   2        188.15        199.58        14.37 o                         
   6  11   2       1491.26       1486.36        32.89 o                         
   7  11   2       1084.81       1095.79        42.55 o                         
  -8  12   2       1003.83       1074.54        50.28 o                         
  -7  12   2       1859.42       1942.14        47.64 o                         
  -6  12   2         93.61         89.95        18.57 o                         
  -5  12   2       3726.02       3698.17        39.20 o                         
  -4  12   2        261.36        266.54        12.00 o                         
  -3  12   2         33.53         42.49         7.73 o                         
  -2  12   2       4889.38       4854.94        29.53 o                         
  -1  12   2       3345.79       3350.23        23.05 o                         
   0  12   2       1274.66       1201.73        13.79 o                         
   1  12   2      23622.55      23641.29       102.62 o                         
   2  12   2       2580.76       2628.87        21.56 o                         
   3  12   2       6170.47       6008.52        37.84 o                         
   4  12   2        494.43        495.67        16.12 o                         
   5  12   2         37.60         15.19        14.45 o                         
   6  12   2       3504.32       3443.35        55.11 o                         
   7  12   2        133.13        104.05        36.26 o                         
  -7  13   2       8221.97       8312.43       108.57 o                         
  -6  13   2         34.75         34.90        19.52 o                         
  -5  13   2        269.94        283.57        18.41 o                         
  -4  13   2       4650.88       4684.21        39.63 o                         
  -3  13   2       1435.38       1439.64        17.57 o                         
  -2  13   2          1.55          6.87         7.67 o                         
  -1  13   2      19247.86      19010.88        84.84 o                         
   0  13   2       4630.15       4703.32        29.76 o                         
   1  13   2       7228.03       7226.34        40.45 o                         
   2  13   2       4229.14       4231.92        30.94 o                         
   3  13   2       7330.52       7256.43        50.39 o                         
   4  13   2      21658.80      21575.85       140.37 o                         
   5  13   2       1610.87       1599.29        29.82 o                         
   6  13   2       1129.31       1127.17        35.61 o                         
   7  13   2       1099.63       1180.88        46.78 o                         
  -7  14   2        419.97        446.57        36.30 o                         
  -6  14   2         33.54         16.59        22.54 o                         
  -5  14   2         20.67         12.36        16.96 o                         
  -4  14   2        976.16       1041.50        23.39 o                         
  -3  14   2        536.38        522.58        15.87 o                         
  -2  14   2       3214.82       3192.81        25.56 o                         
  -1  14   2        705.43        746.41        12.80 o                         
   0  14   2       4744.64       4638.91        31.01 o                         
   1  14   2       2428.08       2538.74        22.03 o                         
   2  14   2       6791.45       6798.45        48.68 o                         
   3  14   2       1584.38       1627.58        24.85 o                         
   4  14   2       2064.39       2048.28        30.14 o                         
   5  14   2          1.53          5.79        17.49 o                         
   6  14   2          2.25          9.45        26.43 o                         
  -7  15   2       1448.13       1400.82        55.03 o                         
  -6  15   2       3961.46       3972.25        67.94 o                         
  -5  15   2       2853.70       2799.00        42.25 o                         
  -4  15   2      17852.11      17797.85       132.53 o                         
  -3  15   2        859.65        873.69        21.55 o                         
  -2  15   2       5759.31       5745.29        43.37 o                         
  -1  15   2       7526.25       7305.46        47.29 o                         
   0  15   2        761.04        774.23        15.25 o                         
   1  15   2       8421.17       8492.51        56.96 o                         
   2  15   2       1075.68       1075.26        21.72 o                         
   3  15   2         44.56         38.19        14.72 o                         
   4  15   2       3645.77       3603.86        43.65 o                         
   5  15   2       2011.40       2047.58        42.07 o                         
   6  15   2        498.50        485.67        36.92 o                         
  -6  16   2        674.96        760.15        40.76 o                         
  -5  16   2       2030.52       2057.68        40.82 o                         
  -4  16   2        174.93        173.30        20.19 o                         
  -3  16   2       1735.03       1734.14        30.53 o                         
  -2  16   2       9802.19       9685.91        76.36 o                         
  -1  16   2       1223.60       1253.75        21.39 o                         
   0  16   2       3502.33       3428.75        38.01 o                         
   1  16   2       1412.50       1428.74        26.27 o                         
   2  16   2         37.44         31.97        15.11 o                         
   3  16   2        769.17        760.88        24.05 o                         
   4  16   2       1266.84       1285.87        31.39 o                         
   5  16   2        502.32        563.94        29.94 o                         
   6  16   2       2422.07       2557.50        65.29 o                         
  -6  17   2         74.02         52.80        38.06 o                         
  -5  17   2         20.75          7.35        27.45 o                         
  -4  17   2        457.32        440.09        26.75 o                         
  -3  17   2         12.03          8.51        17.99 o                         
  -2  17   2        194.32        224.07        19.30 o                         
  -1  17   2        630.13        658.43        20.85 o                         
   0  17   2        335.76        395.59        18.10 o                         
   1  17   2        558.52        555.62        21.83 o                         
   2  17   2        529.67        520.57        21.65 o                         
   3  17   2        489.62        456.16        24.32 o                         
   4  17   2       1427.23       1329.61        34.45 o                         
   5  17   2         45.59         53.00        26.95 o                         
  -6  18   2        681.45        700.31        49.57 o                         
  -5  18   2       2987.02       2959.19        66.13 o                         
  -4  18   2        855.27        913.34        36.53 o                         
  -3  18   2        927.65        926.43        31.72 o                         
  -2  18   2      11077.18      11131.63        98.50 o                         
  -1  18   2        680.08        666.50        23.88 o                         
   0  18   2        942.29        982.22        27.61 o                         
   1  18   2       4493.65       4613.25        55.16 o                         
   2  18   2        334.53        340.08        25.65 o                         
   3  18   2       1653.07       1661.61        40.48 o                         
   4  18   2       1864.25       1862.44        43.95 o                         
   5  18   2        582.53        598.59        45.00 o                         
  -5  19   2        158.17        137.96        40.22 o                         
  -4  19   2       3828.31       3907.63        72.99 o                         
  -3  19   2        118.70        108.33        26.76 o                         
  -2  19   2       2217.44       2303.43        44.93 o                         
  -1  19   2       1211.98       1163.27        33.64 o                         
   0  19   2         65.52         62.67        20.23 o                         
   1  19   2       1720.49       1740.16        38.19 o                         
   2  19   2        160.93        185.95        26.96 o                         
   3  19   2        853.81        800.42        37.14 o                         
   4  19   2        441.49        483.22        35.31 o                         
  -4  20   2         13.88         21.21        35.96 o                         
  -3  20   2          9.13        -21.31        31.86 o                         
  -2  20   2        364.84        320.28        32.72 o                         
  -1  20   2        193.95        224.64        27.22 o                         
   0  20   2       2958.88       2935.25        54.80 o                         
   1  20   2       5860.01       6061.40        76.22 o                         
   2  20   2       4415.36       4539.09        80.64 o                         
   3  20   2       2527.54       2489.02        59.77 o                         
   4  20   2          8.70         36.78        35.59 o                         
  -4  21   2       1350.48       1393.08        62.13 o                         
  -3  21   2        654.48        658.41        52.04 o                         
  -2  21   2          3.55        -23.89        38.44 o                         
  -1  21   2       5492.26       5584.33        77.43 o                         
   0  21   2        635.27        701.13        39.11 o                         
   1  21   2       1995.16       2054.37        71.55 o                         
   2  21   2       2566.71       2656.82        69.82 o                         
   3  21   2       1494.03       1364.15        52.73 o                         
  -3  22   2       1250.09       1265.80        61.50 o                         
  -2  22   2        398.56        371.51        46.35 o                         
  -1  22   2       1746.60       1759.00        60.90 o                         
   0  22   2        199.10        175.75        32.49 o                         
   1  22   2       1080.81       1164.65        52.57 o                         
   2  22   2        134.44        150.51        39.80 o                         
  -1  23   2        826.36        870.65        59.06 o                         
   0  23   2       1726.23       1791.30        65.98 o                         
   1  23   2        944.49       1061.87        60.36 o                         
  -9   1   3        128.74        160.33        28.98 o                         
  -8   1   3       9075.33       8785.72        89.97 o                         
  -7   1   3        772.84        767.40        19.66 o                         
  -6   1   3      15314.04      15476.87        81.29 o                         
  -5   1   3       6701.06       6754.72        33.34 o                         
  -4   1   3       1478.54       1593.61        11.69 o                         
  -3   1   3      51366.03      53141.76       191.57 o                         
  -2   1   3        791.83        944.84         7.20 o                         
  -1   1   3       4921.93       5572.47        23.10 o                         
   0   1   3      28990.02      27213.54       115.26 o                         
   1   1   3       2499.98       3006.31        23.63 o                         
   2   1   3       5152.93       4774.68        34.54 o                         
   3   1   3      19643.35      19511.39       107.25 o                         
   4   1   3       1247.97       1228.86        12.62 o                         
   5   1   3      15842.41      15988.90        92.60 o                         
   6   1   3        468.12        469.41        15.44 o                         
   7   1   3         16.26         10.65        17.05 o                         
   8   1   3       9300.30       9296.40       151.73 o                         
  -9   2   3        936.40        926.52        37.99 o                         
  -8   2   3        119.82         93.55        20.57 o                         
  -7   2   3       1627.37       1639.85        25.98 o                         
  -6   2   3       8660.66       8608.61        50.26 o                         
  -5   2   3       9678.04      10125.49        46.34 o                         
  -4   2   3      17746.47      18274.63        74.58 o                         
  -3   2   3       1451.76       1605.53        10.49 o                         
  -2   2   3        242.46        210.09         3.94 o                         
  -1   2   3       5677.56       5386.23        22.13 o                         
   0   2   3       3886.36       3993.05        18.81 o                         
   1   2   3        641.82        581.84         7.46 o                         
   2   2   3       3806.36       3449.61        25.21 o                         
   3   2   3         78.96         78.42         4.68 o                         
   4   2   3        153.59        199.31         6.73 o                         
   5   2   3       9126.17       9150.99        55.37 o                         
   6   2   3       5671.91       5668.80        52.64 o                         
   7   2   3       5763.69       5965.18        71.23 o                         
   8   2   3        403.55        488.78        40.34 o                         
  -9   3   3        298.10        288.08        33.45 o                         
  -8   3   3          9.91        -14.88        19.82 o                         
  -7   3   3        419.70        427.22        18.75 o                         
  -6   3   3         38.98         40.97         9.00 o                         
  -5   3   3         17.95         20.97         5.80 o                         
  -4   3   3       1305.24       1351.99        11.32 o                         
  -3   3   3        367.42        387.44         5.76 o                         
  -2   3   3       2839.30       3142.20        15.55 o                         
  -1   3   3      21338.88      21646.72        82.56 o                         
   0   3   3      30589.87      30393.53       119.62 o                         
   1   3   3      18038.20      17525.67        82.50 o                         
   2   3   3       6154.17       6176.07        33.01 o                         
   3   3   3       3396.33       3555.10        23.09 o                         
   4   3   3         44.57         61.29         5.68 o                         
   5   3   3        316.50        371.95         9.67 o                         
   6   3   3         42.17         87.43        12.76 o                         
   7   3   3         30.21         53.87        17.89 o                         
   8   3   3        142.58        179.78        35.43 o                         
  -9   4   3       5195.02       5027.15        87.76 o                         
  -8   4   3       3495.87       3496.69        51.37 o                         
  -7   4   3        829.27        881.34        21.30 o                         
  -6   4   3        761.74        765.83        14.07 o                         
  -5   4   3       1228.91       1298.93        12.44 o                         
  -4   4   3         82.96        109.49         5.48 o                         
  -3   4   3       8512.57       8232.78        36.26 o                         
  -2   4   3      18843.78      18447.74        73.00 o                         
  -1   4   3      45750.61      45789.47       172.45 o                         
   0   4   3       9030.88       9097.93        39.58 o                         
   1   4   3        251.14        221.39         4.29 o                         
   2   4   3      44103.44      43340.27       196.63 o                         
   3   4   3      15759.69      15308.30        78.46 o                         
   4   4   3       7675.31       7637.72        42.70 o                         
   5   4   3          9.19          9.89         7.50 o                         
   6   4   3        298.32        311.50        14.96 o                         
   7   4   3        471.29        460.75        23.89 o                         
   8   4   3        522.45        455.30        41.34 o                         
  -9   5   3       2618.30       2641.59        64.30 o                         
  -8   5   3        784.57        744.62        30.10 o                         
  -7   5   3       1813.59       1857.85        29.17 o                         
  -6   5   3       4077.50       4092.20        32.56 o                         
  -5   5   3       2487.74       2578.03        18.83 o                         
  -4   5   3       4743.99       4623.84        25.11 o                         
  -3   5   3       6036.76       6400.18        30.17 o                         
  -2   5   3       4665.37       3876.55        19.93 o                         
  -1   5   3        772.62       1018.04         8.18 o                         
   0   5   3      37961.62      36084.08       141.42 o                         
   1   5   3          1.92         32.12         3.30 o                         
   2   5   3      25284.73      24740.56       108.15 o                         
   3   5   3        685.67        682.98         8.09 o                         
   4   5   3       4657.61       4675.03        28.54 o                         
   5   5   3       2988.52       2875.67        24.61 o                         
   6   5   3       2706.98       2704.44        34.33 o                         
   7   5   3       1585.98       1640.62        42.06 o                         
   8   5   3       1794.73       1715.63        61.52 o                         
  -8   6   3        624.08        650.93        32.01 o                         
  -7   6   3        339.06        366.09        19.42 o                         
  -6   6   3       6249.83       6274.37        47.06 o                         
  -5   6   3       8890.30       8773.22        44.48 o                         
  -4   6   3       4465.62       4201.90        24.01 o                         
  -3   6   3        497.50        506.42         7.36 o                         
  -2   6   3       5872.03       6016.37        28.68 o                         
  -1   6   3      11739.66      11968.10        50.19 o                         
   0   6   3       3671.70       3644.22        18.53 o                         
   1   6   3       2030.92       2005.31        13.26 o                         
   2   6   3       9580.73       9685.61        45.85 o                         
   3   6   3       7676.32       7904.61        41.38 o                         
   4   6   3          7.58         27.33         6.02 o                         
   5   6   3       3383.41       3382.69        28.40 o                         
   6   6   3       6425.08       6207.87        60.65 o                         
   7   6   3       3819.63       3832.21        71.22 o                         
   8   6   3        570.56        686.60        58.55 o                         
  -8   7   3       3782.86       3746.96        63.04 o                         
  -7   7   3        298.00        325.80        19.08 o                         
  -6   7   3      10452.67      10247.16        69.33 o                         
  -5   7   3       1942.56       1975.42        17.24 o                         
  -4   7   3         55.63         68.63         6.12 o                         
  -3   7   3      30135.34      30427.87       125.38 o                         
  -2   7   3         96.38         99.58         5.27 o                         
  -1   7   3       3056.39       3264.04        17.89 o                         
   0   7   3      32311.62      31423.86       123.01 o                         
   1   7   3       1257.52       1185.05        10.54 o                         
   2   7   3      10204.02      10310.57        45.84 o                         
   3   7   3       5291.18       5084.06        28.48 o                         
   4   7   3        893.09        911.54        12.06 o                         
   5   7   3       9502.80       9482.97        67.00 o                         
   6   7   3        274.88        279.33        16.74 o                         
   7   7   3         71.79         96.67        26.43 o                         
  -8   8   3         50.77         20.25        25.21 o                         
  -7   8   3        626.68        641.96        23.85 o                         
  -6   8   3       1661.79       1673.38        24.68 o                         
  -5   8   3       2947.03       2860.17        23.06 o                         
  -4   8   3        982.63        901.50        11.16 o                         
  -3   8   3        178.47        132.34         6.56 o                         
  -2   8   3        142.04        130.70         5.97 o                         
  -1   8   3        668.53        716.62         8.30 o                         
   0   8   3        615.47        591.78         7.91 o                         
   1   8   3       1086.17       1228.96        10.85 o                         
   2   8   3        226.42        234.11         6.31 o                         
   3   8   3       1901.76       2017.28        16.06 o                         
   4   8   3        386.26        361.37         9.51 o                         
   5   8   3       1196.99       1235.06        20.40 o                         
   6   8   3       2135.34       2140.35        34.27 o                         
   7   8   3        931.51        983.10        42.29 o                         
  -8   9   3       1778.31       1760.56        45.80 o                         
  -7   9   3       7230.03       7208.90        76.15 o                         
  -6   9   3       3455.56       3299.43        40.00 o                         
  -5   9   3         55.57         66.89         9.82 o                         
  -4   9   3      12919.59      12755.53        58.83 o                         
  -3   9   3      18273.27      17850.68        81.14 o                         
  -2   9   3      17141.83      16656.04        73.12 o                         
  -1   9   3         14.19         37.26         5.18 o                         
   0   9   3       1326.95       1416.60        13.42 o                         
   1   9   3       5174.60       5286.44        30.07 o                         
   2   9   3        194.09        194.03         6.79 o                         
   3   9   3       5397.83       5426.52        30.74 o                         
   4   9   3      13327.06      13191.78        78.47 o                         
   5   9   3       8972.71       8807.25        71.17 o                         
   6   9   3       1869.84       1775.14        38.46 o                         
   7   9   3       1794.75       1861.38        54.50 o                         
  -8  10   3         71.09         50.14        28.54 o                         
  -7  10   3        634.41        606.85        28.93 o                         
  -6  10   3       3527.19       3429.32        42.73 o                         
  -5  10   3       3749.83       3772.39        32.06 o                         
  -4  10   3       8950.29       8770.53        45.47 o                         
  -3  10   3       1715.29       1733.68        16.16 o                         
  -2  10   3        787.03        820.47        10.88 o                         
  -1  10   3        472.83        492.79         8.31 o                         
   0  10   3         17.81         27.86         5.90 o                         
   1  10   3         75.05         84.69         6.01 o                         
   2  10   3        238.41        265.00         8.11 o                         
   3  10   3        711.65        694.73        12.03 o                         
   4  10   3        353.69        351.72        12.08 o                         
   5  10   3       4793.96       4778.63        47.12 o                         
   6  10   3       2488.55       2508.88        45.88 o                         
   7  10   3       3252.49       3286.98        69.37 o                         
  -8  11   3        642.84        658.51        46.36 o                         
  -7  11   3       5216.05       5245.89        68.65 o                         
  -6  11   3        412.30        398.98        21.34 o                         
  -5  11   3       2743.17       2638.59        30.63 o                         
  -4  11   3      10191.13      10064.33        57.30 o                         
  -3  11   3         55.19         66.33         7.91 o                         
  -2  11   3       3144.87       3169.39        21.73 o                         
  -1  11   3      28182.67      27647.08       115.34 o                         
   0  11   3       6515.10       6557.12        35.29 o                         
   1  11   3      46334.41      46399.50       197.64 o                         
   2  11   3       1023.58        990.44        13.28 o                         
   3  11   3       6577.96       6402.22        45.55 o                         
   4  11   3       6146.11       6112.13        48.86 o                         
   5  11   3        122.09        115.56        15.27 o                         
   6  11   3       3577.63       3493.05        59.21 o                         
   7  11   3       2789.74       2775.66        75.79 o                         
  -7  12   3        514.09        556.12        33.16 o                         
  -6  12   3        193.50        192.52        21.74 o                         
  -5  12   3        546.35        584.63        19.26 o                         
  -4  12   3         10.21         13.98        11.30 o                         
  -3  12   3       3109.16       3147.26        24.21 o                         
  -2  12   3       7811.70       7736.96        40.48 o                         
  -1  12   3      12582.70      12467.61        59.92 o                         
   0  12   3       3214.36       3134.03        23.27 o                         
   1  12   3       1056.22       1130.20        14.48 o                         
   2  12   3       9511.06       9584.30        55.08 o                         
   3  12   3      10528.65      10378.87        68.21 o                         
   4  12   3       2892.99       2925.65        34.00 o                         
   5  12   3         19.10          1.86        15.45 o                         
   6  12   3        192.25        210.91        26.12 o                         
   7  12   3        343.98        330.43        48.06 o                         
  -7  13   3       2660.12       2622.63        63.38 o                         
  -6  13   3        194.38        194.64        24.67 o                         
  -5  13   3       1454.37       1455.39        29.23 o                         
  -4  13   3       4008.27       4062.62        39.99 o                         
  -3  13   3         18.58         23.78        10.17 o                         
  -2  13   3       3282.58       3319.16        25.03 o                         
  -1  13   3        593.33        578.76        11.72 o                         
   0  13   3       2152.62       2235.02        20.06 o                         
   1  13   3       1985.27       1983.38        20.57 o                         
   2  13   3       3279.93       3200.45        33.40 o                         
   3  13   3        503.08        524.03        15.98 o                         
   4  13   3       4403.40       4369.34        48.26 o                         
   5  13   3        127.79         97.97        18.65 o                         
   6  13   3       1164.15       1118.90        45.20 o                         
  -7  14   3          0.52        -26.34        36.71 o                         
  -6  14   3       1770.80       1819.46        46.66 o                         
  -5  14   3       4150.43       4094.52        51.21 o                         
  -4  14   3        367.07        441.35        18.82 o                         
  -3  14   3          4.06         18.72        12.64 o                         
  -2  14   3       6092.64       6087.79        42.14 o                         
  -1  14   3       6399.38       6562.31        41.64 o                         
   0  14   3       2271.05       2375.12        23.64 o                         
   1  14   3       1384.95       1467.69        20.00 o                         
   2  14   3       4715.30       4608.27        46.30 o                         
   3  14   3       8430.24       8294.31        65.90 o                         
   4  14   3        165.70        148.52        18.64 o                         
   5  14   3        288.82        275.46        23.89 o                         
   6  14   3       3226.34       3254.88        92.53 o                         
  -7  15   3        636.21        649.31        49.13 o                         
  -6  15   3          3.98         17.07        31.03 o                         
  -5  15   3        274.84        290.12        23.54 o                         
  -4  15   3        542.72        551.86        21.91 o                         
  -3  15   3         67.85         77.10        15.56 o                         
  -2  15   3          4.49         10.77        12.33 o                         
  -1  15   3       2298.94       2295.10        27.23 o                         
   0  15   3       2044.94       2101.80        25.41 o                         
   1  15   3       6638.48       6493.72        54.10 o                         
   2  15   3        290.22        280.63        17.36 o                         
   3  15   3        653.67        653.44        21.30 o                         
   4  15   3        649.30        694.49        28.53 o                         
   5  15   3          9.38        -20.25        23.50 o                         
   6  15   3        276.18        235.02        37.01 o                         
  -6  16   3       2909.61       2678.18        64.78 o                         
  -5  16   3       5430.32       5426.44        72.28 o                         
  -4  16   3       2174.54       2253.16        38.40 o                         
  -3  16   3        721.49        738.62        24.20 o                         
  -2  16   3        364.70        343.66        19.79 o                         
  -1  16   3        569.01        617.15        18.94 o                         
   0  16   3        608.03        642.49        19.90 o                         
   1  16   3        276.77        315.73        17.64 o                         
   2  16   3        564.17        558.39        21.99 o                         
   3  16   3        720.91        700.21        22.77 o                         
   4  16   3        582.23        543.13        29.55 o                         
   5  16   3       1771.28       1711.32        46.76 o                         
  -6  17   3          4.76         12.62        36.52 o                         
  -5  17   3       1254.61       1291.65        42.14 o                         
  -4  17   3      10595.77      10825.05       106.83 o                         
  -3  17   3       1476.55       1612.67        35.46 o                         
  -2  17   3      10940.04      10970.11        94.00 o                         
  -1  17   3        392.01        412.65        21.38 o                         
   0  17   3       1555.47       1590.15        30.52 o                         
   1  17   3       3039.74       2995.48        40.67 o                         
   2  17   3       4346.86       4451.06        56.76 o                         
   3  17   3        244.96        218.07        21.94 o                         
   4  17   3       9980.67      10005.92       114.10 o                         
   5  17   3        682.99        701.15        53.58 o                         
  -5  18   3        771.05        876.15        43.98 o                         
  -4  18   3       1358.25       1399.91        46.75 o                         
  -3  18   3       1590.45       1529.73        39.09 o                         
  -2  18   3       1021.07       1086.93        32.18 o                         
  -1  18   3         83.23         56.06        20.88 o                         
   0  18   3        440.87        442.07        23.41 o                         
   1  18   3        209.19        181.03        22.27 o                         
   2  18   3        255.59        225.54        24.78 o                         
   3  18   3        537.59        562.09        28.37 o                         
   4  18   3        557.11        571.01        37.88 o                         
   5  18   3        625.57        707.27        62.10 o                         
  -5  19   3         38.01         76.81        43.99 o                         
  -4  19   3       3585.16       3604.89        85.14 o                         
  -3  19   3        357.82        353.19        34.40 o                         
  -2  19   3       1043.62       1044.90        35.55 o                         
  -1  19   3       6170.85       6419.55        76.71 o                         
   0  19   3       2759.24       2838.60        46.13 o                         
   1  19   3       9432.89       9680.14       106.07 o                         
   2  19   3        510.08        519.96        34.82 o                         
   3  19   3        628.53        512.57        34.18 o                         
   4  19   3       2098.08       2010.64        64.60 o                         
  -4  20   3         49.96         11.87        44.86 o                         
  -3  20   3         77.69        125.86        44.36 o                         
  -2  20   3       1655.66       1679.34        47.57 o                         
  -1  20   3       1331.37       1441.34        42.52 o                         
   0  20   3       1127.37       1105.40        44.18 o                         
   1  20   3        368.30        315.39        32.34 o                         
   2  20   3        604.48        610.83        42.78 o                         
   3  20   3       2410.84       2434.55        59.22 o                         
  -3  21   3       1013.64        882.43        60.32 o                         
  -2  21   3         90.44        152.80        42.90 o                         
  -1  21   3         39.51        -20.68        28.89 o                         
   0  21   3       1794.49       1749.35        57.32 o                         
   1  21   3         55.60         62.49        35.56 o                         
   2  21   3        471.82        489.36        41.84 o                         
   3  21   3        286.19        197.28        39.63 o                         
  -2  22   3       2824.57       3018.93        86.31 o                         
  -1  22   3       2301.11       2415.59        68.74 o                         
   0  22   3       1324.02       1232.16        63.49 o                         
   1  22   3        550.20        574.53        45.92 o                         
   2  22   3       1783.64       1925.24        88.74 o                         
  -9   0   4       2304.74       2361.79        80.57 o                         
  -8   0   4       9897.38      10007.56       145.30 o                         
  -7   0   4       3175.21       3127.61        50.77 o                         
  -6   0   4         19.03         20.38        13.01 o                         
  -5   0   4      20231.55      20322.24       121.42 o                         
  -4   0   4      10685.27      10679.08        68.24 o                         
  -3   0   4      13160.15      13543.50        81.51 o                         
  -2   0   4       1747.60       1918.66        15.49 o                         
  -1   0   4       5185.41       5580.27        34.65 o                         
   0   0   4       1121.86       1253.52        12.09 o                         
   1   0   4       3339.74       2971.75        30.83 o                         
   2   0   4      11511.77      10498.57       140.23 o                         
   3   0   4      27214.27      26504.14       219.74 o                         
   4   0   4      12486.82      12515.86       115.47 o                         
   5   0   4       3840.45       3864.25        51.45 o                         
   6   0   4       2446.98       2416.16        43.40 o                         
   7   0   4       4095.96       4330.79        86.47 o                         
   8   0   4       3603.25       3996.75       180.04 o                         
  -9   1   4        443.30        493.69        38.45 o                         
  -8   1   4       2051.07       2068.66        41.32 o                         
  -7   1   4        825.60        867.27        20.61 o                         
  -6   1   4       7233.06       7241.99        47.16 o                         
  -5   1   4       2351.07       2281.23        17.16 o                         
  -4   1   4       5684.50       5569.69        28.46 o                         
  -3   1   4       1045.37       1185.20        10.20 o                         
  -2   1   4       3060.03       2790.93        14.31 o                         
  -1   1   4       1121.26       1351.04         8.57 o                         
   0   1   4       5711.49       5341.55        26.28 o                         
   1   1   4         84.59        119.64         4.71 o                         
   2   1   4       3237.65       3140.73        28.84 o                         
   3   1   4       3042.90       2898.55        25.70 o                         
   4   1   4        656.50        615.13        10.93 o                         
   5   1   4      10197.34      10258.98        77.38 o                         
   6   1   4        833.46        871.09        18.96 o                         
   7   1   4       3748.34       3930.45        59.99 o                         
   8   1   4         34.08         19.84        62.07 o                         
  -9   2   4        238.24        202.75        36.65 o                         
  -8   2   4       1822.13       1825.83        39.18 o                         
  -7   2   4        209.07        203.30        15.64 o                         
  -6   2   4        382.42        399.22        12.32 o                         
  -5   2   4       9038.41       8927.01        43.68 o                         
  -4   2   4       6507.28       6537.43        31.89 o                         
  -3   2   4        316.70        337.83         6.18 o                         
  -2   2   4      16552.96      17230.83        70.36 o                         
  -1   2   4      19928.00      20186.35        80.57 o                         
   0   2   4      20890.12      21286.04        93.05 o                         
   1   2   4       2670.10       2726.20        18.75 o                         
   2   2   4       1163.53       1214.01        18.42 o                         
   3   2   4       3451.53       3364.46        31.19 o                         
   4   2   4       1232.71       1194.32        14.72 o                         
   5   2   4          7.40         17.04         8.42 o                         
   6   2   4       1712.47       1721.24        26.26 o                         
   7   2   4       2275.11       2291.91        43.55 o                         
  -9   3   4       4449.19       4690.98        89.30 o                         
  -8   3   4       2479.12       2390.40        45.79 o                         
  -7   3   4         22.20         24.75        14.77 o                         
  -6   3   4      13014.20      12841.21        77.92 o                         
  -5   3   4       1197.91       1192.24        12.48 o                         
  -4   3   4       1144.92       1040.87        10.84 o                         
  -3   3   4      38388.46      38791.83       155.19 o                         
  -2   3   4       1324.64       1642.84        10.88 o                         
  -1   3   4      29209.22      30642.65       118.41 o                         
   0   3   4      13955.94      13035.70        57.27 o                         
   1   3   4       1496.76       1455.36        11.96 o                         
   2   3   4      30172.20      30084.08       209.44 o                         
   3   3   4       1191.73       1117.90        13.73 o                         
   4   3   4       1752.51       1849.06        19.32 o                         
   5   3   4      11789.38      11782.03        82.59 o                         
   6   3   4         56.40         63.92        12.59 o                         
   7   3   4       1497.14       1626.22        38.72 o                         
  -9   4   4        282.23        306.72        37.59 o                         
  -8   4   4         55.45         59.27        23.96 o                         
  -7   4   4        151.60        135.15        16.24 o                         
  -6   4   4        415.51        396.73        13.91 o                         
  -5   4   4         12.27         14.31         6.61 o                         
  -4   4   4       1633.74       1632.98        13.86 o                         
  -3   4   4       1869.16       1990.65        13.47 o                         
  -2   4   4        343.80        356.32         5.67 o                         
  -1   4   4       3597.02       3467.78        17.68 o                         
   0   4   4        398.38        340.48         5.11 o                         
   1   4   4        177.12        163.41         4.79 o                         
   2   4   4        747.30        835.59        11.20 o                         
   3   4   4         13.79         20.32         6.71 o                         
   4   4   4        291.87        317.53         9.68 o                         
   5   4   4        362.77        382.90        13.22 o                         
   6   4   4        112.81        114.01        13.31 o                         
   7   4   4        430.87        412.47        26.83 o                         
  -8   5   4        205.30        200.26        25.39 o                         
  -7   5   4        324.48        310.64        18.62 o                         
  -6   5   4       5613.52       5526.60        44.93 o                         
  -5   5   4        448.93        463.42         9.81 o                         
  -4   5   4        862.62        875.04        10.36 o                         
  -3   5   4      25493.51      25046.48       102.72 o                         
  -2   5   4      17068.82      17269.02        71.09 o                         
  -1   5   4      12228.54      12094.90        50.61 o                         
   0   5   4       4124.36       4073.98        20.64 o                         
   1   5   4       9708.50       9890.49        49.39 o                         
   2   5   4      24265.79      23830.18       126.17 o                         
   3   5   4        149.51        161.86         7.04 o                         
   4   5   4        263.69        288.16         9.98 o                         
   5   5   4       5290.87       5215.36        47.97 o                         
   6   5   4        129.00        144.84        15.95 o                         
   7   5   4         12.58          4.55        23.18 o                         
  -8   6   4        321.51        353.74        27.83 o                         
  -7   6   4        125.76        109.69        17.96 o                         
  -6   6   4         74.98         79.38        12.13 o                         
  -5   6   4       3187.87       3239.95        23.14 o                         
  -4   6   4        522.83        530.39         8.98 o                         
  -3   6   4        265.14        276.03         6.83 o                         
  -2   6   4       6472.03       6457.67        30.81 o                         
  -1   6   4       8554.70       8477.93        38.46 o                         
   0   6   4      21598.86      21892.54        92.16 o                         
   1   6   4       6495.19       6601.21        34.24 o                         
   2   6   4      10617.46      11027.30        57.71 o                         
   3   6   4        146.86        205.86         7.03 o                         
   4   6   4         17.33         31.08         7.45 o                         
   5   6   4         24.11         45.88        10.78 o                         
   6   6   4        310.24        351.34        21.99 o                         
   7   6   4        470.33        560.75        33.39 o                         
  -8   7   4         20.17         47.38        25.47 o                         
  -7   7   4       8526.56       8365.21        78.95 o                         
  -6   7   4       3030.97       3062.13        34.08 o                         
  -5   7   4      13366.85      13149.03        69.73 o                         
  -4   7   4         26.70         46.13         6.72 o                         
  -3   7   4       2195.43       2364.93        16.90 o                         
  -2   7   4       3514.88       3305.52        19.46 o                         
  -1   7   4       2403.76       2520.64        16.20 o                         
   0   7   4        185.66        240.48         5.57 o                         
   1   7   4      12137.18      12009.87        56.81 o                         
   2   7   4         60.70         80.36         5.89 o                         
   3   7   4        250.11        248.76         7.72 o                         
   4   7   4      15822.82      16108.32       103.23 o                         
   5   7   4       4235.62       4233.77        42.23 o                         
   6   7   4      10437.90      10152.58       112.97 o                         
   7   7   4        705.20        642.36        39.24 o                         
  -8   8   4       5504.58       5263.31        89.89 o                         
  -7   8   4       3673.63       3645.08        50.39 o                         
  -6   8   4        152.97        168.79        15.31 o                         
  -5   8   4       4657.33       4560.47        34.67 o                         
  -4   8   4       8622.46       8547.84        43.65 o                         
  -3   8   4       5744.60       5591.74        30.85 o                         
  -2   8   4        238.45        267.51         6.85 o                         
  -1   8   4        914.05        906.81         9.78 o                         
   0   8   4        656.15        690.96         8.80 o                         
   1   8   4        511.42        535.00         8.21 o                         
   2   8   4       6620.60       6618.75        37.54 o                         
   3   8   4      14076.64      14007.22        78.68 o                         
   4   8   4      11890.87      11940.40        89.62 o                         
   5   8   4       2613.26       2590.08        34.59 o                         
   6   8   4        807.71        845.26        28.34 o                         
   7   8   4       3996.00       4048.46        89.10 o                         
  -8   9   4       1556.93       1502.02        57.16 o                         
  -7   9   4        872.53        908.82        31.81 o                         
  -6   9   4       4148.67       4095.37        47.96 o                         
  -5   9   4        266.75        282.44        13.06 o                         
  -4   9   4       8315.33       8098.19        43.35 o                         
  -3   9   4       1480.87       1524.18        14.62 o                         
  -2   9   4       8686.89       8352.80        40.73 o                         
  -1   9   4       1442.94       1419.86        13.43 o                         
   0   9   4       4097.04       3941.37        22.91 o                         
   1   9   4       5792.03       5547.68        32.43 o                         
   2   9   4       2758.61       2775.13        21.09 o                         
   3   9   4       6121.79       6046.27        41.14 o                         
   4   9   4       2092.23       2061.21        24.88 o                         
   5   9   4       5648.43       5710.72        60.49 o                         
   6   9   4        473.81        460.91        28.63 o                         
   7   9   4       2617.00       2779.74        81.74 o                         
  -8  10   4       1161.45       1129.24        45.04 o                         
  -7  10   4       2402.56       2359.05        47.26 o                         
  -6  10   4        472.83        510.21        21.63 o                         
  -5  10   4       2081.31       2049.95        26.99 o                         
  -4  10   4       9607.74       9467.82        54.50 o                         
  -3  10   4        808.36        840.81        12.11 o                         
  -2  10   4       1126.16       1150.58        12.85 o                         
  -1  10   4       8294.12       8157.02        41.58 o                         
   0  10   4       5183.83       4997.45        29.60 o                         
   1  10   4       4177.14       4112.90        27.98 o                         
   2  10   4       1263.23       1288.42        14.53 o                         
   3  10   4       2849.46       2819.00        26.09 o                         
   4  10   4       6363.25       6255.81        53.63 o                         
   5  10   4        414.73        422.80        18.27 o                         
   6  10   4       1023.24       1009.87        43.33 o                         
   7  10   4       3477.51       3419.29       205.20 o                         
  -8  11   4        299.90        278.36        38.49 o                         
  -7  11   4        480.90        510.99        33.13 o                         
  -6  11   4       4580.44       4538.80        53.65 o                         
  -5  11   4        613.80        592.00        18.46 o                         
  -4  11   4        601.65        630.42        15.36 o                         
  -3  11   4       3069.38       2949.95        24.18 o                         
  -2  11   4        240.69        263.54         8.88 o                         
  -1  11   4       2721.43       2662.89        20.31 o                         
   0  11   4       2581.14       2617.91        19.57 o                         
   1  11   4       1098.76       1142.21        14.51 o                         
   2  11   4       3442.46       3529.69        27.61 o                         
   3  11   4         20.20         48.27        10.28 o                         
   4  11   4        620.45        621.42        17.38 o                         
   5  11   4       3620.70       3655.21        53.61 o                         
   6  11   4       1105.90       1146.76        62.66 o                         
  -7  12   4        274.15        347.44        34.47 o                         
  -6  12   4        445.72        438.65        24.45 o                         
  -5  12   4        138.47        167.91        16.50 o                         
  -4  12   4       2859.24       2813.87        31.67 o                         
  -3  12   4        787.22        750.92        15.42 o                         
  -2  12   4        586.85        597.05        11.60 o                         
  -1  12   4       7589.01       7608.95        41.53 o                         
   0  12   4       4054.41       4038.86        27.35 o                         
   1  12   4       5357.26       5373.60        36.48 o                         
   2  12   4         42.59         40.60        10.07 o                         
   3  12   4         50.40         50.15        11.32 o                         
   4  12   4        957.08        976.81        23.23 o                         
   5  12   4         73.07         74.77        19.88 o                         
   6  12   4        186.12        148.56        32.41 o                         
  -7  13   4       1951.59       1930.86        56.55 o                         
  -6  13   4         46.36         25.77        24.58 o                         
  -5  13   4        639.47        643.40        23.39 o                         
  -4  13   4       7543.29       7665.12        64.90 o                         
  -3  13   4       3217.71       3235.64        33.46 o                         
  -2  13   4      24694.15      24483.58       131.54 o                         
  -1  13   4        620.61        678.30        13.15 o                         
   0  13   4        111.40        101.92         9.48 o                         
   1  13   4      13708.90      13598.32        84.68 o                         
   2  13   4       3205.79       3107.63        37.23 o                         
   3  13   4       5315.07       5316.79        48.16 o                         
   4  13   4       1276.76       1200.17        28.50 o                         
   5  13   4         31.49          8.92        22.02 o                         
   6  13   4       1376.26       1260.60        51.54 o                         
  -7  14   4         13.60          3.41        36.59 o                         
  -6  14   4         38.83         68.79        26.99 o                         
  -5  14   4         30.69         48.16        20.12 o                         
  -4  14   4         42.43         50.17        17.15 o                         
  -3  14   4        353.25        353.82        17.57 o                         
  -2  14   4       1706.63       1706.98        24.68 o                         
  -1  14   4       3446.93       3467.99        32.62 o                         
   0  14   4       3253.22       3233.70        33.41 o                         
   1  14   4       3724.16       3636.18        42.31 o                         
   2  14   4       1128.26       1166.68        21.90 o                         
   3  14   4        924.50        951.71        23.97 o                         
   4  14   4        268.59        317.49        23.45 o                         
   5  14   4        284.80        277.27        28.80 o                         
   6  14   4        106.56        154.99        46.42 o                         
  -6  15   4       1519.95       1493.15        47.61 o                         
  -5  15   4       7713.56       7727.25        89.67 o                         
  -4  15   4        373.29        387.97        21.85 o                         
  -3  15   4        686.54        677.78        22.27 o                         
  -2  15   4       6966.88       6997.09        59.42 o                         
  -1  15   4       2058.41       2075.43        28.58 o                         
   0  15   4        130.31        130.19        14.47 o                         
   1  15   4      12093.51      11870.01        96.78 o                         
   2  15   4         55.16         76.19        15.42 o                         
   3  15   4        886.79        898.73        25.11 o                         
   4  15   4       9713.13       9670.95       106.79 o                         
   5  15   4       1632.10       1541.75        60.11 o                         
  -6  16   4         54.98         80.72        39.77 o                         
  -5  16   4        411.75        437.84        32.36 o                         
  -4  16   4       4734.00       4799.87        62.85 o                         
  -3  16   4        174.07        171.14        20.27 o                         
  -2  16   4        209.95        192.83        19.74 o                         
  -1  16   4       1252.32       1297.94        26.58 o                         
   0  16   4        256.32        271.28        18.18 o                         
   1  16   4         31.22         28.64        16.98 o                         
   2  16   4       3662.16       3588.60        46.87 o                         
   3  16   4       2682.72       2639.34        45.18 o                         
   4  16   4       3723.45       3747.14        65.35 o                         
   5  16   4         89.20         53.83        32.03 o                         
  -6  17   4          1.74        -25.97        40.42 o                         
  -5  17   4         55.04         11.61        36.88 o                         
  -4  17   4        877.84        852.57        38.48 o                         
  -3  17   4        444.32        481.58        27.00 o                         
  -2  17   4       1292.91       1239.68        30.24 o                         
  -1  17   4        146.19        153.06        19.71 o                         
   0  17   4          6.99         19.85        19.05 o                         
   1  17   4       1864.16       1901.19        37.38 o                         
   2  17   4         72.94         51.65        18.82 o                         
   3  17   4        242.53        236.56        25.63 o                         
   4  17   4        348.51        364.69        32.66 o                         
  -5  18   4       1937.44       1944.43        67.20 o                         
  -4  18   4       5509.67       5468.52        97.62 o                         
  -3  18   4        672.94        665.41        32.06 o                         
  -2  18   4        121.68        121.53        22.75 o                         
  -1  18   4       2992.61       2956.51        49.93 o                         
   0  18   4       1057.05       1010.76        34.01 o                         
   1  18   4        228.83        239.93        25.99 o                         
   2  18   4       2123.96       2132.54        41.25 o                         
   3  18   4       3028.29       2939.84        61.84 o                         
   4  18   4       3438.30       3509.05        74.44 o                         
  -5  19   4       2867.39       2786.16       104.52 o                         
  -4  19   4          7.78          6.06        43.01 o                         
  -3  19   4       1220.64       1223.08        44.56 o                         
  -2  19   4        754.55        762.51        35.45 o                         
  -1  19   4        652.85        696.25        32.33 o                         
   0  19   4        383.00        383.33        33.90 o                         
   1  19   4       1221.95       1204.59        44.70 o                         
   2  19   4        277.92        263.38        30.94 o                         
   3  19   4        465.84        562.25        37.96 o                         
  -4  20   4        780.74        784.92        57.73 o                         
  -3  20   4          1.24        -57.52        38.35 o                         
  -2  20   4       2667.16       2731.71        58.59 o                         
  -1  20   4       5580.61       5647.86       110.71 o                         
   0  20   4       4734.89       4741.38        83.37 o                         
   1  20   4       2067.87       1988.69        84.09 o                         
   2  20   4        146.82         72.22        33.83 o                         
   3  20   4        247.14        196.87        42.00 o                         
  -3  21   4        842.83        822.56        54.00 o                         
  -2  21   4       8981.58       9004.68       145.68 o                         
  -1  21   4        202.63         98.63        47.48 o                         
   0  21   4        447.70        389.92        42.31 o                         
   1  21   4       4541.20       4690.69        90.12 o                         
   2  21   4        472.98        522.04        52.30 o                         
  -2  22   4         43.50         -5.21        45.32 o                         
  -1  22   4        242.53        212.63        48.05 o                         
   0  22   4         49.62         26.36        43.88 o                         
  -9   1   5       6295.61       6415.07       102.33 o                         
  -8   1   5        624.80        648.78        29.46 o                         
  -7   1   5        588.83        622.92        20.90 o                         
  -6   1   5      11654.09      11546.88        72.88 o                         
  -5   1   5       1616.55       1635.74        15.16 o                         
  -4   1   5       6622.62       6520.06        33.81 o                         
  -3   1   5       7041.97       7153.67        33.54 o                         
  -2   1   5       2593.18       2887.43        16.30 o                         
  -1   1   5      15606.68      15522.95        64.75 o                         
   0   1   5       1739.20       1697.55        11.66 o                         
   1   1   5        951.33        975.87        13.88 o                         
   2   1   5      38458.77      37788.39       284.41 o                         
   3   1   5       7500.56       7345.18        78.39 o                         
   4   1   5       5902.25       5820.11        55.24 o                         
   5   1   5       6057.17       6075.53        60.03 o                         
   6   1   5       1649.23       1692.47        34.44 o                         
   7   1   5       4915.89       5030.76       140.36 o                         
  -8   2   5       5300.34       5439.99        73.68 o                         
  -7   2   5        417.10        415.98        19.27 o                         
  -6   2   5       7545.46       7441.59        53.57 o                         
  -5   2   5        204.12        221.42         8.69 o                         
  -4   2   5        630.99        626.94         9.33 o                         
  -3   2   5       2612.72       2368.72        15.31 o                         
  -2   2   5       3763.83       3961.23        20.22 o                         
  -1   2   5         30.29         53.98         3.80 o                         
   0   2   5      27566.06      28621.94       135.00 o                         
   1   2   5       1009.62       1167.94        12.30 o                         
   2   2   5       2597.63       2587.80        30.46 o                         
   3   2   5      11008.33      10759.96        93.89 o                         
   4   2   5       2917.27       2842.45        36.60 o                         
   5   2   5      10696.78      10799.56        91.77 o                         
   6   2   5        310.85        303.72        17.56 o                         
   7   2   5        678.19        766.99        53.15 o                         
  -8   3   5          7.76         26.65        25.33 o                         
  -7   3   5        936.44       1008.29        23.95 o                         
  -6   3   5       2815.28       2797.45        29.70 o                         
  -5   3   5       5203.79       5183.00        31.54 o                         
  -4   3   5          2.85         18.40         6.11 o                         
  -3   3   5       3126.37       3045.32        18.08 o                         
  -2   3   5       9302.50       8983.18        40.03 o                         
  -1   3   5      15881.32      15930.24        66.46 o                         
   0   3   5       8917.99       8621.47        42.06 o                         
   1   3   5       1913.64       1835.02        16.72 o                         
   2   3   5         23.33         41.75         8.05 o                         
   3   3   5         29.01         28.16         9.20 o                         
   4   3   5       1334.76       1334.80        22.94 o                         
   5   3   5       2661.95       2599.85        31.01 o                         
   6   3   5       2484.01       2591.22        46.87 o                         
   7   3   5        564.63        537.86        47.80 o                         
  -8   4   5       3536.71       3593.95        62.14 o                         
  -7   4   5         27.35         27.19        16.16 o                         
  -6   4   5        424.15        458.80        15.49 o                         
  -5   4   5       9980.19       9988.45        52.46 o                         
  -4   4   5       8026.14       7919.72        39.69 o                         
  -3   4   5      39406.14      38732.78       154.08 o                         
  -2   4   5       3213.37       3068.91        17.09 o                         
  -1   4   5        606.02        522.20         6.89 o                         
   0   4   5      20808.83      20979.52        96.07 o                         
   1   4   5       6299.21       6454.87        43.29 o                         
   2   4   5       3668.96       3607.74        34.30 o                         
   3   4   5       2128.50       2090.40        30.88 o                         
   4   4   5        425.45        411.76        16.03 o                         
   5   4   5       2536.20       2465.66        38.26 o                         
   6   4   5       3189.09       3232.75        49.48 o                         
   7   4   5       1796.36       1921.73        76.38 o                         
  -8   5   5       1241.14       1236.38        42.86 o                         
  -7   5   5        209.69        219.23        19.29 o                         
  -6   5   5       2056.17       2012.26        27.97 o                         
  -5   5   5        812.64        887.99        13.61 o                         
  -4   5   5        458.64        420.09         8.66 o                         
  -3   5   5       4130.32       4285.75        23.42 o                         
  -2   5   5         44.07         48.65         4.73 o                         
  -1   5   5       9735.84       9586.05        44.31 o                         
   0   5   5         63.25         78.69         5.02 o                         
   1   5   5      11821.91      11367.89        59.74 o                         
   2   5   5        266.60        279.96         8.58 o                         
   3   5   5       3876.57       3616.07        35.25 o                         
   4   5   5        248.31        251.02        12.89 o                         
   5   5   5       2105.21       2071.94        32.97 o                         
   6   5   5        588.41        612.17        24.33 o                         
   7   5   5       1238.54       1279.66        62.57 o                         
  -8   6   5       1872.62       1773.78        55.32 o                         
  -7   6   5       4927.47       4927.00        55.81 o                         
  -6   6   5       1314.75       1320.00        23.43 o                         
  -5   6   5         23.95         12.88         9.35 o                         
  -4   6   5       2594.56       2570.24        18.72 o                         
  -3   6   5       3752.86       3823.79        22.48 o                         
  -2   6   5        725.63        757.76         8.89 o                         
  -1   6   5       3098.29       2845.04        18.40 o                         
   0   6   5      10196.11       9943.74        48.54 o                         
   1   6   5       8352.14       8018.27        46.39 o                         
   2   6   5          1.59         16.45         6.30 o                         
   3   6   5       3945.56       3891.70        36.03 o                         
   4   6   5       7377.03       7303.58        78.12 o                         
   5   6   5       3073.07       3154.62        39.92 o                         
   6   6   5        618.20        656.90        28.53 o                         
   7   6   5        494.04        503.14        50.92 o                         
  -8   7   5          6.32        -44.69        29.79 o                         
  -7   7   5        281.73        278.21        22.39 o                         
  -6   7   5       5480.10       5385.83        51.29 o                         
  -5   7   5        181.85        151.34        11.66 o                         
  -4   7   5       2765.64       2849.01        20.96 o                         
  -3   7   5       4486.28       4411.18        25.48 o                         
  -2   7   5        211.23        213.89         6.78 o                         
  -1   7   5      12847.15      12622.34        58.63 o                         
   0   7   5        602.90        644.64         9.44 o                         
   1   7   5        750.70        744.65        11.13 o                         
   2   7   5       9378.79       9436.38        57.08 o                         
   3   7   5       1050.92       1026.96        14.86 o                         
   4   7   5       1628.57       1688.45        25.53 o                         
   5   7   5       2840.62       2915.73        39.39 o                         
   6   7   5        538.27        563.14        29.81 o                         
   7   7   5       2905.34       2804.82       228.52 o                         
  -8   8   5         29.63         22.14        30.60 o                         
  -7   8   5       3974.63       3882.98        54.23 o                         
  -6   8   5         24.18         16.68        15.42 o                         
  -5   8   5       2042.19       2004.75        25.90 o                         
  -4   8   5       2116.99       2156.92        19.61 o                         
  -3   8   5       1403.04       1267.50        13.41 o                         
  -2   8   5       3372.97       3454.00        23.03 o                         
  -1   8   5       7614.39       7276.31        38.23 o                         
   0   8   5          7.92         17.09         5.81 o                         
   1   8   5       3385.40       3339.47        26.26 o                         
   2   8   5       1725.17       1681.37        17.52 o                         
   3   8   5         37.30         54.39         9.64 o                         
   4   8   5       5221.43       5239.29        54.78 o                         
   5   8   5         14.40         -3.75        14.94 o                         
   6   8   5       2188.04       2381.32        63.71 o                         
  -8   9   5       1901.08       1941.51        54.04 o                         
  -7   9   5         62.62         81.00        24.69 o                         
  -6   9   5       2661.72       2567.31        35.27 o                         
  -5   9   5       5015.77       4993.95        45.82 o                         
  -4   9   5       1514.68       1534.40        18.75 o                         
  -3   9   5        111.45        107.64         8.06 o                         
  -2   9   5       2505.32       2383.64        19.15 o                         
  -1   9   5        263.54        288.57         8.00 o                         
   0   9   5         72.19         73.22         7.15 o                         
   1   9   5       7559.81       7404.97        49.97 o                         
   2   9   5      13273.25      12981.76        78.09 o                         
   3   9   5      10523.64      10392.09        77.74 o                         
   4   9   5       2084.34       2147.84        29.80 o                         
   5   9   5        915.81        909.14        26.66 o                         
   6   9   5       3189.29       3143.05        80.32 o                         
  -8  10   5       2006.75       2062.08        56.28 o                         
  -7  10   5        431.04        474.72        33.49 o                         
  -6  10   5       4999.55       4899.74        53.59 o                         
  -5  10   5        190.69        200.11        15.57 o                         
  -4  10   5       2158.27       2254.41        25.32 o                         
  -3  10   5          3.43         11.57         8.18 o                         
  -2  10   5       2605.90       2571.67        24.18 o                         
  -1  10   5          1.85         13.73         6.59 o                         
   0  10   5       5429.57       5309.43        39.54 o                         
   1  10   5         49.10         61.43         8.01 o                         
   2  10   5        469.14        441.01        12.04 o                         
   3  10   5       3823.59       3785.21        36.37 o                         
   4  10   5       1329.88       1314.91        26.61 o                         
   5  10   5       4849.27       4773.48        65.04 o                         
   6  10   5        458.98        398.13        44.42 o                         
  -7  11   5       3171.88       3061.66        67.71 o                         
  -6  11   5       1001.61        991.83        28.73 o                         
  -5  11   5       8037.32       7926.54        68.16 o                         
  -4  11   5        548.32        528.16        16.62 o                         
  -3  11   5        466.88        523.42        13.56 o                         
  -2  11   5      14236.61      14107.22        74.57 o                         
  -1  11   5       2520.81       2483.99        20.65 o                         
   0  11   5      13439.31      13310.65        75.99 o                         
   1  11   5        220.61        224.05        10.59 o                         
   2  11   5       1140.84       1112.21        20.16 o                         
   3  11   5       1196.56       1233.87        22.38 o                         
   4  11   5       2324.10       2277.91        33.83 o                         
   5  11   5        443.37        416.26        29.30 o                         
   6  11   5       5563.02       5282.74       137.82 o                         
  -7  12   5       1659.16       1521.92        52.10 o                         
  -6  12   5         12.16         18.83        21.62 o                         
  -5  12   5        833.70        885.06        26.06 o                         
  -4  12   5       8450.02       8227.41        67.35 o                         
  -3  12   5       7485.21       7425.88        57.85 o                         
  -2  12   5       7681.62       7736.81        51.40 o                         
  -1  12   5        547.29        530.47        12.41 o                         
   0  12   5       1907.64       1939.87        24.10 o                         
   1  12   5       4497.59       4566.85        42.49 o                         
   2  12   5        322.43        343.30        14.33 o                         
   3  12   5        108.45         94.62        14.03 o                         
   4  12   5       1728.32       1749.61        37.78 o                         
   5  12   5         18.65         11.14        28.57 o                         
   6  12   5         93.33         85.35        65.43 o                         
  -7  13   5        534.31        511.21        43.64 o                         
  -6  13   5        340.93        364.56        31.54 o                         
  -5  13   5        748.45        758.05        27.01 o                         
  -4  13   5       1200.11       1227.05        27.24 o                         
  -3  13   5        278.79        280.34        17.04 o                         
  -2  13   5        933.60        980.30        21.12 o                         
  -1  13   5       1276.08       1289.51        22.09 o                         
   0  13   5          3.38         10.02        11.86 o                         
   1  13   5       3211.16       3279.76        40.52 o                         
   2  13   5         71.10         52.67        13.29 o                         
   3  13   5       2772.95       2837.35        38.68 o                         
   4  13   5        265.22        236.13        21.94 o                         
   5  13   5        609.63        604.28        36.16 o                         
  -7  14   5       5035.80       4962.98        96.34 o                         
  -6  14   5         37.19         21.45        31.99 o                         
  -5  14   5         37.22         38.97        21.26 o                         
  -4  14   5       7436.18       7291.18        72.28 o                         
  -3  14   5       2045.34       2006.64        33.64 o                         
  -2  14   5       3902.53       3837.48        44.69 o                         
  -1  14   5       4484.02       4442.58        43.39 o                         
   0  14   5       1739.87       1762.29        30.34 o                         
   1  14   5       9593.10       9608.59        75.24 o                         
   2  14   5        278.84        241.18        17.20 o                         
   3  14   5        242.37        269.42        21.79 o                         
   4  14   5       5976.08       6116.22        84.43 o                         
   5  14   5        204.25        179.15        33.89 o                         
  -6  15   5        465.13        397.67        43.09 o                         
  -5  15   5       1379.79       1251.46        43.25 o                         
  -4  15   5        295.05        261.01        24.35 o                         
  -3  15   5        204.99        186.90        21.03 o                         
  -2  15   5       1856.65       1827.23        33.65 o                         
  -1  15   5       3532.62       3561.61        43.55 o                         
   0  15   5       2244.00       2251.63        35.67 o                         
   1  15   5          7.12          6.80        14.43 o                         
   2  15   5         12.10         -3.52        17.10 o                         
   3  15   5        340.72        402.40        25.89 o                         
   4  15   5        151.09        143.68        28.20 o                         
   5  15   5        402.20        377.15        41.51 o                         
  -6  16   5        235.14        194.15        50.91 o                         
  -5  16   5        493.17        576.10        43.05 o                         
  -4  16   5        741.49        801.23        35.36 o                         
  -3  16   5         52.90         18.83        20.46 o                         
  -2  16   5         88.81        129.49        20.08 o                         
  -1  16   5       4218.86       4263.82        52.18 o                         
   0  16   5       1866.34       1880.63        35.25 o                         
   1  16   5       3077.10       3032.00        48.82 o                         
   2  16   5        664.00        658.10        26.96 o                         
   3  16   5        784.63        795.15        34.36 o                         
   4  16   5       4517.09       4518.39        85.88 o                         
  -5  17   5       5955.02       5856.98       106.20 o                         
  -4  17   5         74.60         92.86        30.40 o                         
  -3  17   5        478.43        519.27        30.55 o                         
  -2  17   5       3257.18       3222.51        49.13 o                         
  -1  17   5         46.89         25.88        22.79 o                         
   0  17   5        150.93        116.21        23.42 o                         
   1  17   5       8405.27       8524.04        91.39 o                         
   2  17   5       4077.02       4203.55        72.36 o                         
   3  17   5      10148.96      10617.38       127.81 o                         
   4  17   5        152.56        102.49        34.39 o                         
  -5  18   5       1697.41       1791.21        66.69 o                         
  -4  18   5        589.07        644.59        48.42 o                         
  -3  18   5       1556.08       1634.72        45.37 o                         
  -2  18   5         15.96         -3.28        26.26 o                         
  -1  18   5        468.34        513.96        33.39 o                         
   0  18   5        321.45        287.48        29.80 o                         
   1  18   5        332.16        361.87        27.22 o                         
   2  18   5        244.10        203.29        29.64 o                         
   3  18   5          1.89         -7.37        31.88 o                         
  -4  19   5          3.89        -61.84        41.22 o                         
  -3  19   5        323.31        220.15        37.66 o                         
  -2  19   5       7509.64       7423.40       114.36 o                         
  -1  19   5       2006.70       1956.14        50.34 o                         
   0  19   5       3816.61       3935.76        72.23 o                         
   1  19   5        519.28        580.33        38.96 o                         
   2  19   5        209.92        172.04        34.17 o                         
   3  19   5       1666.65       1719.32        69.78 o                         
  -3  20   5        369.56        281.56        50.26 o                         
  -2  20   5       2862.72       2807.06        71.68 o                         
  -1  20   5        577.56        501.47        44.21 o                         
   0  20   5         16.39        -32.36        34.00 o                         
   1  20   5       1845.91       1877.19        63.41 o                         
   2  20   5          5.52         49.99        36.35 o                         
  -2  21   5       1046.14       1002.24        56.51 o                         
  -1  21   5        973.07        920.12        47.08 o                         
   0  21   5          6.01        -55.29        36.86 o                         
   1  21   5         70.23         12.93        45.57 o                         
  -8   0   6        499.57        554.96        56.60 o                         
  -7   0   6         30.47         33.30        24.45 o                         
  -6   0   6      10750.79      10509.17       108.10 o                         
  -5   0   6        481.09        504.11        18.48 o                         
  -4   0   6       1658.48       1777.04        22.87 o                         
  -3   0   6      18138.24      17412.30       106.20 o                         
  -2   0   6        278.74        379.73        10.25 o                         
  -1   0   6       1169.05       1103.56        14.55 o                         
   0   0   6      26725.22      26974.86       198.87 o                         
   1   0   6      12982.39      13117.24       124.97 o                         
   2   0   6      41572.50      40397.18       623.03 o                         
   3   0   6        238.46        288.92        38.15 o                         
   4   0   6        222.93        211.97        41.19 o                         
   5   0   6       9670.41       9152.87       162.61 o                         
   6   0   6         60.46          1.60        44.13 o                         
   7   0   6       1384.64       1425.94       120.82 o                         
  -8   1   6        671.81        658.75        38.60 o                         
  -7   1   6       1299.80       1311.55        28.98 o                         
  -6   1   6        620.02        618.11        17.86 o                         
  -5   1   6        272.94        281.95        11.63 o                         
  -4   1   6        247.61        262.85         8.06 o                         
  -3   1   6       1509.29       1465.66        13.15 o                         
  -2   1   6       1561.00       1500.24        12.53 o                         
  -1   1   6       8274.71       8072.35        40.47 o                         
   0   1   6       1447.38       1337.89        12.76 o                         
   1   1   6         85.65         92.94         6.54 o                         
   2   1   6       2690.80       2579.55        38.13 o                         
   3   1   6       1462.22       1431.65        40.63 o                         
   4   1   6       3586.73       3535.01        73.13 o                         
   5   1   6        760.83        741.15        24.64 o                         
   6   1   6        619.79        613.16        45.98 o                         
   7   1   6         10.39         -8.89        38.48 o                         
  -8   2   6       1201.77       1277.64        46.82 o                         
  -7   2   6       1474.97       1509.13        31.52 o                         
  -6   2   6       8004.03       7953.85        62.09 o                         
  -5   2   6         17.67         27.54         9.99 o                         
  -4   2   6          2.83          6.81         6.74 o                         
  -3   2   6      11050.90      10783.53        51.28 o                         
  -2   2   6       4418.04       4322.44        24.18 o                         
  -1   2   6       9130.77       8998.88        43.41 o                         
   0   2   6       1183.51       1183.86        12.43 o                         
   1   2   6        156.54        154.77         7.30 o                         
   2   2   6       4939.77       4942.83        56.84 o                         
   3   2   6       2046.72       1954.16        31.32 o                         
   4   2   6       1606.59       1545.15        36.00 o                         
   5   2   6       8180.45       8149.30       103.64 o                         
   6   2   6       1020.21       1022.75        46.19 o                         
  -8   3   6        933.42        875.18        43.21 o                         
  -7   3   6       1144.07       1143.08        29.42 o                         
  -6   3   6        724.62        676.85        19.19 o                         
  -5   3   6       2091.04       2076.28        23.26 o                         
  -4   3   6      11856.14      11563.32        57.04 o                         
  -3   3   6        343.21        381.00         8.07 o                         
  -2   3   6         70.96         49.64         5.42 o                         
  -1   3   6      13777.09      13332.71        64.23 o                         
   0   3   6       2085.83       2068.58        16.97 o                         
   1   3   6        275.12        227.23         9.05 o                         
   2   3   6       6509.74       6579.62        61.19 o                         
   3   3   6       2030.46       1910.98        26.88 o                         
   4   3   6       4084.90       4079.12        51.67 o                         
   5   3   6        377.59        407.03        24.07 o                         
   6   3   6        722.84        663.10        44.99 o                         
  -8   4   6         74.10         99.07        32.86 o                         
  -7   4   6       1292.37       1290.05        32.50 o                         
  -6   4   6         70.74         71.41        15.07 o                         
  -5   4   6       1475.39       1480.61        19.63 o                         
  -4   4   6       2447.11       2538.92        20.31 o                         
  -3   4   6        165.37        128.68         7.04 o                         
  -2   4   6       5363.79       5646.42        30.38 o                         
  -1   4   6         46.96         35.17         5.39 o                         
   0   4   6       2507.14       2505.63        19.29 o                         
   1   4   6       1335.62       1295.17        15.84 o                         
   2   4   6        498.82        510.24        15.28 o                         
   3   4   6        887.13        863.86        20.09 o                         
   4   4   6       1603.15       1591.54        32.04 o                         
   5   4   6          8.70         23.73        19.10 o                         
   6   4   6        914.96        963.08        47.82 o                         
  -8   5   6       1004.60       1043.14        45.86 o                         
  -7   5   6        277.20        272.77        23.17 o                         
  -6   5   6       2387.29       2373.99        32.57 o                         
  -5   5   6       6571.26       6496.18        50.41 o                         
  -4   5   6      17032.47      16890.21        84.73 o                         
  -3   5   6       2970.48       3074.04        20.90 o                         
  -2   5   6        328.59        324.92         7.84 o                         
  -1   5   6       8943.73       8796.41        45.56 o                         
   0   5   6       4630.60       4530.35        30.32 o                         
   1   5   6         84.42        104.56         6.74 o                         
   2   5   6       4171.31       3956.23        37.68 o                         
   3   5   6       1946.58       1979.17        32.65 o                         
   4   5   6       2095.07       2019.14        33.88 o                         
   5   5   6        931.20        948.86        30.45 o                         
   6   5   6       2203.42       2174.86        90.21 o                         
  -8   6   6       3041.42       3301.38        72.72 o                         
  -7   6   6         24.50         27.33        21.10 o                         
  -6   6   6       7981.43       7871.18        69.31 o                         
  -5   6   6       1320.57       1240.00        21.05 o                         
  -4   6   6       1003.15       1094.44        15.16 o                         
  -3   6   6      11014.39      10569.04        55.14 o                         
  -2   6   6        358.81        313.43         7.95 o                         
  -1   6   6      10077.37       9914.89        52.66 o                         
   0   6   6       1865.60       1875.47        16.73 o                         
   1   6   6       4738.83       4766.32        34.38 o                         
   2   6   6       1838.56       1807.52        23.99 o                         
   3   6   6       9500.35       9314.42        88.91 o                         
   4   6   6        178.52        169.39        18.29 o                         
   5   6   6       6624.32       6573.28       108.94 o                         
   6   6   6         13.75         13.97        34.84 o                         
  -8   7   6       1776.22       1901.27        57.67 o                         
  -7   7   6        676.95        764.04        29.16 o                         
  -6   7   6        115.59        112.17        16.73 o                         
  -5   7   6        419.33        430.89        16.69 o                         
  -4   7   6         29.71         19.80         9.48 o                         
  -3   7   6        112.35         92.31         8.37 o                         
  -2   7   6       7351.55       7302.94        41.14 o                         
  -1   7   6      10548.36      10687.93        57.78 o                         
   0   7   6       5707.18       5852.47        35.73 o                         
   1   7   6          5.38          5.79         7.62 o                         
   2   7   6       1396.69       1354.73        18.37 o                         
   3   7   6       5736.33       5627.29        58.69 o                         
   4   7   6       1953.44       2032.88        36.53 o                         
   5   7   6       2126.93       2183.10        48.78 o                         
   6   7   6          6.56         49.89        49.26 o                         
  -8   8   6        237.21        196.00        36.33 o                         
  -7   8   6        621.89        580.30        31.26 o                         
  -6   8   6       3551.55       3487.43        43.47 o                         
  -5   8   6          2.09          4.26        14.05 o                         
  -4   8   6        357.43        360.08        13.84 o                         
  -3   8   6       6767.99       6788.44        41.98 o                         
  -2   8   6        487.61        544.48        10.82 o                         
  -1   8   6         82.73         68.93         7.98 o                         
   0   8   6      10694.27      10541.75        61.51 o                         
   1   8   6      11758.50      11645.64        73.65 o                         
   2   8   6      14540.21      14695.09       104.27 o                         
   3   8   6        812.91        848.22        19.71 o                         
   4   8   6         77.08         76.54        15.77 o                         
   5   8   6       2642.25       2638.67        63.11 o                         
   6   8   6        156.68        128.43        43.34 o                         
  -7   9   6        805.10        758.67        37.15 o                         
  -6   9   6        210.30        154.14        19.21 o                         
  -5   9   6       1507.77       1447.48        26.57 o                         
  -4   9   6         57.33         54.36        12.48 o                         
  -3   9   6       1570.61       1498.01        19.96 o                         
  -2   9   6         86.05        121.19         8.72 o                         
  -1   9   6        963.12        898.10        14.44 o                         
   0   9   6          9.28         16.40         8.29 o                         
   1   9   6        387.07        411.38        11.75 o                         
   2   9   6        767.66        702.89        16.14 o                         
   3   9   6        184.10        233.10        13.91 o                         
   4   9   6       1947.23       1937.30        36.27 o                         
   5   9   6          0.46         -7.96        24.41 o                         
   6   9   6       1134.21       1261.41        68.62 o                         
  -7  10   6       7294.24       7068.67        99.84 o                         
  -6  10   6        930.92        945.34        27.84 o                         
  -5  10   6       1970.18       1910.80        31.50 o                         
  -4  10   6       5956.59       5785.52        51.38 o                         
  -3  10   6       2259.21       2282.09        27.22 o                         
  -2  10   6       7592.81       7558.07        51.55 o                         
  -1  10   6         12.48         21.09         9.21 o                         
   0  10   6         27.53         45.19         9.73 o                         
   1  10   6      10238.65      10325.06        75.84 o                         
   2  10   6        123.44        183.95        13.03 o                         
   3  10   6        891.80        922.05        22.00 o                         
   4  10   6       4860.21       4898.60        64.31 o                         
   5  10   6       1441.18       1501.66        50.26 o                         
   6  10   6       1785.74       1962.68       105.59 o                         
  -7  11   6       1038.49       1146.63        49.85 o                         
  -6  11   6         51.61         57.49        21.98 o                         
  -5  11   6        336.52        340.53        20.73 o                         
  -4  11   6       2392.51       2354.06        35.25 o                         
  -3  11   6         49.18         51.34        13.71 o                         
  -2  11   6        185.61        205.67        13.24 o                         
  -1  11   6       6193.10       6193.43        49.79 o                         
   0  11   6       1025.27       1074.43        18.41 o                         
   1  11   6        692.19        729.42        16.44 o                         
   2  11   6       1291.51       1272.55        23.51 o                         
   3  11   6       1648.07       1598.95        28.63 o                         
   4  11   6       1462.58       1481.86        37.20 o                         
   5  11   6         89.33         43.98        40.39 o                         
  -7  12   6       4560.73       4553.63        88.15 o                         
  -6  12   6         17.59        -42.48        28.32 o                         
  -5  12   6       1262.76       1354.42        33.74 o                         
  -4  12   6       6958.12       6939.52        69.49 o                         
  -3  12   6         16.21         18.51        14.86 o                         
  -2  12   6       8238.78       8218.12        67.08 o                         
  -1  12   6        527.28        522.09        17.97 o                         
   0  12   6       2262.81       2189.97        30.54 o                         
   1  12   6       2390.44       2510.79        29.75 o                         
   2  12   6       2026.88       2057.40        30.13 o                         
   3  12   6        200.20        212.87        20.22 o                         
   4  12   6       5718.94       5869.77        88.18 o                         
   5  12   6        126.88        100.73        43.79 o                         
  -6  13   6       1471.49       1451.51        53.15 o                         
  -5  13   6       7691.40       7620.71        90.34 o                         
  -4  13   6       8130.24       7839.35        81.08 o                         
  -3  13   6       4881.84       4791.05        54.09 o                         
  -2  13   6        400.20        426.52        19.85 o                         
  -1  13   6       2115.98       2096.51        33.83 o                         
   0  13   6       3073.68       2999.27        34.98 o                         
   1  13   6         80.32         67.60        13.69 o                         
   2  13   6        585.73        582.21        21.14 o                         
   3  13   6       2219.99       2299.18        41.85 o                         
   4  13   6        102.84        119.59        34.27 o                         
   5  13   6        218.93        194.04        53.56 o                         
  -6  14   6        746.42        731.83        47.22 o                         
  -5  14   6        191.56        161.49        28.02 o                         
  -4  14   6        164.26        208.72        24.05 o                         
  -3  14   6        839.79        895.05        30.57 o                         
  -2  14   6       1503.93       1441.85        29.79 o                         
  -1  14   6       4055.80       3878.75        46.89 o                         
   0  14   6       1138.74       1142.19        24.55 o                         
   1  14   6       1202.46       1279.33        27.37 o                         
   2  14   6        512.54        500.23        28.61 o                         
   3  14   6        594.51        600.76        29.63 o                         
   4  14   6        224.01        263.10        36.29 o                         
  -6  15   6         34.93         47.01        42.00 o                         
  -5  15   6        916.74        904.36        41.95 o                         
  -4  15   6         78.57         90.20        26.63 o                         
  -3  15   6          9.36          8.30        21.97 o                         
  -2  15   6       5649.62       5613.28        68.39 o                         
  -1  15   6       4526.35       4579.32        57.17 o                         
   0  15   6       5970.92       6014.04        64.22 o                         
   1  15   6        151.18        176.42        22.14 o                         
   2  15   6        764.90        767.18        30.31 o                         
   3  15   6       5483.82       5639.60        86.26 o                         
   4  15   6       1393.97       1381.23        53.75 o                         
  -5  16   6       1978.65       1974.99        61.02 o                         
  -4  16   6       1657.01       1632.79        48.22 o                         
  -3  16   6         79.62         54.92        27.27 o                         
  -2  16   6       4114.59       4067.24        59.07 o                         
  -1  16   6        373.35        410.49        27.42 o                         
   0  16   6         55.60         13.51        22.83 o                         
   1  16   6       7464.54       7630.01        89.76 o                         
   2  16   6       1460.53       1402.26        41.62 o                         
   3  16   6       2772.30       2688.32        58.63 o                         
   4  16   6        775.24        738.83        54.57 o                         
  -5  17   6        876.50       1004.08        61.17 o                         
  -4  17   6        124.72        160.40        38.55 o                         
  -3  17   6        135.01        127.49        32.80 o                         
  -2  17   6        496.85        601.85        34.79 o                         
  -1  17   6        200.15        228.59        28.44 o                         
   0  17   6        239.59        259.91        27.02 o                         
   1  17   6        306.49        231.23        27.71 o                         
   2  17   6         93.98        102.99        30.37 o                         
   3  17   6        863.96        780.65        44.18 o                         
  -4  18   6       1877.13       1998.13        62.89 o                         
  -3  18   6        190.86        138.19        39.03 o                         
  -2  18   6       3926.49       3940.42        73.75 o                         
  -1  18   6        303.48        287.95        33.55 o                         
   0  18   6         47.07        -16.86        30.79 o                         
   1  18   6       8538.82       8969.95       124.30 o                         
   2  18   6        765.18        737.87        42.06 o                         
  -3  19   6          4.40        -18.29        40.28 o                         
  -2  19   6        368.61        434.49        40.94 o                         
  -1  19   6        449.49        451.80        40.09 o                         
   0  19   6        568.64        522.45        40.93 o                         
   1  19   6         65.52         38.75        35.77 o                         
   2  19   6          0.08         11.49        46.84 o                         
  -2  20   6       2299.86       2603.51        70.00 o                         
  -1  20   6        532.02        541.82        44.31 o                         
   0  20   6         74.12         91.15        44.07 o                         
  -8   1   7       2210.54       2202.87        73.68 o                         
  -7   1   7       1923.89       1916.80        37.71 o                         
  -6   1   7        210.16        189.59        17.68 o                         
  -5   1   7       1533.43       1501.00        22.50 o                         
  -4   1   7       3503.11       3531.09        30.27 o                         
  -3   1   7       3370.72       3502.55        26.21 o                         
  -2   1   7          4.59         14.52         6.31 o                         
  -1   1   7       1704.34       1635.31        15.55 o                         
   0   1   7       8527.65       8233.14        58.64 o                         
   1   1   7       6915.29       6693.15        48.30 o                         
   2   1   7       1240.02       1272.64        33.91 o                         
   3   1   7       1290.42       1076.52        70.75 o                         
   4   1   7       2468.58       2372.75       128.81 o                         
   5   1   7        941.83       1241.51       173.89 o                         
   6   1   7         46.14         58.31        33.76 o                         
  -8   2   7         88.54        142.21        34.60 o                         
  -7   2   7       1308.22       1302.67        34.59 o                         
  -6   2   7       3749.77       3690.37        49.25 o                         
  -5   2   7        283.97        268.06        14.49 o                         
  -4   2   7       1054.56       1055.94        16.20 o                         
  -3   2   7      11402.58      10922.90        59.81 o                         
  -2   2   7       1700.91       1681.02        15.45 o                         
  -1   2   7      14400.95      14227.43        81.09 o                         
   0   2   7       1763.71       1739.82        18.02 o                         
   1   2   7        569.24        572.52        12.51 o                         
   2   2   7       8807.69       8683.56        90.69 o                         
   3   2   7          2.76         -9.52        33.30 o                         
   4   2   7       3899.86       4010.18       101.73 o                         
   5   2   7       2000.90       1929.47       134.49 o                         
   6   2   7        114.05        236.46        60.33 o                         
  -8   3   7       1343.18       1430.46        50.70 o                         
  -7   3   7       1384.21       1363.48        35.46 o                         
  -6   3   7        264.99        247.62        19.71 o                         
  -5   3   7        228.83        232.09        14.13 o                         
  -4   3   7        862.95        882.47        15.67 o                         
  -3   3   7       2017.91       1968.83        18.28 o                         
  -2   3   7       1607.85       1573.28        15.53 o                         
  -1   3   7         95.22         80.00         7.49 o                         
   0   3   7        215.09        220.39         8.37 o                         
   1   3   7         68.34         73.03         7.88 o                         
   2   3   7       1503.97       1529.32        29.48 o                         
   3   3   7       3345.25       3339.92        45.41 o                         
   4   3   7       4192.32       3965.53        74.61 o                         
   5   3   7       1688.30       1761.70        67.32 o                         
   6   3   7         58.11         86.47        59.09 o                         
  -8   4   7        322.54        354.42        38.66 o                         
  -7   4   7         37.42         26.37        22.11 o                         
  -6   4   7      14931.06      14836.80       120.58 o                         
  -5   4   7       5094.31       5029.05        46.35 o                         
  -4   4   7      10054.87       9889.43        62.31 o                         
  -3   4   7       3476.65       3400.06        26.03 o                         
  -2   4   7         34.50         44.39         7.34 o                         
  -1   4   7       7011.22       7033.85        40.77 o                         
   0   4   7       3340.24       3296.83        28.58 o                         
   1   4   7        536.02        570.81        12.63 o                         
   2   4   7       8940.18       8823.27        98.48 o                         
   3   4   7         22.85         41.64        15.19 o                         
   4   4   7        103.66        154.36        21.49 o                         
   5   4   7      10355.66      10109.14       209.70 o                         
   6   4   7       2886.51       2858.92       209.93 o                         
  -8   5   7       1278.16       1247.17        50.68 o                         
  -7   5   7        728.38        621.81        29.99 o                         
  -6   5   7        769.06        697.85        23.68 o                         
  -5   5   7         66.49         51.84        14.09 o                         
  -4   5   7         20.73         18.46        10.22 o                         
  -3   5   7       2287.75       2311.61        22.05 o                         
  -2   5   7        275.43        302.78         9.64 o                         
  -1   5   7        456.18        517.22        10.72 o                         
   0   5   7        458.10        501.67        11.20 o                         
   1   5   7       1137.01       1127.28        17.91 o                         
   2   5   7       1144.19       1105.29        31.87 o                         
   3   5   7       2134.34       2119.21        38.50 o                         
   4   5   7        960.43       1006.92        47.32 o                         
   5   5   7        502.76        580.72        44.64 o                         
   6   5   7          6.08          8.70        40.59 o                         
  -8   6   7        418.96        416.70        41.19 o                         
  -7   6   7        452.34        466.35        31.54 o                         
  -6   6   7       1385.29       1432.08        31.17 o                         
  -5   6   7       1801.52       1773.60        28.28 o                         
  -4   6   7         17.18         34.23        11.46 o                         
  -3   6   7       3957.69       4039.75        32.69 o                         
  -2   6   7      10613.53      10748.77        61.09 o                         
  -1   6   7       4759.44       4880.42        34.04 o                         
   0   6   7         37.20         45.33         8.36 o                         
   1   6   7       2348.73       2303.88        33.40 o                         
   2   6   7       3829.44       3939.61        51.72 o                         
   3   6   7       2946.32       2963.28        47.67 o                         
   4   6   7        132.40         95.74        21.83 o                         
   5   6   7        379.14        454.35        55.62 o                         
  -7   7   7       2065.42       2004.80        51.05 o                         
  -6   7   7        294.74        284.45        22.18 o                         
  -5   7   7       1218.21       1266.46        26.95 o                         
  -4   7   7       3493.97       3432.17        36.17 o                         
  -3   7   7       3485.97       3424.01        32.96 o                         
  -2   7   7        154.11        188.21        10.51 o                         
  -1   7   7       1432.58       1412.31        18.04 o                         
   0   7   7       2821.22       2795.09        28.00 o                         
   1   7   7       2989.64       2953.57        34.78 o                         
   2   7   7          9.31         22.91        13.98 o                         
   3   7   7       2416.01       2346.01        41.52 o                         
   4   7   7       2258.52       2360.73        57.64 o                         
   5   7   7       1136.32       1156.47        85.80 o                         
  -7   8   7       1022.37       1061.74        44.55 o                         
  -6   8   7        659.35        616.62        27.62 o                         
  -5   8   7       1198.89       1250.56        28.05 o                         
  -4   8   7       3634.53       3487.96        40.76 o                         
  -3   8   7         43.71         26.28        12.49 o                         
  -2   8   7      11856.19      11791.33        77.72 o                         
  -1   8   7        599.86        579.74        13.27 o                         
   0   8   7       2483.83       2485.94        26.01 o                         
   1   8   7       4085.22       4141.71        41.61 o                         
   2   8   7         15.62          5.36        14.20 o                         
   3   8   7       3543.66       3569.14        51.92 o                         
   4   8   7        625.59        637.80        33.52 o                         
   5   8   7       1219.31       1112.24        75.55 o                         
  -7   9   7       1816.98       1855.15        56.85 o                         
  -6   9   7          4.99         14.80        23.27 o                         
  -5   9   7       1550.42       1514.24        31.60 o                         
  -4   9   7       6087.81       5911.37        56.95 o                         
  -3   9   7       1252.31       1270.97        23.70 o                         
  -2   9   7         25.99         41.25        12.78 o                         
  -1   9   7       5911.17       5889.37        44.35 o                         
   0   9   7      14420.29      14346.35       103.65 o                         
   1   9   7      10700.11      10823.43        95.87 o                         
   2   9   7        978.79        972.40        21.92 o                         
   3   9   7        268.86        297.64        21.57 o                         
   4   9   7       3129.36       3116.73        66.81 o                         
   5   9   7        221.24        221.90        57.64 o                         
  -7  10   7       1519.52       1547.54        52.14 o                         
  -6  10   7        473.42        485.09        30.51 o                         
  -5  10   7       1175.82       1196.81        29.94 o                         
  -4  10   7        148.73        131.90        19.00 o                         
  -3  10   7       5356.37       5364.46        50.51 o                         
  -2  10   7        486.14        435.91        17.51 o                         
  -1  10   7       6887.57       6772.00        57.80 o                         
   0  10   7        164.17        188.76        12.96 o                         
   1  10   7       1020.34       1058.29        22.22 o                         
   2  10   7       3031.60       3069.77        41.68 o                         
   3  10   7         39.35         44.66        18.95 o                         
   4  10   7       3006.38       3116.25        93.57 o                         
   5  10   7        111.66         65.47        46.77 o                         
  -7  11   7       2547.78       2662.82        67.82 o                         
  -6  11   7         55.18         28.69        27.66 o                         
  -5  11   7        441.43        402.55        26.38 o                         
  -4  11   7       3880.45       3852.48        50.10 o                         
  -3  11   7       1577.54       1622.59        30.02 o                         
  -2  11   7       1086.27       1074.30        23.82 o                         
  -1  11   7        379.78        408.33        16.22 o                         
   0  11   7        815.35        819.51        21.12 o                         
   1  11   7        111.75         87.77        14.81 o                         
   2  11   7       1613.50       1742.81        33.97 o                         
   3  11   7       4294.37       4413.42        63.68 o                         
   4  11   7       6608.27       6731.13       131.09 o                         
   5  11   7       1216.33       1135.38       188.19 o                         
  -6  12   7       2554.33       2701.24        62.75 o                         
  -5  12   7       4765.73       4754.42        70.47 o                         
  -4  12   7        899.83        920.62        31.21 o                         
  -3  12   7          9.49         16.09        17.98 o                         
  -2  12   7       2527.65       2424.93        37.27 o                         
  -1  12   7        288.33        259.56        16.77 o                         
   0  12   7         86.26         92.35        16.52 o                         
   1  12   7       1867.35       1784.72        32.13 o                         
   2  12   7       2315.01       2250.71        49.08 o                         
   3  12   7       1138.65       1126.14        41.27 o                         
   4  12   7        177.56        212.83        53.77 o                         
  -6  13   7         69.35         82.90        37.30 o                         
  -5  13   7        551.03        513.85        39.24 o                         
  -4  13   7        276.81        344.20        28.87 o                         
  -3  13   7         10.97         24.59        22.21 o                         
  -2  13   7        153.64        152.52        20.85 o                         
  -1  13   7        626.45        646.00        23.17 o                         
   0  13   7        862.95        913.96        27.33 o                         
   1  13   7        536.39        529.81        24.87 o                         
   2  13   7         23.42         12.18        21.34 o                         
   3  13   7        245.80        245.04        35.58 o                         
   4  13   7          1.09         11.59        44.48 o                         
  -6  14   7        274.54        336.46        43.78 o                         
  -5  14   7       5488.14       5513.71        96.79 o                         
  -4  14   7        190.36        202.25        30.97 o                         
  -3  14   7         17.82         10.95        25.98 o                         
  -2  14   7       9828.82       9801.34       125.72 o                         
  -1  14   7        231.45        228.11        21.41 o                         
   0  14   7       1346.53       1354.73        34.79 o                         
   1  14   7       5271.28       5339.08        72.44 o                         
   2  14   7        474.10        420.39        29.80 o                         
   3  14   7       4560.29       4490.20        98.15 o                         
   4  14   7        700.53        724.38        86.77 o                         
  -5  15   7         13.93         14.50        34.99 o                         
  -4  15   7       1094.06       1135.43        47.51 o                         
  -3  15   7        340.64        306.07        32.23 o                         
  -2  15   7       1108.35       1086.89        37.55 o                         
  -1  15   7         11.92        -11.54        23.19 o                         
   0  15   7          3.65        -32.51        21.67 o                         
   1  15   7        301.79        289.91        27.20 o                         
   2  15   7         46.38         75.23        28.37 o                         
   3  15   7        225.09        262.75        39.19 o                         
  -5  16   7        904.05        918.19        50.15 o                         
  -4  16   7       1271.83       1350.55        56.59 o                         
  -3  16   7        454.86        488.70        41.52 o                         
  -2  16   7       7048.09       7549.48       102.91 o                         
  -1  16   7        177.04        129.17        26.82 o                         
   0  16   7        797.49        837.98        35.22 o                         
   1  16   7       2407.14       2485.55        57.01 o                         
   2  16   7        205.63        170.05        35.02 o                         
   3  16   7       2460.35       2385.54       103.11 o                         
  -4  17   7       1446.36       1503.47        60.71 o                         
  -3  17   7        388.49        347.44        40.24 o                         
  -2  17   7          7.22        -39.69        31.84 o                         
  -1  17   7       2042.09       1969.82        60.91 o                         
   0  17   7       4852.54       4847.83        83.55 o                         
   1  17   7       5266.04       5251.69        90.21 o                         
   2  17   7        879.79        881.51        48.01 o                         
  -3  18   7         56.20         29.73        38.30 o                         
  -2  18   7        762.13        763.65        43.44 o                         
  -1  18   7         72.76         54.95        35.85 o                         
   0  18   7        827.93        796.54        48.90 o                         
   1  18   7          2.16        -44.25        32.02 o                         
  -2  19   7        192.70        119.11        44.90 o                         
  -1  19   7         25.55        -18.81        42.65 o                         
  -7   0   8         81.13         56.90        45.64 o                         
  -6   0   8       7721.45       7557.84       116.84 o                         
  -5   0   8       1047.70        985.10        36.13 o                         
  -4   0   8       7212.54       7113.65        79.13 o                         
  -3   0   8       1490.61       1509.06        29.06 o                         
  -2   0   8        311.20        335.97        15.71 o                         
  -1   0   8      22228.70      21902.24       193.69 o                         
   0   0   8       4537.06       4385.63        70.41 o                         
   1   0   8       6510.41       6643.14        83.77 o                         
   2   0   8       2496.49       2274.17       168.12 o                         
  -7   1   8         54.24         27.41        30.59 o                         
  -6   1   8        247.93        215.22        22.67 o                         
  -5   1   8       1268.50       1313.94        27.48 o                         
  -4   1   8        819.93        833.92        19.21 o                         
  -3   1   8       6309.49       6117.36        45.75 o                         
  -2   1   8       1381.43       1408.81        17.80 o                         
  -1   1   8       1688.49       1736.70        21.46 o                         
   0   1   8         61.21         39.74        10.14 o                         
   1   1   8         30.66         23.01         9.89 o                         
   2   1   8       1034.84        965.80        36.30 o                         
   3   1   8         23.29        -64.36        70.21 o                         
  -7   2   8        403.04        491.99        36.61 o                         
  -6   2   8       1532.98       1528.62        40.62 o                         
  -5   2   8        411.29        375.53        20.34 o                         
  -4   2   8       2906.84       2845.46        31.59 o                         
  -3   2   8         68.23         59.36        11.07 o                         
  -2   2   8         24.79         22.31         9.10 o                         
  -1   2   8       3167.26       3164.69        36.55 o                         
   0   2   8         10.04         14.37         9.75 o                         
   1   2   8          1.82         26.33         9.56 o                         
   2   2   8       8125.00       8322.09       107.85 o                         
   3   2   8       2559.98       2571.86       111.53 o                         
   4   2   8       2750.41       2882.18       196.55 o                         
   5   2   8        200.86        219.38        56.50 o                         
  -7   3   8        805.38        806.43        41.35 o                         
  -6   3   8       5419.82       5204.18        62.10 o                         
  -5   3   8         49.14         44.97        16.73 o                         
  -4   3   8        176.51        193.04        14.32 o                         
  -3   3   8       6777.77       6668.81        48.57 o                         
  -2   3   8        710.26        730.52        14.11 o                         
  -1   3   8        955.41        965.67        16.88 o                         
   0   3   8       5282.46       5052.75        45.60 o                         
   1   3   8       1471.00       1443.59        22.64 o                         
   2   3   8       3838.68       3855.21        68.80 o                         
   3   3   8        329.83        337.94        28.51 o                         
   4   3   8        652.28        751.42        50.12 o                         
   5   3   8       4445.93       4454.74       207.49 o                         
  -7   4   8        130.10        135.51        33.43 o                         
  -6   4   8         98.21         76.72        21.89 o                         
  -5   4   8        515.90        535.73        21.25 o                         
  -4   4   8        534.24        540.39        17.39 o                         
  -3   4   8        250.14        220.23        12.53 o                         
  -2   4   8        784.51        823.50        16.02 o                         
  -1   4   8        437.62        396.85        12.32 o                         
   0   4   8        186.35        190.68        11.71 o                         
   1   4   8       1852.29       1788.08        25.30 o                         
   2   4   8         21.01         33.78        15.60 o                         
   3   4   8       1220.95       1321.59        38.45 o                         
   4   4   8         27.67         36.52        32.74 o                         
   5   4   8        183.47        193.08        70.52 o                         
  -7   5   8       2606.55       2667.76        63.32 o                         
  -6   5   8       4672.66       4690.51        64.57 o                         
  -5   5   8        546.87        525.88        22.08 o                         
  -4   5   8        405.56        392.56        16.68 o                         
  -3   5   8       3392.75       3368.40        33.58 o                         
  -2   5   8        827.20        807.05        16.50 o                         
  -1   5   8         17.81          1.73        10.22 o                         
   0   5   8       6111.41       6091.41        52.74 o                         
   1   5   8       3754.87       3752.50        42.75 o                         
   2   5   8       2496.47       2495.07        47.49 o                         
   3   5   8        184.48        187.46        21.64 o                         
   4   5   8       3066.34       3163.39        78.68 o                         
   5   5   8       4874.24       4911.54       244.32 o                         
  -7   6   8       2178.69       2274.62        59.59 o                         
  -6   6   8       1267.27       1214.57        35.29 o                         
  -5   6   8         81.61         92.85        17.89 o                         
  -4   6   8       5382.43       5199.58        48.97 o                         
  -3   6   8         49.81         56.17        12.73 o                         
  -2   6   8       1078.43       1100.83        19.35 o                         
  -1   6   8       2054.46       2040.67        25.80 o                         
   0   6   8        756.72        757.90        17.89 o                         
   1   6   8        584.19        563.71        19.47 o                         
   2   6   8       9689.20       9929.69       116.07 o                         
   3   6   8        819.75        891.40        36.49 o                         
   4   6   8       4945.21       5001.34       131.56 o                         
   5   6   8        165.83        102.56       178.04 o                         
  -7   7   8        906.95        977.64        46.05 o                         
  -6   7   8         30.28         43.05        24.17 o                         
  -5   7   8         19.43         11.72        18.54 o                         
  -4   7   8       5176.92       5103.76        50.89 o                         
  -3   7   8       4702.77       4730.73        46.73 o                         
  -2   7   8       5238.57       5137.64        45.33 o                         
  -1   7   8        132.35        132.17        12.08 o                         
   0   7   8          6.27         -3.05        12.52 o                         
   1   7   8       3466.85       3462.60        48.16 o                         
   2   7   8        253.88        288.65        20.92 o                         
   3   7   8        266.63        248.86        33.65 o                         
   4   7   8        546.04        544.20        51.78 o                         
   5   7   8         73.70         68.00        77.31 o                         
  -7   8   8        173.83        165.54        36.94 o                         
  -6   8   8       2425.14       2537.46        54.23 o                         
  -5   8   8       1821.63       1763.62        36.53 o                         
  -4   8   8       3727.38       3654.93        44.23 o                         
  -3   8   8         31.52         62.81        14.97 o                         
  -2   8   8       1065.35       1067.49        20.49 o                         
  -1   8   8      12293.63      12275.38        94.86 o                         
   0   8   8       6248.87       6158.35        63.46 o                         
   1   8   8       2262.36       2360.13        48.04 o                         
   2   8   8       1223.31       1269.22        37.06 o                         
   3   8   8        724.53        742.89        40.10 o                         
   4   8   8        728.59        778.30        71.39 o                         
  -6   9   8        108.56        100.60        30.42 o                         
  -5   9   8        744.87        772.26        30.88 o                         
  -4   9   8         72.15         55.92        19.86 o                         
  -3   9   8       1188.54       1125.18        26.29 o                         
  -2   9   8          4.44         -5.17        13.26 o                         
  -1   9   8       2623.04       2536.18        33.47 o                         
   0   9   8         17.67         24.51        14.19 o                         
   1   9   8        852.55        928.82        38.82 o                         
   2   9   8        641.68        639.33        28.88 o                         
   3   9   8          4.50         10.16        33.39 o                         
   4   9   8        448.72        454.91        64.95 o                         
  -6  10   8          4.58         19.45        32.03 o                         
  -5  10   8       3833.73       3970.11        64.61 o                         
  -4  10   8        563.52        607.28        29.50 o                         
  -3  10   8        503.40        505.88        22.66 o                         
  -2  10   8       2291.61       2229.00        33.29 o                         
  -1  10   8       2868.22       2880.33        38.80 o                         
   0  10   8       3745.68       3780.56        50.21 o                         
   1  10   8        813.38        800.14        31.20 o                         
   2  10   8       1378.16       1370.89        44.58 o                         
   3  10   8       7879.90       8003.92       122.54 o                         
   4  10   8        517.11        415.10        47.20 o                         
  -6  11   8        547.24        509.67        39.80 o                         
  -5  11   8          4.14         -8.86        28.70 o                         
  -4  11   8        380.34        376.13        30.68 o                         
  -3  11   8       1787.63       1735.71        41.92 o                         
  -2  11   8       1351.95       1378.21        30.10 o                         
  -1  11   8         96.51         84.60        18.10 o                         
   0  11   8        277.17        291.86        28.37 o                         
   1  11   8       1776.40       1720.13        60.01 o                         
   2  11   8       1010.68        967.65        44.65 o                         
   3  11   8          3.37         -1.47        37.00 o                         
   4  11   8        151.17         76.14        46.26 o                         
  -6  12   8        120.88         96.89        36.20 o                         
  -5  12   8       2826.42       2981.00        66.54 o                         
  -4  12   8         53.31         51.56        28.11 o                         
  -3  12   8       1509.42       1542.72        40.52 o                         
  -2  12   8       1831.23       1898.02        37.80 o                         
  -1  12   8        189.16        194.40        22.38 o                         
   0  12   8       1428.63       1438.13        35.73 o                         
   1  12   8       3405.00       3462.32       114.26 o                         
   2  12   8        505.53        530.23        38.15 o                         
   3  12   8       5615.15       5834.56       144.67 o                         
  -5  13   8       2107.73       2022.83        68.23 o                         
  -4  13   8        325.22        312.20        37.21 o                         
  -3  13   8        284.00        260.12        32.84 o                         
  -2  13   8       1165.45       1205.10        43.60 o                         
  -1  13   8       1233.25       1196.28        34.35 o                         
   0  13   8       1202.88       1174.43        35.91 o                         
   1  13   8       5441.22       5322.62        87.01 o                         
   2  13   8        299.83        294.13        46.59 o                         
   3  13   8          3.22        -31.61        51.74 o                         
  -5  14   8        145.53        141.18        41.68 o                         
  -4  14   8        243.29        323.92        39.14 o                         
  -3  14   8          0.03         -4.52        31.33 o                         
  -2  14   8        719.39        735.49        33.32 o                         
  -1  14   8         52.10         49.60        25.20 o                         
   0  14   8        866.78        871.84        40.32 o                         
   1  14   8        161.32        162.47        29.58 o                         
   2  14   8       1140.21       1188.24        68.30 o                         
  -4  15   8       4038.95       4461.42       103.29 o                         
  -3  15   8       2898.24       2816.88        69.11 o                         
  -2  15   8       3943.07       4013.93       115.46 o                         
  -1  15   8         34.35         29.53        26.08 o                         
   0  15   8         78.70         63.28        30.07 o                         
   1  15   8       2208.50       2222.47        66.46 o                         
   2  15   8        286.75        237.19        48.54 o                         
  -3  16   8        489.98        422.44        52.71 o                         
  -2  16   8       1239.56       1175.66        45.18 o                         
  -1  16   8        843.17        809.97        50.27 o                         
   0  16   8       3088.54       3182.56        69.92 o                         
   1  16   8          2.69        -23.86        38.24 o                         
  -2  17   8         11.72          4.65        38.82 o                         
  -1  17   8         83.12        106.84        42.91 o                         
   0  17   8        478.76        573.69        47.05 o                         
  -7   1   9        276.99        304.54        38.77 o                         
  -6   1   9       5312.13       5564.59        78.48 o                         
  -5   1   9        217.84        181.27        21.82 o                         
  -4   1   9        811.16        853.12        22.74 o                         
  -3   1   9       6858.27       6785.51        59.11 o                         
  -2   1   9       3039.59       3058.17        34.25 o                         
  -1   1   9       7749.56       7710.67        65.24 o                         
   0   1   9        819.76        864.38        20.89 o                         
   1   1   9        399.43        427.44        16.04 o                         
   2   1   9       5700.31       5496.03       107.90 o                         
  -7   2   9        755.35        884.15        47.14 o                         
  -6   2   9        442.07        406.88        30.60 o                         
  -5   2   9       1056.33       1069.90        30.38 o                         
  -4   2   9       6426.48       6343.54        64.97 o                         
  -3   2   9       1274.44       1257.23        24.30 o                         
  -2   2   9       1194.84       1212.56        22.68 o                         
  -1   2   9       1345.29       1304.39        24.16 o                         
   0   2   9        370.81        360.75        16.18 o                         
   1   2   9       1781.18       1760.21        33.27 o                         
   2   2   9        293.07        353.90        33.68 o                         
   3   2   9          2.54          1.76        36.23 o                         
  -7   3   9         84.99        112.30        34.72 o                         
  -6   3   9        349.02        319.79        29.81 o                         
  -5   3   9        182.45        152.37        21.41 o                         
  -4   3   9         10.07         -5.06        16.28 o                         
  -3   3   9        444.36        437.14        16.82 o                         
  -2   3   9        414.06        429.50        17.81 o                         
  -1   3   9         31.33         29.76        13.99 o                         
   0   3   9        993.65       1077.19        21.86 o                         
   1   3   9       5274.89       5352.55        79.49 o                         
   2   3   9       3061.93       3090.43        62.85 o                         
   3   3   9       1296.04       1234.88        69.53 o                         
   4   3   9         29.51        -31.97        60.69 o                         
  -7   4   9       3322.94       3468.81        73.62 o                         
  -6   4   9        129.58         78.55        28.18 o                         
  -5   4   9         52.19          5.26        20.11 o                         
  -4   4   9       3029.92       2964.90        39.56 o                         
  -3   4   9         24.34         -3.82        13.75 o                         
  -2   4   9        100.81        119.00        15.10 o                         
  -1   4   9       9859.91       9825.50        87.76 o                         
   0   4   9       4024.25       3950.12        47.23 o                         
   1   4   9       3155.08       3125.98        40.67 o                         
   2   4   9        187.64        216.26        21.16 o                         
   3   4   9       1445.12       1388.52        59.90 o                         
   4   4   9       6228.36       6417.51       361.57 o                         
  -6   5   9        356.16        357.13        32.90 o                         
  -5   5   9        706.65        679.68        28.11 o                         
  -4   5   9       1429.75       1367.52        28.61 o                         
  -3   5   9       1281.89       1222.52        23.95 o                         
  -2   5   9        916.55        982.06        21.81 o                         
  -1   5   9        850.85        751.50        23.69 o                         
   0   5   9       1202.92       1195.29        26.28 o                         
   1   5   9          6.28        -13.40        14.37 o                         
   2   5   9       4011.18       3854.97        76.33 o                         
   3   5   9         31.95        -14.14        35.20 o                         
   4   5   9       2134.25       2026.58       143.83 o                         
  -6   6   9          9.70          3.33        28.56 o                         
  -5   6   9       1607.04       1629.67        40.10 o                         
  -4   6   9       4614.02       4613.25        57.46 o                         
  -3   6   9       1854.01       1876.27        32.35 o                         
  -2   6   9         24.39         32.96        15.07 o                         
  -1   6   9       1232.85       1281.87        37.29 o                         
   0   6   9       1378.33       1381.65        34.20 o                         
   1   6   9        889.07        932.99        26.52 o                         
   2   6   9        144.83        151.12        26.42 o                         
   3   6   9       1303.70       1278.12        92.29 o                         
   4   6   9       1544.63       1608.61       121.05 o                         
  -6   7   9       2298.14       2248.53        57.44 o                         
  -5   7   9        118.17        165.97        25.82 o                         
  -4   7   9       1552.97       1501.04        32.76 o                         
  -3   7   9       2192.10       2217.95        38.36 o                         
  -2   7   9        674.67        642.71        22.21 o                         
  -1   7   9       3673.60       3666.21        46.24 o                         
   0   7   9        283.98        326.38        20.49 o                         
   1   7   9        387.81        410.42        25.45 o                         
   2   7   9       4199.43       4123.99        82.01 o                         
   3   7   9         32.50         88.86        54.45 o                         
   4   7   9        376.20        253.55        72.99 o                         
  -6   8   9          0.31          5.97        31.41 o                         
  -5   8   9       1182.98       1312.85        39.08 o                         
  -4   8   9        375.28        414.98        27.45 o                         
  -3   8   9       1532.26       1619.67        35.85 o                         
  -2   8   9        373.29        369.41        22.07 o                         
  -1   8   9        249.75        283.80        21.65 o                         
   0   8   9        707.94        789.41        30.71 o                         
   1   8   9         90.76         67.24        23.88 o                         
   2   8   9          9.17         70.36        38.59 o                         
   3   8   9        608.56        624.85        71.31 o                         
  -6   9   9       1755.32       1805.88        53.01 o                         
  -5   9   9       2718.32       2612.82        57.55 o                         
  -4   9   9         14.61         -5.15        26.75 o                         
  -3   9   9        636.62        714.94        29.19 o                         
  -2   9   9       5866.65       5782.71        69.43 o                         
  -1   9   9       3158.70       3238.02        50.39 o                         
   0   9   9        344.16        325.54        23.94 o                         
   1   9   9        657.07        695.49        43.88 o                         
   2   9   9        671.79        649.89        47.68 o                         
   3   9   9        294.71        304.79        66.40 o                         
  -5  10   9        100.69        127.61        35.30 o                         
  -4  10   9       2536.34       2480.84        57.51 o                         
  -3  10   9        583.69        532.60        30.71 o                         
  -2  10   9       1906.72       1964.87        43.63 o                         
  -1  10   9         46.69         16.73        21.05 o                         
   0  10   9         53.83         30.18        28.44 o                         
   1  10   9        573.52        575.85        46.46 o                         
   2  10   9        162.29        148.64        55.11 o                         
   3  10   9        139.86        167.56        45.02 o                         
  -5  11   9       2059.48       2069.88        58.33 o                         
  -4  11   9        687.86        724.57        40.78 o                         
  -3  11   9        124.05         96.97        30.05 o                         
  -2  11   9       2900.18       3056.47        57.05 o                         
  -1  11   9        165.84        153.14        25.25 o                         
   0  11   9          2.57          9.94        32.11 o                         
   1  11   9       6662.86       7080.80       235.31 o                         
   2  11   9       1452.14       1625.47       105.61 o                         
  -5  12   9          9.58         -5.03        37.11 o                         
  -4  12   9        877.08        849.24        46.85 o                         
  -3  12   9        374.81        321.30        34.28 o                         
  -2  12   9        258.76        269.97        29.17 o                         
  -1  12   9       1794.07       1845.59        71.02 o                         
   0  12   9       2317.07       2409.98        83.73 o                         
   1  12   9        980.36       1088.17       120.93 o                         
   2  12   9         64.72         54.88        52.21 o                         
  -4  13   9        268.01        278.05        40.96 o                         
  -3  13   9         51.67         40.81        31.78 o                         
  -2  13   9        834.39        965.89        40.16 o                         
  -1  13   9         40.12         86.16        31.21 o                         
   0  13   9        363.30        420.27        39.92 o                         
   1  13   9        327.18        342.14        75.05 o                         
  -3  14   9       1533.20       1622.22        68.63 o                         
  -2  14   9        302.07        347.90        48.87 o                         
  -1  14   9        506.83        567.24        54.82 o                         
   0  14   9       2390.67       2538.76        83.99 o                         
   1  14   9        250.20        166.47        46.55 o                         
  -2  15   9        668.58        590.67        60.08 o                         
  -1  15   9          3.33        -26.62        42.91 o                         
   0  15   9          1.32         -4.70        55.05 o                         
  -6   0  10       1799.53       1953.67        86.46 o                         
  -5   0  10        117.59         81.70        38.60 o                         
  -4   0  10       1671.25       1651.80        60.55 o                         
  -3   0  10       4243.52       4293.54        75.01 o                         
  -2   0  10       2094.30       2092.51        56.49 o                         
  -1   0  10         15.20         31.85        29.55 o                         
   0   0  10        969.43        959.97        44.32 o                         
   1   0  10       1770.61       1712.66        62.13 o                         
   2   0  10         22.52         51.82        60.18 o                         
  -6   1  10       1373.87       1477.68        55.32 o                         
  -5   1  10        182.69        214.26        28.74 o                         
  -4   1  10       1830.71       1848.86        44.07 o                         
  -3   1  10         12.86        -23.43        17.47 o                         
  -2   1  10        579.23        533.76        25.24 o                         
  -1   1  10        429.43        429.69        24.11 o                         
   0   1  10        308.58        308.36        23.53 o                         
   1   1  10          4.11        -20.86        21.36 o                         
   2   1  10        719.85        658.98        46.99 o                         
  -6   2  10        366.33        446.35        40.73 o                         
  -5   2  10          2.27         17.12        26.66 o                         
  -4   2  10       1273.28       1306.32        38.58 o                         
  -3   2  10       1890.42       1878.35        38.31 o                         
  -2   2  10        644.50        617.34        26.89 o                         
  -1   2  10        455.19        515.09        25.37 o                         
   0   2  10       3032.32       3026.81        53.00 o                         
   1   2  10       4504.18       4496.93        71.78 o                         
   2   2  10        755.30        749.13        52.27 o                         
   3   2  10         18.31        -55.17        75.23 o                         
  -6   3  10       2557.61       2836.72        71.26 o                         
  -5   3  10        155.22        200.51        29.29 o                         
  -4   3  10       2253.47       2309.83        47.36 o                         
  -3   3  10       1994.18       2007.01        43.53 o                         
  -2   3  10        165.53        169.88        24.06 o                         
  -1   3  10       6500.66       6527.99        88.10 o                         
   0   3  10         37.72         43.37        21.76 o                         
   1   3  10        651.80        687.03        42.21 o                         
   2   3  10       3986.29       4102.48       169.97 o                         
   3   3  10        766.38        826.11       127.49 o                         
  -6   4  10         25.25         13.65        33.35 o                         
  -5   4  10          0.49        -31.19        25.64 o                         
  -4   4  10        139.16        105.89        25.22 o                         
  -3   4  10        207.60        187.39        23.68 o                         
  -2   4  10        112.30        103.24        21.58 o                         
  -1   4  10         23.32         -0.32        21.27 o                         
   0   4  10        417.49        531.86        29.91 o                         
   1   4  10        199.38        211.93        24.41 o                         
   2   4  10         71.55         94.08        43.25 o                         
   3   4  10          1.19         30.78        69.14 o                         
  -6   5  10       1402.90       1525.99        52.68 o                         
  -5   5  10        990.41       1018.62        38.34 o                         
  -4   5  10        752.09        767.03        31.37 o                         
  -3   5  10       1135.39       1212.95        36.20 o                         
  -2   5  10       1786.74       1793.27        42.06 o                         
  -1   5  10       5187.77       5182.18        81.65 o                         
   0   5  10        447.34        450.03        29.36 o                         
   1   5  10        206.17        193.99        27.74 o                         
   2   5  10       2916.90       2950.73       108.83 o                         
   3   5  10       1913.20       1619.28       219.08 o                         
  -5   6  10          4.11         53.43        28.89 o                         
  -4   6  10        229.19        256.45        27.66 o                         
  -3   6  10        251.00        218.79        26.46 o                         
  -2   6  10          1.31          0.67        24.24 o                         
  -1   6  10        271.41        302.20        39.91 o                         
   0   6  10       1279.47       1217.42        39.98 o                         
   1   6  10       2499.39       2391.73        76.17 o                         
   2   6  10        655.73        676.74        61.21 o                         
  -5   7  10       4044.64       4045.03        75.81 o                         
  -4   7  10        604.49        609.03        33.72 o                         
  -3   7  10        842.57        812.54        33.35 o                         
  -2   7  10        512.39        535.59        32.14 o                         
  -1   7  10         39.06         23.82        28.37 o                         
   0   7  10        872.65        852.90        37.58 o                         
   1   7  10        997.87       1019.68        80.76 o                         
   2   7  10         83.06         65.93        41.61 o                         
  -5   8  10        192.03        147.67        35.97 o                         
  -4   8  10        992.87       1032.23        39.99 o                         
  -3   8  10       1940.31       1888.12        55.10 o                         
  -2   8  10       1748.73       1593.28        41.00 o                         
  -1   8  10         13.54         -8.54        29.96 o                         
   0   8  10        189.75        228.81        35.15 o                         
   1   8  10        657.48        639.12        50.96 o                         
   2   8  10          5.42        -79.01        52.67 o                         
  -5   9  10        329.68        339.91        41.30 o                         
  -4   9  10       1179.16       1193.28        44.26 o                         
  -3   9  10         68.59         55.39        28.15 o                         
  -2   9  10       1890.40       1977.38        46.42 o                         
  -1   9  10        416.66        344.62        37.29 o                         
   0   9  10       1269.42       1279.24        57.01 o                         
   1   9  10        623.05        538.34        73.79 o                         
   2   9  10        464.12        461.84        82.44 o                         
  -4  10  10       1199.06       1196.47        49.25 o                         
  -3  10  10       1448.72       1438.66        57.26 o                         
  -2  10  10       1596.37       1477.81        53.85 o                         
  -1  10  10        166.48        171.54        37.46 o                         
   0  10  10       1170.89       1289.44        96.13 o                         
   1  10  10       1874.17       1831.02       107.39 o                         
  -4  11  10       1450.52       1383.25        56.17 o                         
  -3  11  10          1.53        -13.80        37.58 o                         
  -2  11  10         52.82         57.94        32.61 o                         
  -1  11  10        894.87        954.67        53.79 o                         
   0  11  10        179.35         34.71        58.85 o                         
   1  11  10         33.16        -54.36        99.88 o                         
  -3  12  10        467.40        432.38        52.25 o                         
  -2  12  10          7.71          3.74        34.05 o                         
  -1  12  10        178.48        156.06        47.86 o                         
   0  12  10       1693.86       1805.06       312.72 o                         
  -5   1  11         14.91          6.40        37.64 o                         
  -4   1  11       3817.82       4072.78        74.98 o                         
  -3   1  11        173.04        128.32        40.79 o                         
  -2   1  11        332.16        317.75        39.55 o                         
  -1   1  11       2679.33       2920.62        67.70 o                         
   0   1  11        427.80        460.93        37.03 o                         
   1   1  11       1062.25       1192.40       134.60 o                         
  -5   2  11        314.92        282.09        44.82 o                         
  -4   2  11        437.65        296.23        33.32 o                         
  -3   2  11        133.11        169.99        39.00 o                         
  -2   2  11         21.80         20.34        32.71 o                         
  -1   2  11        201.34        219.74        31.89 o                         
   0   2  11        687.90        773.29        40.00 o                         
   1   2  11        427.67        498.25        66.00 o                         
  -4   3  11        866.16        901.17        42.21 o                         
  -3   3  11        246.40        199.82        40.17 o                         
  -2   3  11         84.04         90.81        40.19 o                         
  -1   3  11       1399.64       1474.07        47.92 o                         
   0   3  11       1908.97       2062.06        65.94 o                         
   1   3  11        627.57        642.42        63.09 o                         
  -4   4  11        160.05        201.76        36.60 o                         
  -3   4  11       2663.63       2847.63        77.38 o                         
  -2   4  11       2534.89       2652.95        75.15 o                         
  -1   4  11       2041.48       2189.64       128.87 o                         
   0   4  11         11.55         25.16        34.42 o                         
   1   4  11        700.57        746.98        67.61 o                         
  -4   5  11        773.18        819.75        43.99 o                         
  -3   5  11        386.19        408.91        42.36 o                         
  -2   5  11        299.57        250.33        41.16 o                         
  -1   5  11        861.32        912.28        48.64 o                         
   0   5  11          9.87        -40.32        38.52 o                         
   1   5  11        900.41       1145.77        92.59 o                         
  -4   6  11         66.13         43.26        35.65 o                         
  -3   6  11        534.30        484.01        47.63 o                         
  -2   6  11       1423.50       1337.48        58.08 o                         
  -1   6  11        138.99        139.83        37.79 o                         
   0   6  11         50.60         65.92        41.48 o                         
   1   6  11       1945.58       1987.96        94.54 o                         
  -3   7  11          2.87          7.04        37.20 o                         
  -2   7  11        147.29        140.20        40.40 o                         
  -1   7  11       2035.04       2111.20        71.63 o                         
   0   7  11        342.06        416.89        74.73 o                         
  -3   8  11         53.43        109.10        65.36 o                         
  -2   8  11        204.50        126.02        51.69 o                         
  -1   8  11         28.51        -32.35        51.51 o                         
   0   8  11         10.39        -76.06        89.44 o                         
  -2   9  11         58.96         89.78        78.11 o                         
                                                                                
